# Supplementary material for: Identification and Expression Analysis of microRNAs at the Grain Filling Stage in Rice(Oryza sativa L.)via Deep Sequencing
Source: PLoS One. 2013 Mar 1;8(3):e57863. doi: 10.1371/journal.pone.0057863 (PMC3585941; doi:10.1371/journal.pone.0057863)
Supplement: Table S2 — Known miRNAs identified in each library (A-D) and all libraries (E). (XLSX) [file pone.0057863.s005.xlsx]

## Sheet: 5DAF
Supplementary Table S2.（A）known miRNAs identified in the 5DAF library
hairpin name	mature miRNA name	count of dominant mature sequences	count of all mature sequences	arm this mature located	dominant mature sequence	miRBase mature sequence	difference between the dominant mature sequence and miRBase mature sequence (D:different,S:same)
osa-MIR1317	osa-miR1317-5p.2	74	80	5p	AGATTGCTTTCAAGGTCATTTCTT	AGATTGCTTTCAAGGTCATTTCTT	S
osa-MIR1317	osa-miR1317-3p	595	817	3p	TTACGAAATGATCTTGGACGTAAT	GAAATGATCTTGGACGTAATCTAG	D
osa-MIR1318	osa-miR1318	432	809	5p	ATCAGGAGAGATGACACCGACA	TCAGGAGAGATGACACCGAC	D
osa-MIR1319	osa-miR1319	2	7	5p	AACCGGCATCTGTAATATATTATA	AACCGGCATCTGTAATATATTATA	S
osa-MIR1320	osa-miR1320	7	12	5p	TGGAACGGAGGAATTTTATAG	TGGAACGGAGGAATTTTATAG	S
osa-MIR1423	osa-miR1423-5p.2	3083	3998	5p	CAACTACACGTTGGGCGCTCGA	AGGCAACTACACGTTGGGCGCTCG	D
osa-MIR1423	osa-miR1423	139	221	3p	AGCGCCCAAGCGGTAGTTGTCTCC	AGCGCCCAAGCGGTAGTTGTC	D
osa-MIR1423b	osa-miR1423b	3083	3973	5p	CAACTACACGTTGGGCGCTCGA	CAACTACACGTTGGGCGCTCGA	S
osa-MIR1425	osa-miR1425	187	255	5p	TAGGATTCAATCCTTGCTGCT	TAGGATTCAATCCTTGCTGCT	S
osa-MIR1427	osa-miR1427	35	131	3p	CCGTGCTGCGGAACCGTGCGGTGG	TGCGGAACCGTGCGGTGGCGC	D
osa-MIR1428b	osa-miR1428b	8	18	3p	TAAGATAATGCCATGAATTCG	TAAGATAATGCCATGAATTCG	S
osa-MIR1428c	osa-miR1428c	8	18	3p	TAAGATAATGCCATGAATTCG	TAAGATAATGCCATGAATTCG	S
osa-MIR1428d	osa-miR1428d	8	18	3p	TAAGATAATGCCATGAATTCG	TAAGATAATGCCATGAATTCG	S
osa-MIR1428e	osa-miR1428e-5p	2	2	5p	AATTCACAGGCCCTATCTTGTG	AATTCACAGGCCCTATCTTGTG	S
osa-MIR1428e	osa-miR1428e-3p	31	44	3p	TAAGATAATGCCATGAATTTG	TAAGATAATGCCATGAATTTG	S
osa-MIR1428f	osa-miR1428f-5p	2	2	5p	AATTCACAGGCCCTATCTTGTG	AATTCACAGGCCCTATCTTGTG	S
osa-MIR1428g	osa-miR1428g-5p	2	2	5p	AATTCACAGGCCCTATCTTGTG	AATTCACAGGCCCTATCTTGTG	S
osa-MIR1429	osa-miR1429-3p	1	2	3p	TGTGGTTGCACGGGTTTGTAT	GTTGCACGGGTTTGTATGTTG	D
osa-MIR1429	osa-miR1429-5p	74	76	5p	GTAATATACTAATCCGTGCATCCA	GTAATATACTAATCCGTGCAT	D
osa-MIR1430	osa-miR1430	1	1	3p	ATGGTGAGCCTTCCTGGCTAAG	TGGTGAGCCTTCCTGGCTAAG	D
osa-MIR1431	osa-miR1431	2	2	3p	TTTGCGAGTTGGCCCGCTTGCA	TTTGCGAGTTGGCCCGCTTGC	D
osa-MIR1432	osa-miR1432	432	809	5p	ATCAGGAGAGATGACACCGACA	ATCAGGAGAGATGACACCGAC	D
osa-MIR1433	osa-miR1433	4	4	3p	TGGCAAGTCTCCTCGGCTACC	TGGCAAGTCTCCTCGGCTACC	S
osa-MIR1436	osa-miR1436	1	1	3p	AACATTATGGGACGGAGGGAGTAG	ACATTATGGGACGGAGGGAGT	D
osa-MIR156a	osa-miR156a	116060	116722	5p	TGACAGAAGAGAGTGAGCAC	TGACAGAAGAGAGTGAGCAC	S
osa-MIR156b	osa-miR156b	116060	116860	5p	TGACAGAAGAGAGTGAGCAC	TGACAGAAGAGAGTGAGCAC	S
osa-MIR156c	osa-miR156c	116060	116831	5p	TGACAGAAGAGAGTGAGCAC	TGACAGAAGAGAGTGAGCAC	S
osa-MIR156d	osa-miR156d	116060	147487	5p	TGACAGAAGAGAGTGAGCAC	TGACAGAAGAGAGTGAGCAC	S
osa-MIR156e	osa-miR156e	116060	116723	5p	TGACAGAAGAGAGTGAGCAC	TGACAGAAGAGAGTGAGCAC	S
osa-MIR156f	osa-miR156f	116060	147443	5p	TGACAGAAGAGAGTGAGCAC	TGACAGAAGAGAGTGAGCAC	S
osa-MIR156g	osa-miR156g	116060	116832	5p	TGACAGAAGAGAGTGAGCAC	TGACAGAAGAGAGTGAGCAC	S
osa-MIR156h	osa-miR156h	116060	147448	5p	TGACAGAAGAGAGTGAGCAC	TGACAGAAGAGAGTGAGCAC	S
osa-MIR156i	osa-miR156i	116060	116723	5p	TGACAGAAGAGAGTGAGCAC	TGACAGAAGAGAGTGAGCAC	S
osa-MIR156j	osa-miR156j	116060	147448	5p	TGACAGAAGAGAGTGAGCAC	TGACAGAAGAGAGTGAGCAC	S
osa-MIR156k	osa-miR156k	304	317	5p	TGACAGAAGAGAGAGAGCAC	TGACAGAAGAGAGAGAGCACA	D
osa-MIR156l	osa-miR156l	159	168	5p	CGACAGAAGAGAGTGAGCAT	CGACAGAAGAGAGTGAGCATA	D
osa-MIR159a	osa-miR159a.1	1492	1717	3p	TTTGGATTGAAGGGAGCT	TTTGGATTGAAGGGAGCTCTG	D
osa-MIR159a	osa-miR159a.2	3	6	3p	TTGCATGCCCCAGGAGCTGC	TTGCATGCCCCAGGAGCTGCA	D
osa-MIR159b	osa-miR159b	1492	1717	3p	TTTGGATTGAAGGGAGCT	TTTGGATTGAAGGGAGCTCTG	D
osa-MIR159f	osa-miR159f	8	13	3p	CTTGGATTGAAGGGAGCTCT	CTTGGATTGAAGGGAGCTCTA	D
osa-MIR160a	osa-miR160a	7	8	5p	TGCCTGGCTCCCTGTATGCCA	TGCCTGGCTCCCTGTATGCCA	S
osa-MIR160b	osa-miR160b	7	8	5p	TGCCTGGCTCCCTGTATGCCA	TGCCTGGCTCCCTGTATGCCA	S
osa-MIR160c	osa-miR160c	7	8	5p	TGCCTGGCTCCCTGTATGCCA	TGCCTGGCTCCCTGTATGCCA	S
osa-MIR160d	osa-miR160d	7	9	5p	TGCCTGGCTCCCTGTATGCCA	TGCCTGGCTCCCTGTATGCCA	S
osa-MIR160e	osa-miR160e	5	7	5p	TGCCTGGCTCCCTGTATGCCG	TGCCTGGCTCCCTGTATGCCG	S
osa-MIR162a	osa-miR162a	293	299	3p	TCGATAAACCTCTGCATCCAG	TCGATAAACCTCTGCATCCAG	S
osa-MIR162b	osa-miR162b	56	56	3p	TCGATAAGCCTCTGCATCCAG	TCGATAAGCCTCTGCATCCAG	S
osa-MIR164a	osa-miR164a	1429	1440	5p	TGGAGAAGCAGGGCACGTGCA	TGGAGAAGCAGGGCACGTGCA	S
osa-MIR164b	osa-miR164b	1429	1440	5p	TGGAGAAGCAGGGCACGTGCA	TGGAGAAGCAGGGCACGTGCA	S
osa-MIR164c	osa-miR164c	1	1	5p	TGGAGAAGCAGGGTACGTGCA	TGGAGAAGCAGGGTACGTGCA	S
osa-MIR164d	osa-miR164d	59	111	5p	TGCTGGAGAAGCAGGGCACGT	TGGAGAAGCAGGGCACGTGCT	D
osa-MIR164e	osa-miR164e	2722	2750	5p	TGGAGAAGCAGGGCACGTGAG	TGGAGAAGCAGGGCACGTGAG	S
osa-MIR164f	osa-miR164f	1429	1441	5p	TGGAGAAGCAGGGCACGTGCA	TGGAGAAGCAGGGCACGTGCA	S
osa-MIR166a	osa-miR166a	17145	17872	3p	TCGGACCAGGCTTCATTCCCC	TCGGACCAGGCTTCATTCCCC	S
osa-MIR166b	osa-miR166b	17145	17826	3p	TCGGACCAGGCTTCATTCCCC	TCGGACCAGGCTTCATTCCCC	S
osa-MIR166c	osa-miR166c	17145	18854	3p	TCGGACCAGGCTTCATTCCCC	TCGGACCAGGCTTCATTCCCC	S
osa-MIR166d	osa-miR166d	17145	17873	3p	TCGGACCAGGCTTCATTCCCC	TCGGACCAGGCTTCATTCCCC	S
osa-MIR166e	osa-miR166e	4	4	3p	TCGAACCAGGCTTCATTCCCC	TCGAACCAGGCTTCATTCCCC	S
osa-MIR166f	osa-miR166f	17145	17872	3p	TCGGACCAGGCTTCATTCCCC	TCGGACCAGGCTTCATTCCCC	S
osa-MIR166g	osa-miR166g	6722	7306	3p	TCGGACCAGGCTTCATTCCTC	TCGGACCAGGCTTCATTCCTC	S
osa-MIR166h	osa-miR166h	6722	7080	3p	TCGGACCAGGCTTCATTCCTC	TCGGACCAGGCTTCATTCCTC	S
osa-MIR166i	osa-miR166i	36	45	3p	TCTCGGATCAGGCTTCATTCC	TCGGATCAGGCTTCATTCCTC	D
osa-MIR166j	osa-miR166j	36	45	3p	TCTCGGATCAGGCTTCATTCC	TCGGATCAGGCTTCATTCCTC	D
osa-MIR166k	osa-miR166k	5458	5665	3p	TCGGACCAGGCTTCAATCCCT	TCGGACCAGGCTTCAATCCCT	S
osa-MIR166l	osa-miR166l	5458	5861	3p	TCGGACCAGGCTTCAATCCCT	TCGGACCAGGCTTCAATCCCT	S
osa-MIR166m	osa-miR166m	214	494	3p	TCGGACCAGGCTTCATTCC	TCGGACCAGGCTTCATTCCCT	D
osa-MIR166n	osa-miR166n	17145	18857	3p	TCGGACCAGGCTTCATTCCCC	TCGGACCAGGCTTCATTCCCC	S
osa-MIR167a	osa-miR167a	7063	7353	5p	TGAAGCTGCCAGCATGATCTA	TGAAGCTGCCAGCATGATCTA	S
osa-MIR167a	osa-miR167a*	3	4	3p	ATCATGCATGACAGCCTCATT	ATCATGCATGACAGCCTCATTT	D
osa-MIR167b	osa-miR167b	7063	7357	5p	TGAAGCTGCCAGCATGATCTA	TGAAGCTGCCAGCATGATCTA	S
osa-MIR167c	osa-miR167c	7063	7353	5p	TGAAGCTGCCAGCATGATCTA	TGAAGCTGCCAGCATGATCTA	S
osa-MIR167d	osa-miR167d	19705	21794	5p	TGAAGCTGCCAGCATGATCTGA	TGAAGCTGCCAGCATGATCTG	D
osa-MIR167e	osa-miR167e	1749	2107	5p	TGAAGCTGCCAGCATGATCTG	TGAAGCTGCCAGCATGATCTG	S
osa-MIR167f	osa-miR167f	19705	21793	5p	TGAAGCTGCCAGCATGATCTGA	TGAAGCTGCCAGCATGATCTG	D
osa-MIR167g	osa-miR167g	19705	21883	5p	TGAAGCTGCCAGCATGATCTGA	TGAAGCTGCCAGCATGATCTG	D
osa-MIR167h	osa-miR167h	19705	21786	5p	TGAAGCTGCCAGCATGATCTGA	TGAAGCTGCCAGCATGATCTG	D
osa-MIR167i	osa-miR167i	1749	2089	5p	TGAAGCTGCCAGCATGATCTG	TGAAGCTGCCAGCATGATCTG	S
osa-MIR167j	osa-miR167j	19705	21794	5p	TGAAGCTGCCAGCATGATCTGA	TGAAGCTGCCAGCATGATCTG	D
osa-MIR168a	osa-miR168a	293650	295674	5p	TCGCTTGGTGCAGATCGGGAC	TCGCTTGGTGCAGATCGGGAC	S
osa-MIR168a	osa-miR168a-3p	25	40	3p	GATCCCGCCTTGCACCAAGTGAAT	GATCCCGCCTTGCACCAAGTGAAT	S
osa-MIR169a	osa-miR169a	594	701	5p	AAGGATGACTTGCCGATCGATCGA	CAGCCAAGGATGACTTGCCGA	D
osa-MIR169b	osa-miR169b	222	227	5p	CAGCCAAGGATGACTTGCCGG	CAGCCAAGGATGACTTGCCGG	S
osa-MIR169c	osa-miR169c	222	230	5p	CAGCCAAGGATGACTTGCCGG	CAGCCAAGGATGACTTGCCGG	S
osa-MIR169e	osa-miR169e	2	4	5p	AGCCAAGGATGACTTGCCGG	TAGCCAAGGATGACTTGCCGG	D
osa-MIR169h	osa-miR169h	5	6	5p	TAGCCAAGGATGACTTGCCTG	TAGCCAAGGATGACTTGCCTG	S
osa-MIR169i	osa-miR169i	5	6	5p	TAGCCAAGGATGACTTGCCTG	TAGCCAAGGATGACTTGCCTG	S
osa-MIR169j	osa-miR169j	5	6	5p	TAGCCAAGGATGACTTGCCTG	TAGCCAAGGATGACTTGCCTG	S
osa-MIR169k	osa-miR169k	5	6	5p	TAGCCAAGGATGACTTGCCTG	TAGCCAAGGATGACTTGCCTG	S
osa-MIR169l	osa-miR169l	5	6	5p	TAGCCAAGGATGACTTGCCTG	TAGCCAAGGATGACTTGCCTG	S
osa-MIR169m	osa-miR169m	5	6	5p	TAGCCAAGGATGACTTGCCTG	TAGCCAAGGATGACTTGCCTG	S
osa-MIR169n	osa-miR169n	1	1	5p	TAGCCAAGAATGACTTGCCTA	TAGCCAAGAATGACTTGCCTA	S
osa-MIR169o	osa-miR169o	1	1	5p	TAGCCAAGAATGACTTGCCTA	TAGCCAAGAATGACTTGCCTA	S
osa-MIR171b	osa-miR171b	36	45	3p	TGATTGAGCCGTGCCAATATC	TGATTGAGCCGTGCCAATATC	S
osa-MIR171c	osa-miR171c	36	45	3p	TGATTGAGCCGTGCCAATATC	TGATTGAGCCGTGCCAATATC	S
osa-MIR171d	osa-miR171d	36	38	3p	TGATTGAGCCGTGCCAATATC	TGATTGAGCCGTGCCAATATC	S
osa-MIR171e	osa-miR171e	36	39	3p	TGATTGAGCCGTGCCAATATC	TGATTGAGCCGTGCCAATATC	S
osa-MIR171f	osa-miR171f	36	39	3p	TGATTGAGCCGTGCCAATATC	TGATTGAGCCGTGCCAATATC	S
osa-MIR171i	osa-miR171i	41	43	3p	TTGAGCCGCGTCAATATCTCT	GGATTGAGCCGCGTCAATATC	D
osa-MIR172a	osa-miR172a	91	92	3p	AGAATCTTGATGATGCTGCAT	AGAATCTTGATGATGCTGCAT	S
osa-MIR172b	osa-miR172b	21	25	3p	GGAATCTTGATGATGCTGCAT	GGAATCTTGATGATGCTGCAT	S
osa-MIR172c	osa-miR172c	2	2	3p	TGAATCTTGATGATGCTGCAC	TGAATCTTGATGATGCTGCAC	S
osa-MIR172d	osa-miR172d	91	92	3p	AGAATCTTGATGATGCTGCAT	AGAATCTTGATGATGCTGCAT	S
osa-MIR1846a	osa-miR1846a-5p	6	17	5p	AGTGAGGAGGCCGGGGCCGCTGG	AGTGAGGAGGCCGGGGCCGCT	D
osa-MIR1846a	osa-miR1846a-3p	1	2	3p	TGACCCCGTTCTCCTCGCCGG	TGACCCCGTTCTCCTCGCCGG	S
osa-MIR1846b	osa-miR1846b-5p	6	17	5p	AGTGAGGAGGCCGGGGCCGCTGG	AGTGAGGAGGCCGGGGCCGCT	D
osa-MIR1846b	osa-miR1846b-3p	1	2	3p	TGACCCCGTTCTCCTCGCCGG	TGACCCCGTTCTCCTCGCCGG	S
osa-MIR1846c	osa-miR1846c-5p	1	4	5p	GAGGAGGCCGGGGCCGCTG	AGTGAGGAGGCCGGGGCCGCT	D
osa-MIR1846d	osa-miR1846d-3p	6	9	3p	TATCCGGCGCCGCAGGGAGG	TATCCGGCGCCGCAGGGAGG	S
osa-MIR1846d	osa-miR1846d-5p	16	31	5p	TCCCACCGAGCAGCCGGATCTC	TCCCACCGAGCAGCCGGATCTC	S
osa-MIR1846e	osa-miR1846e	12	19	5p	AACGAGGAGGCCGGGACCACCGG	CAACGAGGAGGCCGGGACCA	D
osa-MIR1847	osa-miR1847.1	2	6	5p	TTTGCAGTTGTGGCACTGACA	TGCAGTTTGCAGTTGTGGCAC	D
osa-MIR1848	osa-miR1848	5	8	5p	CCCCCTCGCCGGCGCGCGCGTG	CCTCGCCGGCGCGCGCGTGCA	D
osa-MIR1849	osa-miR1849	23	39	3p	TATCGTATCCTAGGTTGGTTT	TATCGTATCCTAGGTTGGTTT	S
osa-MIR1850	osa-miR1850.1	2081	3673	5p	TGGAAAGTTGGGAGATTGGGG	TGGAAAGTTGGGAGATTGGGG	S
osa-MIR1850	osa-miR1850.3	1	1	3p	TTTAGTTCACATCAATCTTCCT	CTGTTTAGTTCACATCAATCTT	D
osa-MIR1850	osa-miR1850.2	32	70	5p	GAAGTTGTGTGTGAACTAAACGTGG	TTGTGTGTGAACTAAACGTGG	D
osa-MIR1851	osa-miR1851	11	63	3p	CGTCTGGGATGGCATTTTGGC	CGTCTGGGATGGCATTTTGGC	S
osa-MIR1852	osa-miR1852	34	58	3p	ATATGGATTCAGAATGCAGGT	ATATGGATTCAGAATGCAGGT	S
osa-MIR1853	osa-miR1853-5p	2	4	5p	AGCATTCAAACATTCCCAATTACC	AGCATTCAAACATTCCCAATTACC	S
osa-MIR1853	osa-miR1853-3p	63	87	3p	ATGGTAATTGGGGATGTTCGGTTG	TAATTGGGGATGTTCGGTTGCT	D
osa-MIR1854	osa-miR1854-3p	3	7	3p	TCCAATTTGGGGATTTGCTGAT	TCCAATTTGGGGATTTGCTGAT	S
osa-MIR1854	osa-miR1854-5p	16	69	5p	TGGTGAAATTTGTAGATTGGA	TGGTGAAATTTGTAGATTGGA	S
osa-MIR1855	osa-miR1855	63	113	3p	AGGAGCACTGGAGTAGCCAAGAGA	AGCACTGGAGTAGCCAAGAGA	D
osa-MIR1856	osa-miR1856	105	107	5p	TATGCGTAAGACGGATTCGTA	TATGCGTAAGACGGATTCGTA	S
osa-MIR1857	osa-miR1857-3p	2	2	3p	TCATGCTCCAAGAAAACCAGG	TCATGCTCCAAGAAAACCAGG	S
osa-MIR1857	osa-miR1857-5p	3	5	5p	TGGTTTTTTTGGAGCATGAGG	TGGTTTTTTTGGAGCATGAGG	S
osa-MIR1858a	osa-miR1858a	9	53	5p	GAGAGGAGGACGGAGTGGGGC	GAGAGGAGGACGGAGTGGGGC	S
osa-MIR1858b	osa-miR1858b	17	100	5p	AGAGGAGGACGGAGTGGGGCAAGT	GAGAGGAGGACGGAGTGGGGC	D
osa-MIR1859	osa-miR1859	215	216	3p	TTTCCTATGACGTCCATTCCAA	TTTCCTATGACGTCCATTCCAA	S
osa-MIR1860	osa-miR1860-3p	145	224	3p	ATCTGGAAGCTAGGTTTTCTCT	ATCTGGAAGCTAGGTTTTCTCT	S
osa-MIR1860	osa-miR1860-5p	40	44	5p	AGAAAACCAGCTTCCAGATCT	AGAAAACCAGCTTCCAGATCT	S
osa-MIR1861a	osa-miR1861a	47	102	5p	TGATCTTGAGGCAGAAACTGAG	TGATCTTGAGGCAGAAACTGAG	S
osa-MIR1861b	osa-miR1861b	322	604	5p	CGATCTTGAGGCAGGAACTGAG	CGATCTTGAGGCAGGAACTGAG	S
osa-MIR1861c	osa-miR1861c	3	3	5p	CGATCTTGTAGCAAGAACTGAG	CGATCTTGTAGCAAGAACTGAG	S
osa-MIR1861d	osa-miR1861d	29	56	5p	TCTTGAGGCAGGAACTGAGTA	TGGTCTTGAGGCAGGAACTGAG	D
osa-MIR1861e	osa-miR1861e	7	14	5p	CGGTCTTGTGGCAAGAACTGAG	CGGTCTTGTGGCAAGAACTGAG	S
osa-MIR1861f	osa-miR1861f	322	604	5p	CGATCTTGAGGCAGGAACTGAG	CGATCTTGAGGCAGGAACTGAG	S
osa-MIR1861g	osa-miR1861g	6	6	5p	TCTTGTGGCAAGAACTGAGTA	CAGTCTTGTGGCAAGAACTGAG	D
osa-MIR1861h	osa-miR1861h	113	156	5p	CGGTCTTGAGGCAGGAACTGAG	CGGTCTTGAGGCAGGAACTGAG	S
osa-MIR1861i	osa-miR1861i	322	604	5p	CGATCTTGAGGCAGGAACTGAG	CGATCTTGAGGCAGGAACTGAG	S
osa-MIR1861j	osa-miR1861j	113	156	5p	CGGTCTTGAGGCAGGAACTGAG	CGGTCTTGAGGCAGGAACTGAG	S
osa-MIR1861k	osa-miR1861k	7	14	5p	CGGTCTTGTGGCAAGAACTGAG	CGGTCTTGTGGCAAGAACTGAG	S
osa-MIR1861l	osa-miR1861l	322	604	5p	CGATCTTGAGGCAGGAACTGAG	CGATCTTGAGGCAGGAACTGAG	S
osa-MIR1861m	osa-miR1861m	7	14	5p	CGGTCTTGTGGCAAGAACTGAG	CGGTCTTGTGGCAAGAACTGAG	S
osa-MIR1862a	osa-miR1862a	1472	4081	3p	ACGAGGTTGGTTTATTTT	ACGAGGTTGGTTTATTTTGGGACG	D
osa-MIR1862b	osa-miR1862b	1472	4030	3p	ACGAGGTTGGTTTATTTT	ACGAGGTTGGTTTATTTTGGGACG	D
osa-MIR1862c	osa-miR1862c	1472	4089	3p	ACGAGGTTGGTTTATTTT	ACGAGGTTGGTTTATTTTGGGACG	D
osa-MIR1862d	osa-miR1862d	1652	6001	3p	CTAGGTTTGTTTATTTTGGGACGG	ACTAGGTTTGTTTATTTTGGGACG	D
osa-MIR1862e	osa-miR1862e	1124	4373	3p	CTAGATTTGTTTATTTTGGGACGG	CTAGATTTGTTTATTTTGGGACGG	S
osa-MIR1863	osa-miR1863	149	170	3p	AGCTCTGATACCATGTTAGATTAG	AGCTCTGATACCATGTTAGATTAG	S
osa-MIR1863b	osa-miR1863b	5	10	3p	TAGCTCTGATACCATGTTAACTGTT	AGCTCTGATACCATGTTAACTGTT	D
osa-MIR1863c	osa-miR1863c	136	149	3p	TAGAAACTTGGCTGATGCATTACT	TAGAAACTTGGCTGATGCATTACT	S
osa-MIR1864	osa-miR1864	33	67	3p	TTGTAGTAACGTGATGGTCAATGT	TTGTAGTAACGTGATGGTCAATGT	S
osa-MIR1865	osa-miR1865-3p	7	7	3p	CGAAGAATCGCAGTCACTAGTTGT	CGAAGAATCGCAGTCACTAGTTGT	S
osa-MIR1865	osa-miR1865-5p	9	10	5p	TGCTAGTGATGGTGATTCTTCGAC	TGCTAGTGATGGTGATTCTTCGAC	S
osa-MIR1866	osa-miR1866-5p	764	1594	5p	GAGGGATTTTGCGGGAATTTCACG	GAGGGATTTTGCGGGAATTTCACG	S
osa-MIR1866	osa-miR1866-3p	426	610	3p	TGAAATTCCTGTAAAATTCTTGTG	TGAAATTCCTGTAAAATTCTTG	D
osa-MIR1867	osa-miR1867	1449	1971	3p	TTTTTTTTCTAGGACAGAGGGAGT	TTTTTTTTCTAGGACAGAGGGAGT	S
osa-MIR1868	osa-miR1868	1087	1378	5p	TCACGGAAAACGAGGGAGCAGCCA	TCACGGAAAACGAGGGAGCAGCCA	S
osa-MIR1869	osa-miR1869	40	65	5p	TGAGAACAATAGGCATGGGAGGTA	TGAGAACAATAGGCATGGGAGGTA	S
osa-MIR1870	osa-miR1870-3p	13	31	3p	TTTAGGGCTAATTCAGCATGAACA	TTTAGGGCTAATTCAGCATGAACA	S
osa-MIR1870	osa-miR1870	8329	9431	5p	TGCTGAATTAGACCTAGTGGGCAT	TGCTGAATTAGACCTAGTGGGCAT	S
osa-MIR1871	osa-miR1871	287	308	3p	ATGGCTCTGATATCATGTTGGTTT	ATGGCTCTGATATCATGTTGGTTT	S
osa-MIR1872	osa-miR1872	5	17	3p	GAACTGTAAGTCTGTGACGGGTAA	GAACTGTAAGTCTGTGACGGGTAA	S
osa-MIR1873	osa-miR1873	281	338	5p	TCAACATGGTATCAGAGCTGGAAG	TCAACATGGTATCAGAGCTGGAAG	S
osa-MIR1874	osa-miR1874-3p	2397	2908	3p	TATGGATGGAGGTGTAACCCGATG	TATGGATGGAGGTGTAACCCGATG	S
osa-MIR1874	osa-miR1874-5p	41	46	5p	TAGGGCTACTACACCATCCATAAG	TAGGGCTACTACACCATCCATAAG	S
osa-MIR1875	osa-miR1875	153	243	3p	ACAATGGAGTGAAGTGCAACAGAA	ACAATGGAGTGAAGTGCAACAGAA	S
osa-MIR1876	osa-miR1876	101	116	3p	ATAAGTGGGTTTGTGGGCTGGCCC	ATAAGTGGGTTTGTGGGCTGGCCC	S
osa-MIR1877	osa-miR1877	830	1010	3p	AGATGACATGTGAATGATGAGGGG	AGATGACATGTGAATGATGAGGGG	S
osa-MIR1878	osa-miR1878	131	145	5p	ACTTAATCTGGACACTATAAAAGA	ACTTAATCTGGACACTATAAAAGA	S
osa-MIR1879	osa-miR1879	49	91	3p	GTGTTTGGTTTAGGGATGAGGTGG	GTGTTTGGTTTAGGGATGAGGTGG	S
osa-MIR1880	osa-miR1880	85	131	5p	TTCCAAGCGGGCCACTTAAGCATT	TTCCAAGCGGGCCACTTAAGCATT	S
osa-MIR1881	osa-miR1881	190	253	5p	AATGTTATTGTAGCGTGGTGGTGT	AATGTTATTGTAGCGTGGTGGTGT	S
osa-MIR1882a	osa-miR1882a	74	80	5p	AGATTGCTTTCAAGGTCATTTCTT	AGATTGCTTTCAAGGTCATTTCTT	S
osa-MIR1882b	osa-miR1882b	74	80	5p	AGATTGCTTTCAAGGTCATTTCTT	AGATTGCTTTCAAGGTCATTTCTT	S
osa-MIR1882c	osa-miR1882c	74	80	5p	AGATTGCTTTCAAGGTCATTTCTT	AGATTGCTTTCAAGGTCATTTCTT	S
osa-MIR1882d	osa-miR1882d	74	80	5p	AGATTGCTTTCAAGGTCATTTCTT	AGATTGCTTTCAAGGTCATTTCTT	S
osa-MIR1882e	osa-miR1882e	74	80	5p	AGATTGCTTTCAAGGTCATTTCTT	AGATTGCTTTCAAGGTCATTTCTT	S
osa-MIR1882f	osa-miR1882f	74	80	5p	AGATTGCTTTCAAGGTCATTTCTT	AGATTGCTTTCAAGGTCATTTCTT	S
osa-MIR1882g	osa-miR1882g	74	80	5p	AGATTGCTTTCAAGGTCATTTCTT	AGATTGCTTTCAAGGTCATTTCTT	S
osa-MIR1882h	osa-miR1882h	74	80	5p	AGATTGCTTTCAAGGTCATTTCTT	AGATTGCTTTCAAGGTCATTTCTT	S
osa-MIR1883a	osa-miR1883a	80	138	5p	ACCTGTGACGGGCCGAGAATGGAA	ACCTGTGACGGGCCGAGAATGGAA	S
osa-MIR1883b	osa-miR1883b	80	122	5p	ACCTGTGACGGGCCGAGAATGGAA	ACCTGTGACGGGCCGAGAATGGAA	S
osa-MIR1884a	osa-miR1884a	145	272	5p	TGTGACGCCGTTGACTTTTCATA	TGTGACGCCGTTGACTTTTCAT	D
osa-MIR1884b	osa-miR1884b	545	783	5p	AATGTATGACGCTGTTGACTTTTA	AATGTATGACGCTGTTGACTTTTA	S
osa-MIR2055	osa-miR2055	34	74	3p	TTTCCTTGGGAAGGTGGTTTC	TTTCCTTGGGAAGGTGGTTTC	S
osa-MIR2090	osa-miR2090	38	121	5p	AACTCTGATTCTAGAATTTTTGCG	AACTCTGATTCTAGAATTTTTG	D
osa-MIR2091	osa-miR2091-5p	3	10	5p	TCAACCGAGCCGAGGAGGAGGCCA	TCAACCGAGCCGAGGAGGAGG	D
osa-MIR2091	osa-miR2091-3p	6	15	3p	TTGCCTCCTAGGCTTGGCGGAGCA	CATACATTGCCTCCTAGGCTTG	D
osa-MIR2092	osa-miR2092-5p	10	60	5p	AACTGAAGTCGGTGTTTACTCCCA	CAACTGAAGTCGGTGTTTACT	D
osa-MIR2093	osa-miR2093-3p	4	9	3p	ATCTTCCAATTAATGCATTCTTCC	ACATCTTCCAATTAATGCAT	D
osa-MIR2093	osa-miR2093-5p	21	51	5p	TGTGCATTAATTGGAAGAACACAT	GTGCATTAATTGGAAGAACA	D
osa-MIR2094	osa-miR2094-3p	36	103	3p	ACAGAGCTGTGGCATCCACGTCGA	CAGAGCTGTGGCATCCACGTCG	D
osa-MIR2094	osa-miR2094-5p	1	2	5p	CTGCTAGGCTCCTGGGTGCAACCAC	TGGCTGCTAGGCTCCTGGGTG	D
osa-MIR2095	osa-miR2095-3p	2	3	3p	AATTTAATCTTCCATTTATGATAA	CTTCCATTTATGATAAGTAT	D
osa-MIR2095	osa-miR2095-5p	154	273	5p	ATTTTACGATGAATAGAAGGTTAT	CTGATAATTTTACGATGAATAG	D
osa-MIR2096	osa-miR2096-3p	1	2	3p	CCTGAGGGGAAATCGGCGGGA	CCTGAGGGGAAATCGGCGGGA	S
osa-MIR2096	osa-miR2096-5p	1	1	5p	CGATTTCCCCCTCGGGCGAGCC	TGCCGATTTCCCCCTCGGGCG	D
osa-MIR2098	osa-miR2098-3p	1	1	3p	GTTTGTCAAGCGGAGTGCACTTCT	CGGTTTGTCAAGCGGAGTGC	D
osa-MIR2099	osa-miR2099-5p	2	3	5p	AATATGTTTGTACAAGCTTTACAA	TGAATATGTTTGTACAAGCTTT	D
osa-MIR2099	osa-miR2099-3p	8	40	3p	AGCTGTAGCGTTATTCCAGAGCAG	ACAAAGCTGTAGCGTTATTC	D
osa-MIR2100	osa-miR2100-3p	1	1	3p	TGTTTAGGCGGAGTGGGGAGTG	AACCGCTGTTTAGGCGGAGTGG	D
osa-MIR2101	osa-miR2101-3p	49	235	3p	AACGATTTAACTCAAGTGAGCATT	ATTTAACTCAAGTGAGCATTGT	D
osa-MIR2101	osa-miR2101-5p	6	15	5p	TGTTTACAAGTTAAAATGTGGAGC	ACATGTTTACAAGTTAAAATGT	D
osa-MIR2102	osa-miR2102-3p	1	2	3p	GCCGGTTCCGGTGGCGTCCATGGC	CATGGTGCCGGTTCCGGTGGCG	D
osa-MIR2102	osa-miR2102-5p	2	5	5p	GATGGTAGGGCAAGCCGCCGCCGC	GGGCAAGCCGCCGCCGCCAC	D
osa-MIR2106	osa-miR2106	1	2	3p	TCTGGCCGAGGTTTTCTGGATACATTC	CCGAGGTTTTCTGGATACATT	D
osa-MIR2118b	osa-miR2118b	1	1	3p	TTCCCGATGCCTCCCATTCCTA	TTCCCGATGCCTCCCATTCCTA	S
osa-MIR2118e	osa-miR2118e	1	1	3p	TTCCCAATGCCTCCCATGCCTA	TTCCCAATGCCTCCCATGCCTA	S
osa-MIR2118n	osa-miR2118n	1	1	3p	TTCCCGATGCCTCCCATTCCTA	TTCCCGATGCCTCCCATTCCTA	S
osa-MIR2118r	osa-miR2118r	1	1	3p	TTCCCAATGCCTCCCATGCCTA	TTCCCAATGCCTCCCATGCCTA	S
osa-MIR2120	osa-miR2120	1	4	3p	AGAAAAGATCTTTAGTCCCGGTTG	AAAGATCTTTAGTCCCGGTTGTTC	D
osa-MIR2121a	osa-miR2121a	59	100	3p	AAAACGGAGCGGTCCATTAGCGCG	AAAACGGAGCGGTCCATTAGCGCG	S
osa-MIR2121b	osa-miR2121b	59	100	3p	AAAACGGAGCGGTCCATTAGCGCG	AAAACGGAGCGGTCCATTAGCGCG	S
osa-MIR2123a	osa-miR2123a	3	15	3p	TAAAAAGTCAACGGTGTCAAACA	TAAAAAGTCAACGGTGTCAAAC	D
osa-MIR2123b	osa-miR2123b	3	8	3p	TAAAAAGTCAACGGTGTCAAACA	TAAAAAGTCAACGGTGTCAAAC	D
osa-MIR2123c	osa-miR2123c	3	14	3p	TAAAAAGTCAACGGTGTCAAACA	TAAAAAGTCAACGGTGTCAAAC	D
osa-MIR2125	osa-miR2125	2	3	5p	TTCTCTATAGACTATCTCCAGGTT	TTTTTCTCTATAGACTATCTCCAG	D
osa-MIR2862	osa-miR2862	44	67	5p	AACAGCTTAGATTCGTCCACGTCA	TCCAACAGCTTAGATTCGTCC	D
osa-MIR2863a	osa-miR2863a	1	1	5p	TTGTCCCATTCTAGTTTAGCT	TTGTCCCATTCTAGTTTAGCT	S
osa-MIR2863b	osa-miR2863b	10	37	3p	TTCGTTTATTTGGACTAGAGT	TTCGTTTATTTGGACTAGAGT	S
osa-MIR2864	osa-miR2864.2	2	2	5p	TTGTTTTGCATTGTATAGGTA	TTGTTTTGCATTGTATAGGTA	S
osa-MIR2864	osa-miR2864.1	2	2	5p	TTGCTGCCCTTGTTTTGCATT	TTTTGCTGCCCTTGTTTTGCA	D
osa-MIR2865	osa-miR2865	1	1	5p	TCAGCAGTCGACTGTACCGTGC	CTCAGCAGTCGACTGTACCGTG	D
osa-MIR2867	osa-miR2867	1	3	5p	TGTGCCATCCCACACATCCCG	TGTGCCATCCCACACATCCCGA	D
osa-MIR2870	osa-miR2870	1	1	3p	TAATCAGTTTGGGGAGACAAA	TAATCAGTTTGGGGAGACAAA	S
osa-MIR2871a	osa-miR2871a	37	41	3p	TATTTTAGTTTCTATGGTCAC	TATTTTAGTTTCTATGGTCAC	S
osa-MIR2871b	osa-miR2871b	37	40	3p	TATTTTAGTTTCTATGGTCAC	TATTTTAGTTTCTATGGTCAC	S
osa-MIR2876	osa-miR2876	11	19	3p	ATATGAACACTGTTGCCAGCA	TTCCTATATGAACACTGTTGC	D
osa-MIR2877	osa-miR2877	5	7	3p	TTGCATCCTCTGCACTTTGGGCCT	TTGCATCCTCTGCACTTTGGGCCT	S
osa-MIR2878	osa-miR2878-3p	35	44	3p	CAGGATTTTATACATGTAAAGAAT	CAGGATTTTATACATGTAAAGAAT	S
osa-MIR2878	osa-miR2878-5p	34	106	5p	TTACATGTATAAAATTCTGAGGAT	TACATGTATAAAATTCTGAGGATG	D
osa-MIR2880	osa-miR2880	22	34	5p	ACGGTATCCCGTTCGGACAGGATG	ACGGTATCCCGTTCGGACAGGATG	S
osa-MIR2905	osa-miR2905	3	4	3p	TACATGTCAGTGACAAAGGCA	TACATGTCAGTGACAAAGGCA	S
osa-MIR2906a	osa-miR2906a	6	33	3p	ACGGGCCGCCGCACTGCTG	AACGGGCCGCCGCACTGCTGG	D
osa-MIR2906b	osa-miR2906b	6	33	3p	ACGGGCCGCCGCACTGCTG	AACGGGCCGCCGCACTGCTGG	D
osa-MIR319a	osa-miR319a	77	82	3p	TTGGACTGAAGGGTGCTCCCT	TTGGACTGAAGGGTGCTCCC	D
osa-MIR319b	osa-miR319b	77	93	3p	TTGGACTGAAGGGTGCTCCCT	TTGGACTGAAGGGTGCTCCC	D
osa-MIR390	osa-miR390	130	140	5p	AAGCTCAGGAGGGATAGCGCC	AAGCTCAGGAGGGATAGCGCC	S
osa-MIR393	osa-miR393	13	16	5p	TCCAAAGGGATCGCATTGATC	TCCAAAGGGATCGCATTGATC	S
osa-MIR393b	osa-miR393b-3p	3	5	3p	TCAGTGCAATCCCTTTGGAAT	TCAGTGCAATCCCTTTGGAAT	S
osa-MIR393b	osa-miR393b	38	98	5p	AGGACTCCAAAGGGATCGCATT	TCCAAAGGGATCGCATTGATCT	D
osa-MIR394	osa-miR394	5	6	5p	TTGGCATTCTGTCCACCTCC	TTGGCATTCTGTCCACCTCC	S
osa-MIR395b	osa-miR395b	2	2	3p	TGAAGTGTTTGGGGGAACTC	GTGAAGTGTTTGGGGGAACTC	D
osa-MIR395d	osa-miR395d	2	2	3p	TGAAGTGTTTGGGGGAACTC	GTGAAGTGTTTGGGGGAACTC	D
osa-MIR395e	osa-miR395e	2	2	3p	TGAAGTGTTTGGGGGAACTC	GTGAAGTGTTTGGGGGAACTC	D
osa-MIR395g	osa-miR395g	2	2	3p	TGAAGTGTTTGGGGGAACTC	GTGAAGTGTTTGGGGGAACTC	D
osa-MIR395h	osa-miR395h	2	2	3p	TGAAGTGTTTGGGGGAACTC	GTGAAGTGTTTGGGGGAACTC	D
osa-MIR395i	osa-miR395i	2	2	3p	TGAAGTGTTTGGGGGAACTC	GTGAAGTGTTTGGGGGAACTC	D
osa-MIR395j	osa-miR395j	2	2	3p	TGAAGTGTTTGGGGGAACTC	GTGAAGTGTTTGGGGGAACTC	D
osa-MIR395k	osa-miR395k	2	2	3p	TGAAGTGTTTGGGGGAACTC	GTGAAGTGTTTGGGGGAACTC	D
osa-MIR395l	osa-miR395l	2	2	3p	TGAAGTGTTTGGGGGAACTC	GTGAAGTGTTTGGGGGAACTC	D
osa-MIR395m	osa-miR395m	2	2	3p	TGAAGTGTTTGGGGGAACTC	GTGAAGTGTTTGGGGGAACTC	D
osa-MIR395n	osa-miR395n	2	2	3p	TGAAGTGTTTGGGGGAACTC	GTGAAGTGTTTGGGGGAACTC	D
osa-MIR395p	osa-miR395p	2	3	3p	TGAAGTGTTTGGGGGAACTC	GTGAAGTGTTTGGGGGAACTC	D
osa-MIR395q	osa-miR395q	2	2	3p	TGAAGTGTTTGGGGGAACTC	GTGAAGTGTTTGGGGGAACTC	D
osa-MIR395r	osa-miR395r	2	2	3p	TGAAGTGTTTGGGGGAACTC	GTGAAGTGTTTGGGGGAACTC	D
osa-MIR395s	osa-miR395s	2	2	3p	TGAAGTGTTTGGGGGAACTC	GTGAAGTGTTTGGGGGAACTC	D
osa-MIR396a	osa-miR396a	63	69	5p	TTCCACAGCTTTCTTGAACTG	TTCCACAGCTTTCTTGAACTG	S
osa-MIR396b	osa-miR396b	63	69	5p	TTCCACAGCTTTCTTGAACTG	TTCCACAGCTTTCTTGAACTG	S
osa-MIR396c	osa-miR396c	11	17	5p	TTCCACAGCTTTCTTGAACTT	TTCCACAGCTTTCTTGAACTT	S
osa-MIR396d	osa-miR396d	1463	1825	5p	TCCACAGGCTTTCTTGAACTG	TCCACAGGCTTTCTTGAACTG	S
osa-MIR396e	osa-miR396e	1463	1825	5p	TCCACAGGCTTTCTTGAACTG	TCCACAGGCTTTCTTGAACTG	S
osa-MIR396e	osa-miR396e-3p	3	4	3p	ATGGTTCAAGAAAGCCCATGGAAA	ATGGTTCAAGAAAGCCCATGGAAA	S
osa-MIR396f	osa-miR396f-3p	3	4	3p	GTTCAAGAAAGTCCTTGGAAA	ATAGTTCAAGAAAGTCCTTGGAAA	D
osa-MIR396f	osa-miR396f	1463	1825	5p	TCCACAGGCTTTCTTGAACTG	TCTCCACAGGCTTTCTTGAACT	D
osa-MIR396g	osa-miR396g	133	185	3p	TCCACAGGCTTTCTTGAA	TCCACAGGCTTTCTTGAACGG	D
osa-MIR396h	osa-miR396h	133	185	3p	TCCACAGGCTTTCTTGAA	TCCACAGGCTTTCTTGAACGG	D
osa-MIR396i	osa-miR396i	133	185	3p	TCCACAGGCTTTCTTGAA	TCCACAGGCTTTCTTGAACGG	D
osa-MIR397a	osa-miR397a	46	101	5p	TCATTGAGTGCAGCGTTGATG	TCATTGAGTGCAGCGTTGATG	S
osa-MIR397b	osa-miR397b	97	151	5p	TTGAGTGCAGCGTTGATGAACC	TTATTGAGTGCAGCGTTGATG	D
osa-MIR398b	osa-miR398b	1	1	3p	TGTGTTCTCAGGTCGCCCCTG	TGTGTTCTCAGGTCGCCCCTG	S
osa-MIR399a	osa-miR399a	5	7	3p	TGCCAAAGGAGAATTGCCCTG	TGCCAAAGGAGAATTGCCCTG	S
osa-MIR399b	osa-miR399b	5	7	3p	TGCCAAAGGAGAATTGCCCTG	TGCCAAAGGAGAATTGCCCTG	S
osa-MIR399c	osa-miR399c	5	7	3p	TGCCAAAGGAGAATTGCCCTG	TGCCAAAGGAGAATTGCCCTG	S
osa-MIR399d	osa-miR399d	102	122	3p	TGCCAAAGGAGAGTTGCCCTG	TGCCAAAGGAGAGTTGCCCTG	S
osa-MIR399e	osa-miR399e	1	1	3p	TGCCAAAGGAGATTTGCCCAG	TGCCAAAGGAGATTTGCCCAG	S
osa-MIR399f	osa-miR399f	1	1	3p	TGCCAAAGGAGATTTGCCCAG	TGCCAAAGGAGATTTGCCCAG	S
osa-MIR399g	osa-miR399g	1	1	3p	TGCCAAAGGAGATTTGCCCAG	TGCCAAAGGAGATTTGCCCAG	S
osa-MIR399h	osa-miR399h	1	1	3p	TGCCAAAGGAGACTTGCCCAG	TGCCAAAGGAGACTTGCCCAG	S
osa-MIR399i	osa-miR399i	4	4	3p	TGCCAAAGGAGAGCTGCCCTG	TGCCAAAGGAGAGCTGCCCTG	S
osa-MIR399j	osa-miR399j	7	28	3p	TGCCAAAGGAGAGTTGCCCT	TGCCAAAGGAGAGTTGCCCTA	D
osa-MIR399k	osa-miR399k	2	2	3p	TGCCAAAGGAAATTTGCCCCG	TGCCAAAGGAAATTTGCCCCG	S
osa-MIR408	osa-miR408	3	3	3p	CTGCACTGCCTCTTCCCTGGC	CTGCACTGCCTCTTCCCTGGC	S
osa-MIR435	osa-miR435	23	25	3p	TTATCCGGTATTGGAGTTGA	TTATCCGGTATTGGAGTTGA	S
osa-MIR437	osa-miR437	7	10	3p	AAAGTTAGAGAAGTTTGACTTAGG	AAAGTTAGAGAAGTTTGACTT	D
osa-MIR439a	osa-miR439a	85	180	3p	TATCCCTGTCGAACCGCGGTTG	TGTCGAACCGCGGTTGTTCGA	D
osa-MIR439b	osa-miR439b	1	2	3p	CTGTCGAACCGCGGTTGTT	TGTCGAACCGCGGTTGTTCGA	D
osa-MIR439c	osa-miR439c	85	180	3p	TATCCCTGTCGAACCGCGGTTG	TGTCGAACCGCGGTTGTTCGA	D
osa-MIR439d	osa-miR439d	85	135	3p	TATCCCTGTCGAACCGCGGTTG	TGTCGAACCGCGGTTGTTCGA	D
osa-MIR439e	osa-miR439e	85	180	3p	TATCCCTGTCGAACCGCGGTTG	TGTCGAACCGCGGTTGTTCGA	D
osa-MIR439f	osa-miR439f	85	180	3p	TATCCCTGTCGAACCGCGGTTG	TGTCGAACCGCGGTTGTTCGA	D
osa-MIR439g	osa-miR439g	85	135	3p	TATCCCTGTCGAACCGCGGTTG	TGTCGAACCGCGGTTGTTCGA	D
osa-MIR439h	osa-miR439h	85	180	3p	TATCCCTGTCGAACCGCGGTTG	TGTCGAACCGCGGTTGTTCGA	D
osa-MIR439i	osa-miR439i	85	184	3p	TATCCCTGTCGAACCGCGGTTG	TGTCGAACCGCGGTTGTTCGA	D
osa-MIR440	osa-miR440	25	52	3p	AGTGTCTCCTGATGATCGGGACAA	AGTGTCTCCTGATGATCGGGACAA	S
osa-MIR441a	osa-miR441a	19	29	3p	TCAATATAAATGTGGGAAATGCTA	TACCATCAATATAAATGTGGGAAA	D
osa-MIR441b	osa-miR441b	1	1	3p	ATCAATATAAATGTGGGAAATGGT	TACCATCAATATAAATGTGGGAAA	D
osa-MIR441c	osa-miR441c	19	27	3p	TCAATATAAATGTGGGAAATGCTA	TACCATCAATATAAATGTGGGAAA	D
osa-MIR442	osa-miR442	14	39	5p	AAATTGCGAGACGAATCTTTTAAG	TGACGTGTAAATTGCGAGACGAAT	D
osa-MIR444a	osa-miR444a.2	385	401	3p	TGCAGTTGCTGCCTCAAGCTT	TGCAGTTGCTGCCTCAAGCTT	S
osa-MIR444a	osa-miR444a.1	385	395	3p	TGCAGTTGCTGCCTCAAGCTT	TTGCTGCCTCAAGCTTGCTGC	D
osa-MIR444b	osa-miR444b.1	24	29	3p	TGTTGTCTCAAGCTTGCTGCC	TGTTGTCTCAAGCTTGCTGCC	S
osa-MIR444b	osa-miR444b.2	1144	1179	3p	TGCAGTTGTTGTCTCAAGCTT	TGCAGTTGTTGTCTCAAGCTT	S
osa-MIR444c	osa-miR444c.2	1144	1182	3p	TGCAGTTGTTGTCTCAAGCTT	TGCAGTTGTTGTCTCAAGCTT	S
osa-MIR444c	osa-miR444c.1	24	29	3p	TGTTGTCTCAAGCTTGCTGCC	TGTTGTCTCAAGCTTGCTGCC	S
osa-MIR444d	osa-miR444d.3	13	14	3p	TTGTGGCTTTCTTGCAAGTTG	TTGTGGCTTTCTTGCAAGTTG	S
osa-MIR444d	osa-miR444d.1	385	393	3p	TGCAGTTGCTGCCTCAAGCTT	TTGCTGCCTCAAGCTTGCTGC	D
osa-MIR444d	osa-miR444d.2	385	395	3p	TGCAGTTGCTGCCTCAAGCTT	TGCAGTTGCTGCCTCAAGCTT	S
osa-MIR444e	osa-miR444e	385	394	3p	TGCAGTTGCTGCCTCAAGCTT	TGCAGTTGCTGCCTCAAGCTT	S
osa-MIR444f	osa-miR444f	5	6	3p	TGCAGTTGTTGCCTCAAGCTT	TGCAGTTGTTGCCTCAAGCTT	S
osa-MIR446	osa-miR446	2	7	3p	ATTAACATCAATATGAATATG	CATCAATATGAATATGGGAAATGG	D
osa-MIR528	osa-miR528	3485	3534	5p	TGGAAGGGGCATGCAGAGGAG	TGGAAGGGGCATGCAGAGGAG	S
osa-MIR529b	osa-miR529b	12	28	5p	AAGAGAGAGAGTACAGCTTTG	AGAAGAGAGAGAGTACAGCTT	D
osa-MIR530	osa-miR530-3p	6	7	3p	AGGTGCAGAGGCAGATGCAAC	AGGTGCAGAGGCAGATGCAAC	S
osa-MIR530	osa-miR530-5p	35	36	5p	TGCATTTGCACCTGCACCTAC	TGCATTTGCACCTGCACCTA	D
osa-MIR531	osa-miR531	7	15	5p	CTCGCCGGGGCTGCGTGCCGCCAT	CTCGCCGGGGCTGCGTGCCGCCAT	S
osa-MIR531b	osa-miR531b	7	16	5p	CTCGCCGGGGCTGCGTGCCGCCAT	CTCGCCGGGGCTGCGTGCCG	D
osa-MIR535	osa-miR535	5749	5877	5p	TGACAACGAGAGAGAGCACGC	TGACAACGAGAGAGAGCACGC	S
osa-MIR806a	osa-miR806a	31	125	3p	AAACATGTGCTAAAAAGTCAACGG	ATGTGCTAAAAAGTCAACGGTG	D
osa-MIR806b	osa-miR806b	12	33	3p	ATGTGCTAAAAAGTCAACGGTGTC	ATGTGCTAAAAAGTCAACGGTG	D
osa-MIR806c	osa-miR806c	31	125	3p	AAACATGTGCTAAAAAGTCAACGG	ATGTGCTAAAAAGTCAACGGTG	D
osa-MIR806d	osa-miR806d	31	126	3p	AAACATGTGCTAAAAAGTCAACGG	ATGTGCTAAAAAGTCAACGGTG	D
osa-MIR806e	osa-miR806e	31	114	3p	AAACATGTGCTAAAAAGTCAACGG	ATGTGCTAAAAAGTCAACGGTG	D
osa-MIR806f	osa-miR806f	31	113	3p	AAACATGTGCTAAAAAGTCAACGG	ATGTGCTAAAAAGTCAACGGTG	D
osa-MIR806g	osa-miR806g	31	126	3p	AAACATGTGCTAAAAAGTCAACGG	ATGTGCTAAAAAGTCAACGGTG	D
osa-MIR806h	osa-miR806h	31	125	3p	AAACATGTGCTAAAAAGTCAACGG	ATGTGCTAAAAAGTCAACGGTG	D
osa-MIR808	osa-miR808	4	12	3p	CATCAATATGAATGTGGGAAATGT	ATGAATGTGGGAAATGTAAGAA	D
osa-MIR809a	osa-miR809a	1	6	3p	TGAGAAATGTTAGAATGACTTACA	TGAATGTGAGAAATGTTAGAAT	D
osa-MIR809b	osa-miR809b	1	6	3p	TGAGAAATGTTAGAATGACTTACA	TGAATGTGAGAAATGTTAGAAT	D
osa-MIR809c	osa-miR809c	1	5	3p	TGAGAAATGTTAGAATGACTTACA	TGAATGTGAGAAATGTTAGAAT	D
osa-MIR809d	osa-miR809d	1	6	3p	TGAGAAATGTTAGAATGACTTACA	TGAATGTGAGAAATGTTAGAAT	D
osa-MIR809e	osa-miR809e	1	1	3p	ATATGAATGTGAGAAATGTTA	TGAATGTGAGAAATGTTAGAAT	D
osa-MIR809f	osa-miR809f	1	2	3p	ATATGAATGTGAGAAATGTTA	TGAATGTGAGAAATGTTAGAAT	D
osa-MIR809g	osa-miR809g	1	6	3p	TGAGAAATGTTAGAATGACTTACA	TGAATGTGAGAAATGTTAGAAT	D
osa-MIR809h	osa-miR809h	1	1	3p	ATATGAATGTGAGAAATGTTA	TGAATGTGAGAAATGTTAGAAT	D
osa-MIR810a	osa-miR810a	2	2	5p	ATCATAAGCCCACCACATGTG	TCATAAGCCCACCACATGTGG	D
osa-MIR810b	osa-miR810b.1	19	50	3p	TGAACACCGATATGCGTCATC	TGAACACCGATATGCGTCATC	S
osa-MIR810b	osa-miR810b.2	10	36	3p	TCAAGTGATTTAATTATGCCGTT	AAGTGATTTAATTATGCCGTT	D
osa-MIR811a	osa-miR811a	5	20	5p	ATCGAGAAATGGACGTCCGAGA	ACCGTTAGATCGAGAAATGGACGT	D
osa-MIR811b	osa-miR811b	5	20	5p	ATCGAGAAATGGACGTCCGAGA	ACCGTTAGATCGAGAAATGGACGT	D
osa-MIR811c	osa-miR811c	1	1	5p	ATCGAGAAATGGACGTTCGAG	ACCGTTAGATCGAGAAATGGACGT	D
osa-MIR812a	osa-miR812a	15	40	3p	GACGGTTAAACGTTGGACACGGAT	GACGGACGGTTAAACGTTGGAC	D
osa-MIR812b	osa-miR812b	3	18	3p	TCAAATAAGACGGACGGTTAAACG	GACGGACGGTTAAACGTTGGAC	D
osa-MIR812c	osa-miR812c	21	62	3p	GACGGTTAAACGTTGGACACGGAA	GACGGACGGTTAAACGTTGGAC	D
osa-MIR812d	osa-miR812d	2	17	3p	AAGACGGACGGTTAAACGTTGGAC	GACGGACGGTTAAACGTTGGAC	D
osa-MIR812e	osa-miR812e	21	70	3p	GACGGTTAAACGTTGGACACGGAA	GACGGACGGTTAAACGTTGGAC	D
osa-MIR812f	osa-miR812f	879	1311	3p	ACGGATGATTAAAGTTGGACACGG	ACGGATGATTAAAGTTGGACACGG	S
osa-MIR812g	osa-miR812g	3248	3560	3p	AAGACGGATGATTAAAGTTGGACA	AAGACGGATGATTAAAGTTGGACA	S
osa-MIR812h	osa-miR812h	3248	3759	3p	AAGACGGATGATTAAAGTTGGACA	AAGACGGATGATTAAAGTTGGACA	S
osa-MIR812i	osa-miR812i	3248	3757	3p	AAGACGGATGATTAAAGTTGGACA	AAGACGGATGATTAAAGTTGGACA	S
osa-MIR812j	osa-miR812j	3248	5056	3p	AAGACGGATGATTAAAGTTGGACA	AAGACGGATGATTAAAGTTGGACA	S
osa-MIR813	osa-miR813	1	1	3p	CTAGGGGTTATGGAATGGGTT	GGGTTATGGAATGGGTTTTACC	D
osa-MIR814a	osa-miR814a	1	1	5p	CGAGACACTTCATAGTACAACGAA	CACTTCATAGTACAACGAATCT	D
osa-MIR814b	osa-miR814b	1	2	5p	TCATAGTACAACGAATCTGGACAT	CACTTCATAGTACAACGAATCT	D
osa-MIR815a	osa-miR815a	4	10	3p	GAGAAGGGGATTGAGGAGATTGGG	AAGGGGATTGAGGAGATTGGG	D
osa-MIR815b	osa-miR815b	6	37	3p	AAGGGGATTGAGGAGATTGGGAAG	AAGGGGATTGAGGAGATTGGG	D
osa-MIR815c	osa-miR815c	6	29	3p	AAGGGGATTGAGGAGATTGGGAAG	AAGGGGATTGAGGAGATTGGG	D
osa-MIR818a	osa-miR818a	5	7	3p	AAATCCCTTATATTATGGGACGGA	AATCCCTTATATTATGGGACGG	D
osa-MIR818b	osa-miR818b	5	9	3p	AAATCCCTTATATTATGGGACGGA	AATCCCTTATATTATGGGACGG	D
osa-MIR818c	osa-miR818c	5	8	3p	AAATCCCTTATATTATGGGACGGA	AATCCCTTATATTATGGGACGG	D
osa-MIR818d	osa-miR818d	52	116	3p	CTTATATTATGGGACGGAGGGAGT	AATCCCTTATATTATGGGACGG	D
osa-MIR818e	osa-miR818e	5	9	3p	AAATCCCTTATATTATGGGACGGA	AATCCCTTATATTATGGGACGG	D
osa-MIR819a	osa-miR819a	43	109	5p	TCAGGTTATAAGACTTTCTAGCAT	TCAGGTTATAAGACTTTCTAGC	D
osa-MIR819b	osa-miR819b	43	87	5p	TCAGGTTATAAGACTTTCTAGCAT	TCAGGTTATAAGACTTTCTAGC	D
osa-MIR819c	osa-miR819c	43	109	5p	TCAGGTTATAAGACTTTCTAGCAT	TCAGGTTATAAGACTTTCTAGC	D
osa-MIR819d	osa-miR819d	43	109	5p	TCAGGTTATAAGACTTTCTAGCAT	TCAGGTTATAAGACTTTCTAGC	D
osa-MIR819e	osa-miR819e	43	109	5p	TCAGGTTATAAGACTTTCTAGCAT	TCAGGTTATAAGACTTTCTAGC	D
osa-MIR819f	osa-miR819f	43	109	5p	TCAGGTTATAAGACTTTCTAGCAT	TCAGGTTATAAGACTTTCTAGC	D
osa-MIR819g	osa-miR819g	43	110	5p	TCAGGTTATAAGACTTTCTAGCAT	TCAGGTTATAAGACTTTCTAGC	D
osa-MIR819h	osa-miR819h	43	109	5p	TCAGGTTATAAGACTTTCTAGCAT	TCAGGTTATAAGACTTTCTAGC	D
osa-MIR819i	osa-miR819i	43	92	5p	TCAGGTTATAAGACTTTCTAGCAT	TCAGGTTATAAGACTTTCTAGC	D
osa-MIR819j	osa-miR819j	43	94	5p	TCAGGTTATAAGACTTTCTAGCAT	TCAGGTTATAAGACTTTCTAGC	D
osa-MIR819k	osa-miR819k	43	109	5p	TCAGGTTATAAGACTTTCTAGCAT	TCAGGTTATAAGACTTTCTAGC	D
osa-MIR820a	osa-miR820a	21378	33266	5p	TCGGCCTCGTGGATGGACCAGGAG	TCGGCCTCGTGGATGGACCAG	D
osa-MIR820b	osa-miR820b	21378	33267	5p	TCGGCCTCGTGGATGGACCAGGAG	TCGGCCTCGTGGATGGACCAG	D
osa-MIR820c	osa-miR820c	21378	33266	5p	TCGGCCTCGTGGATGGACCAGGAG	TCGGCCTCGTGGATGGACCAG	D
osa-MIR827a	osa-miR827a	105	106	3p	TTAGATGACCATCAGCAAACA	TTAGATGACCATCAGCAAACA	S
osa-MIR827b	osa-miR827b	105	110	3p	TTAGATGACCATCAGCAAACA	TTAGATGACCATCAGCAAACA	S

## Sheet: 7DAF
Supplementary Table S2.（B）known miRNAs identified in the 7DAF library
hairpin name	mature miRNA name	count of dominant mature sequences	count of all mature sequences	arm this mature located	dominant mature sequence	miRBase mature sequence	difference between the dominant mature sequence and miRBase mature sequence (D:different,S:same)
osa-MIR1317	osa-miR1317-5p.2	157	175	5p	AGATTGCTTTCAAGGTCATTTCTT	AGATTGCTTTCAAGGTCATTTCTT	S
osa-MIR1317	osa-miR1317-3p	902	1206	3p	TTACGAAATGATCTTGGACGTAAT	GAAATGATCTTGGACGTAATCTAG	D
osa-MIR1317	osa-miR1317-5p	1	1	5p	TAGGGAACCCCATTCCCATAAA	TAGGGAACCCCATTCCCATAAA	S
osa-MIR1318	osa-miR1318	392	826	5p	ATCAGGAGAGATGACACCGACA	TCAGGAGAGATGACACCGAC	D
osa-MIR1319	osa-miR1319	2	5	5p	AGAAAAAACCGGCATCTGTAATAT	AACCGGCATCTGTAATATATTATA	D
osa-MIR1320	osa-miR1320	11	16	5p	TGGAACGGAGGAATTTTATAG	TGGAACGGAGGAATTTTATAG	S
osa-MIR1423	osa-miR1423-5p.2	5710	7415	5p	CAACTACACGTTGGGCGCTCGA	AGGCAACTACACGTTGGGCGCTCG	D
osa-MIR1423	osa-miR1423	148	424	3p	AGCGCCCAAGCGGTAGTTGTCTCC	AGCGCCCAAGCGGTAGTTGTC	D
osa-MIR1423b	osa-miR1423b	5710	7387	5p	CAACTACACGTTGGGCGCTCGA	CAACTACACGTTGGGCGCTCGA	S
osa-MIR1425	osa-miR1425	88	186	5p	TAGGATTCAATCCTTGCTGCT	TAGGATTCAATCCTTGCTGCT	S
osa-MIR1427	osa-miR1427	84	328	3p	CCGTGCTGCGGAACCGTGCGGTGG	TGCGGAACCGTGCGGTGGCGC	D
osa-MIR1428b	osa-miR1428b	20	41	3p	TAAGATAATGCCATGAATT	TAAGATAATGCCATGAATTCG	D
osa-MIR1428c	osa-miR1428c	20	41	3p	TAAGATAATGCCATGAATT	TAAGATAATGCCATGAATTCG	D
osa-MIR1428d	osa-miR1428d	20	41	3p	TAAGATAATGCCATGAATT	TAAGATAATGCCATGAATTCG	D
osa-MIR1428e	osa-miR1428e-5p	2	3	5p	AATTCACAGGCCCTATCTTGT	AATTCACAGGCCCTATCTTGTG	D
osa-MIR1428e	osa-miR1428e-3p	20	32	3p	TAAGATAATGCCATGAATT	TAAGATAATGCCATGAATTTG	D
osa-MIR1428f	osa-miR1428f-5p	2	3	5p	AATTCACAGGCCCTATCTTGT	AATTCACAGGCCCTATCTTGTG	D
osa-MIR1428g	osa-miR1428g-5p	2	3	5p	AATTCACAGGCCCTATCTTGT	AATTCACAGGCCCTATCTTGTG	D
osa-MIR1429	osa-miR1429-3p	5	7	3p	GTTGCACGGGTTTGTATGTT	GTTGCACGGGTTTGTATGTTG	D
osa-MIR1429	osa-miR1429-5p	94	101	5p	GTAATATACTAATCCGTGCATCCA	GTAATATACTAATCCGTGCAT	D
osa-MIR1430	osa-miR1430	1	1	3p	ATGGTGAGCCTTCCTGGCTAAG	TGGTGAGCCTTCCTGGCTAAG	D
osa-MIR1431	osa-miR1431	4	4	3p	TTTGCGAGTTGGCCCGCTTGC	TTTGCGAGTTGGCCCGCTTGC	S
osa-MIR1432	osa-miR1432	392	826	5p	ATCAGGAGAGATGACACCGACA	ATCAGGAGAGATGACACCGAC	D
osa-MIR1433	osa-miR1433	2	2	3p	TGGCAAGTCTCCTCGGCTACC	TGGCAAGTCTCCTCGGCTACC	S
osa-MIR1436	osa-miR1436	2	3	3p	AACATTATGGGACGGAGGGAGTAG	ACATTATGGGACGGAGGGAGT	D
osa-MIR1437	osa-miR1437	2	2	3p	CGAGCTCCGGCGCCGCACTAG	TCCGGCGCCGCACTAGGCACTG	D
osa-MIR1441	osa-miR1441	1	3	3p	CGGATGTCGGAAAAGGTTTT	ACCGGATGTCGGAAAAGGTTT	D
osa-MIR156a	osa-miR156a	165061	166376	5p	TGACAGAAGAGAGTGAGCAC	TGACAGAAGAGAGTGAGCAC	S
osa-MIR156b	osa-miR156b	165061	166761	5p	TGACAGAAGAGAGTGAGCAC	TGACAGAAGAGAGTGAGCAC	S
osa-MIR156c	osa-miR156c	165061	166725	5p	TGACAGAAGAGAGTGAGCAC	TGACAGAAGAGAGTGAGCAC	S
osa-MIR156d	osa-miR156d	165061	219576	5p	TGACAGAAGAGAGTGAGCAC	TGACAGAAGAGAGTGAGCAC	S
osa-MIR156e	osa-miR156e	165061	166376	5p	TGACAGAAGAGAGTGAGCAC	TGACAGAAGAGAGTGAGCAC	S
osa-MIR156f	osa-miR156f	165061	219508	5p	TGACAGAAGAGAGTGAGCAC	TGACAGAAGAGAGTGAGCAC	S
osa-MIR156g	osa-miR156g	165061	166725	5p	TGACAGAAGAGAGTGAGCAC	TGACAGAAGAGAGTGAGCAC	S
osa-MIR156h	osa-miR156h	165061	219530	5p	TGACAGAAGAGAGTGAGCAC	TGACAGAAGAGAGTGAGCAC	S
osa-MIR156i	osa-miR156i	165061	166376	5p	TGACAGAAGAGAGTGAGCAC	TGACAGAAGAGAGTGAGCAC	S
osa-MIR156j	osa-miR156j	165061	219530	5p	TGACAGAAGAGAGTGAGCAC	TGACAGAAGAGAGTGAGCAC	S
osa-MIR156k	osa-miR156k	219	224	5p	TGACAGAAGAGAGAGAGCAC	TGACAGAAGAGAGAGAGCACA	D
osa-MIR156l	osa-miR156l	362	374	5p	CGACAGAAGAGAGTGAGCAT	CGACAGAAGAGAGTGAGCATA	D
osa-MIR159a	osa-miR159a.1	446	527	3p	TTTGGATTGAAGGGAGCT	TTTGGATTGAAGGGAGCTCTG	D
osa-MIR159a	osa-miR159a.2	4	6	3p	TTGCATGCCCCAGGAGCTGC	TTGCATGCCCCAGGAGCTGCA	D
osa-MIR159b	osa-miR159b	446	527	3p	TTTGGATTGAAGGGAGCT	TTTGGATTGAAGGGAGCTCTG	D
osa-MIR159f	osa-miR159f	27	58	3p	CTTGGATTGAAGGGAGCTCT	CTTGGATTGAAGGGAGCTCTA	D
osa-MIR160a	osa-miR160a	8	8	5p	TGCCTGGCTCCCTGTATGCCA	TGCCTGGCTCCCTGTATGCCA	S
osa-MIR160b	osa-miR160b	8	8	5p	TGCCTGGCTCCCTGTATGCCA	TGCCTGGCTCCCTGTATGCCA	S
osa-MIR160c	osa-miR160c	8	8	5p	TGCCTGGCTCCCTGTATGCCA	TGCCTGGCTCCCTGTATGCCA	S
osa-MIR160d	osa-miR160d	8	8	5p	TGCCTGGCTCCCTGTATGCCA	TGCCTGGCTCCCTGTATGCCA	S
osa-MIR160e	osa-miR160e	1	2	5p	ATGCCTGGCTCCCTGTATGCCG	TGCCTGGCTCCCTGTATGCCG	D
osa-MIR162a	osa-miR162a	246	251	3p	TCGATAAACCTCTGCATCCAG	TCGATAAACCTCTGCATCCAG	S
osa-MIR162b	osa-miR162b	52	52	3p	TCGATAAGCCTCTGCATCCAG	TCGATAAGCCTCTGCATCCAG	S
osa-MIR164a	osa-miR164a	1125	1162	5p	TGGAGAAGCAGGGCACGTGCA	TGGAGAAGCAGGGCACGTGCA	S
osa-MIR164b	osa-miR164b	1125	1162	5p	TGGAGAAGCAGGGCACGTGCA	TGGAGAAGCAGGGCACGTGCA	S
osa-MIR164d	osa-miR164d	74	127	5p	TGCTGGAGAAGCAGGGCACGT	TGGAGAAGCAGGGCACGTGCT	D
osa-MIR164e	osa-miR164e	4424	4518	5p	TGGAGAAGCAGGGCACGTGAG	TGGAGAAGCAGGGCACGTGAG	S
osa-MIR164f	osa-miR164f	1125	1162	5p	TGGAGAAGCAGGGCACGTGCA	TGGAGAAGCAGGGCACGTGCA	S
osa-MIR166a	osa-miR166a	45736	48596	3p	TCGGACCAGGCTTCATTCCCC	TCGGACCAGGCTTCATTCCCC	S
osa-MIR166b	osa-miR166b	45736	48527	3p	TCGGACCAGGCTTCATTCCCC	TCGGACCAGGCTTCATTCCCC	S
osa-MIR166c	osa-miR166c	45736	49499	3p	TCGGACCAGGCTTCATTCCCC	TCGGACCAGGCTTCATTCCCC	S
osa-MIR166d	osa-miR166d	45736	48595	3p	TCGGACCAGGCTTCATTCCCC	TCGGACCAGGCTTCATTCCCC	S
osa-MIR166e	osa-miR166e	37	39	3p	TCGAACCAGGCTTCATTCCCC	TCGAACCAGGCTTCATTCCCC	S
osa-MIR166f	osa-miR166f	45736	48589	3p	TCGGACCAGGCTTCATTCCCC	TCGGACCAGGCTTCATTCCCC	S
osa-MIR166g	osa-miR166g	8762	11047	3p	TCGGACCAGGCTTCATTCCTC	TCGGACCAGGCTTCATTCCTC	S
osa-MIR166h	osa-miR166h	8762	10341	3p	TCGGACCAGGCTTCATTCCTC	TCGGACCAGGCTTCATTCCTC	S
osa-MIR166i	osa-miR166i	201	215	3p	TCTCGGATCAGGCTTCATTCC	TCGGATCAGGCTTCATTCCTC	D
osa-MIR166j	osa-miR166j	201	215	3p	TCTCGGATCAGGCTTCATTCC	TCGGATCAGGCTTCATTCCTC	D
osa-MIR166k	osa-miR166k	6396	6802	3p	TCGGACCAGGCTTCAATCCCT	TCGGACCAGGCTTCAATCCCT	S
osa-MIR166l	osa-miR166l	6396	6978	3p	TCGGACCAGGCTTCAATCCCT	TCGGACCAGGCTTCAATCCCT	S
osa-MIR166m	osa-miR166m	765	2035	3p	TCGGACCAGGCTTCATTCC	TCGGACCAGGCTTCATTCCCT	D
osa-MIR166n	osa-miR166n	45736	49516	3p	TCGGACCAGGCTTCATTCCCC	TCGGACCAGGCTTCATTCCCC	S
osa-MIR167a	osa-miR167a	8962	9569	5p	TGAAGCTGCCAGCATGATCTA	TGAAGCTGCCAGCATGATCTA	S
osa-MIR167a	osa-miR167a*	4	8	3p	GATCATGCATGACAGCCTCATT	ATCATGCATGACAGCCTCATTT	D
osa-MIR167b	osa-miR167b	8962	9548	5p	TGAAGCTGCCAGCATGATCTA	TGAAGCTGCCAGCATGATCTA	S
osa-MIR167c	osa-miR167c	8962	9569	5p	TGAAGCTGCCAGCATGATCTA	TGAAGCTGCCAGCATGATCTA	S
osa-MIR167d	osa-miR167d	38414	40503	5p	TGAAGCTGCCAGCATGATCTGA	TGAAGCTGCCAGCATGATCTG	D
osa-MIR167e	osa-miR167e	1418	2111	5p	TGAAGCTGCCAGCATGATCTG	TGAAGCTGCCAGCATGATCTG	S
osa-MIR167f	osa-miR167f	38414	40494	5p	TGAAGCTGCCAGCATGATCTGA	TGAAGCTGCCAGCATGATCTG	D
osa-MIR167g	osa-miR167g	38414	40605	5p	TGAAGCTGCCAGCATGATCTGA	TGAAGCTGCCAGCATGATCTG	D
osa-MIR167h	osa-miR167h	38414	40488	5p	TGAAGCTGCCAGCATGATCTGA	TGAAGCTGCCAGCATGATCTG	D
osa-MIR167i	osa-miR167i	1418	2098	5p	TGAAGCTGCCAGCATGATCTG	TGAAGCTGCCAGCATGATCTG	S
osa-MIR167j	osa-miR167j	38414	40503	5p	TGAAGCTGCCAGCATGATCTGA	TGAAGCTGCCAGCATGATCTG	D
osa-MIR168a	osa-miR168a	854418	861013	5p	TCGCTTGGTGCAGATCGGGAC	TCGCTTGGTGCAGATCGGGAC	S
osa-MIR168a	osa-miR168a-3p	114	155	3p	CCCGCCTTGCACCAAGTGAAT	GATCCCGCCTTGCACCAAGTGAAT	D
osa-MIR169a	osa-miR169a	587	760	5p	AAGGATGACTTGCCGATCGATCGA	CAGCCAAGGATGACTTGCCGA	D
osa-MIR169b	osa-miR169b	327	344	5p	CAGCCAAGGATGACTTGCCGG	CAGCCAAGGATGACTTGCCGG	S
osa-MIR169c	osa-miR169c	327	357	5p	CAGCCAAGGATGACTTGCCGG	CAGCCAAGGATGACTTGCCGG	S
osa-MIR169e	osa-miR169e	11	22	5p	AGCCAAGGATGACTTGCCGGC	TAGCCAAGGATGACTTGCCGG	D
osa-MIR169f	osa-miR169f	1	2	5p	TAGCCAAGGATGACTTGCCT	TAGCCAAGGATGACTTGCCTA	D
osa-MIR169g	osa-miR169g	1	2	5p	TAGCCAAGGATGACTTGCCT	TAGCCAAGGATGACTTGCCTA	D
osa-MIR169h	osa-miR169h	4	6	5p	TAGCCAAGGATGACTTGCCTG	TAGCCAAGGATGACTTGCCTG	S
osa-MIR169i	osa-miR169i	4	6	5p	TAGCCAAGGATGACTTGCCTG	TAGCCAAGGATGACTTGCCTG	S
osa-MIR169j	osa-miR169j	4	6	5p	TAGCCAAGGATGACTTGCCTG	TAGCCAAGGATGACTTGCCTG	S
osa-MIR169k	osa-miR169k	4	6	5p	TAGCCAAGGATGACTTGCCTG	TAGCCAAGGATGACTTGCCTG	S
osa-MIR169l	osa-miR169l	4	6	5p	TAGCCAAGGATGACTTGCCTG	TAGCCAAGGATGACTTGCCTG	S
osa-MIR169m	osa-miR169m	4	6	5p	TAGCCAAGGATGACTTGCCTG	TAGCCAAGGATGACTTGCCTG	S
osa-MIR169n	osa-miR169n	3	4	5p	TAGCCAAGAATGACTTGCCTA	TAGCCAAGAATGACTTGCCTA	S
osa-MIR169o	osa-miR169o	3	4	5p	TAGCCAAGAATGACTTGCCTA	TAGCCAAGAATGACTTGCCTA	S
osa-MIR171b	osa-miR171b	49	60	3p	TGATTGAGCCGTGCCAATATC	TGATTGAGCCGTGCCAATATC	S
osa-MIR171c	osa-miR171c	49	60	3p	TGATTGAGCCGTGCCAATATC	TGATTGAGCCGTGCCAATATC	S
osa-MIR171d	osa-miR171d	49	57	3p	TGATTGAGCCGTGCCAATATC	TGATTGAGCCGTGCCAATATC	S
osa-MIR171e	osa-miR171e	49	58	3p	TGATTGAGCCGTGCCAATATC	TGATTGAGCCGTGCCAATATC	S
osa-MIR171f	osa-miR171f	49	59	3p	TGATTGAGCCGTGCCAATATC	TGATTGAGCCGTGCCAATATC	S
osa-MIR171g	osa-miR171g	1	1	3p	TGAGCCGAGCCAATATCACTTC	GAGGTGAGCCGAGCCAATATC	D
osa-MIR171i	osa-miR171i	34	37	3p	TTGAGCCGCGTCAATATCTCT	GGATTGAGCCGCGTCAATATC	D
osa-MIR172a	osa-miR172a	97	101	3p	AGAATCTTGATGATGCTGCAT	AGAATCTTGATGATGCTGCAT	S
osa-MIR172b	osa-miR172b	15	21	3p	GGAATCTTGATGATGCTGCAT	GGAATCTTGATGATGCTGCAT	S
osa-MIR172d	osa-miR172d	97	101	3p	AGAATCTTGATGATGCTGCAT	AGAATCTTGATGATGCTGCAT	S
osa-MIR1846a	osa-miR1846a-5p	22	112	5p	AGTGAGGAGGCCGGGGCCGCT	AGTGAGGAGGCCGGGGCCGCT	S
osa-MIR1846a	osa-miR1846a-3p	2	4	3p	TGACCCCGTTCTCCTCGCCGG	TGACCCCGTTCTCCTCGCCGG	S
osa-MIR1846b	osa-miR1846b-5p	22	112	5p	AGTGAGGAGGCCGGGGCCGCT	AGTGAGGAGGCCGGGGCCGCT	S
osa-MIR1846b	osa-miR1846b-3p	2	4	3p	TGACCCCGTTCTCCTCGCCGG	TGACCCCGTTCTCCTCGCCGG	S
osa-MIR1846c	osa-miR1846c-5p	22	59	5p	AGTGAGGAGGCCGGGGCCGCT	AGTGAGGAGGCCGGGGCCGCT	S
osa-MIR1846d	osa-miR1846d-3p	4	7	3p	GTATCCGGCGCCGCAGGGAGG	TATCCGGCGCCGCAGGGAGG	D
osa-MIR1846d	osa-miR1846d-5p	20	33	5p	TCCCACCGAGCAGCCGGATCTC	TCCCACCGAGCAGCCGGATCTC	S
osa-MIR1846e	osa-miR1846e	97	242	5p	AACGAGGAGGCCGGGACCACCGG	CAACGAGGAGGCCGGGACCA	D
osa-MIR1847	osa-miR1847.1	9	23	5p	TTTGCAGTTGTGGCACTGACATAT	TGCAGTTTGCAGTTGTGGCAC	D
osa-MIR1848	osa-miR1848	24	54	5p	CCTCGCCGGCGCGCGCGTGCAG	CCTCGCCGGCGCGCGCGTGCA	D
osa-MIR1849	osa-miR1849	12	27	3p	TATCGTATCCTAGGTTGGTTT	TATCGTATCCTAGGTTGGTTT	S
osa-MIR1850	osa-miR1850.1	732	1019	5p	TGGAAAGTTGGGAGATTGGGG	TGGAAAGTTGGGAGATTGGGG	S
osa-MIR1850	osa-miR1850.3	2	2	3p	TTTAGTTCACATCAATCTTCCT	CTGTTTAGTTCACATCAATCTT	D
osa-MIR1850	osa-miR1850.2	14	33	5p	GAAGTTGTGTGTGAACTAAACGTGG	TTGTGTGTGAACTAAACGTGG	D
osa-MIR1851	osa-miR1851	33	93	3p	TCTGGGATGGCATTTTGGCGA	CGTCTGGGATGGCATTTTGGC	D
osa-MIR1852	osa-miR1852	21	36	3p	ATATGGATTCAGAATGCAGGT	ATATGGATTCAGAATGCAGGT	S
osa-MIR1853	osa-miR1853-5p	3	6	5p	AGCATTCAAACATTCCCAATTACC	AGCATTCAAACATTCCCAATTACC	S
osa-MIR1853	osa-miR1853-3p	24	41	3p	ATGGTAATTGGGGATGTTCGGTTG	TAATTGGGGATGTTCGGTTGCT	D
osa-MIR1854	osa-miR1854-3p	12	31	3p	TCCAATTTGGGGATTTGCTGA	TCCAATTTGGGGATTTGCTGAT	D
osa-MIR1854	osa-miR1854-5p	72	342	5p	TGGTGAAATTTGTAGATTGGA	TGGTGAAATTTGTAGATTGGA	S
osa-MIR1855	osa-miR1855	42	58	3p	AGGAGCACTGGAGTAGCCAAGAGA	AGCACTGGAGTAGCCAAGAGA	D
osa-MIR1856	osa-miR1856	146	153	5p	TATGCGTAAGACGGATTCGTA	TATGCGTAAGACGGATTCGTA	S
osa-MIR1857	osa-miR1857-3p	7	7	3p	TCATGCTCCAAGAAAACCAGG	TCATGCTCCAAGAAAACCAGG	S
osa-MIR1857	osa-miR1857-5p	3	5	5p	TTTTTGGAGCATGAGGTTATC	TGGTTTTTTTGGAGCATGAGG	D
osa-MIR1858a	osa-miR1858a	17	36	5p	GAGAGGAGGACGGAGTGGGGC	GAGAGGAGGACGGAGTGGGGC	S
osa-MIR1858b	osa-miR1858b	17	61	5p	GAGAGGAGGACGGAGTGGGGC	GAGAGGAGGACGGAGTGGGGC	S
osa-MIR1859	osa-miR1859	576	591	3p	TTTCCTATGACGTCCATTCCAA	TTTCCTATGACGTCCATTCCAA	S
osa-MIR1860	osa-miR1860-3p	155	247	3p	ATCTGGAAGCTAGGTTTTCTCT	ATCTGGAAGCTAGGTTTTCTCT	S
osa-MIR1860	osa-miR1860-5p	34	39	5p	AGAAAACCAGCTTCCAGATCT	AGAAAACCAGCTTCCAGATCT	S
osa-MIR1861a	osa-miR1861a	42	95	5p	GATCTTGAGGCAGAAACTGAG	TGATCTTGAGGCAGAAACTGAG	D
osa-MIR1861b	osa-miR1861b	2950	4898	5p	GATCTTGAGGCAGGAACTGAG	CGATCTTGAGGCAGGAACTGAG	D
osa-MIR1861c	osa-miR1861c	1	3	5p	TCTTGTAGCAAGAACTGAGTA	CGATCTTGTAGCAAGAACTGAG	D
osa-MIR1861d	osa-miR1861d	85	174	5p	TCTTGAGGCAGGAACTGAGTA	TGGTCTTGAGGCAGGAACTGAG	D
osa-MIR1861e	osa-miR1861e	39	60	5p	TCTTGTGGCAAGAACTGAGTA	CGGTCTTGTGGCAAGAACTGAG	D
osa-MIR1861f	osa-miR1861f	2950	4898	5p	GATCTTGAGGCAGGAACTGAG	CGATCTTGAGGCAGGAACTGAG	D
osa-MIR1861g	osa-miR1861g	39	40	5p	TCTTGTGGCAAGAACTGAGTA	CAGTCTTGTGGCAAGAACTGAG	D
osa-MIR1861h	osa-miR1861h	418	594	5p	CGGTCTTGAGGCAGGAACTGAG	CGGTCTTGAGGCAGGAACTGAG	S
osa-MIR1861i	osa-miR1861i	2950	4898	5p	GATCTTGAGGCAGGAACTGAG	CGATCTTGAGGCAGGAACTGAG	D
osa-MIR1861j	osa-miR1861j	418	594	5p	CGGTCTTGAGGCAGGAACTGAG	CGGTCTTGAGGCAGGAACTGAG	S
osa-MIR1861k	osa-miR1861k	39	60	5p	TCTTGTGGCAAGAACTGAGTA	CGGTCTTGTGGCAAGAACTGAG	D
osa-MIR1861l	osa-miR1861l	2950	4898	5p	GATCTTGAGGCAGGAACTGAG	CGATCTTGAGGCAGGAACTGAG	D
osa-MIR1861m	osa-miR1861m	39	60	5p	TCTTGTGGCAAGAACTGAGTA	CGGTCTTGTGGCAAGAACTGAG	D
osa-MIR1861n	osa-miR1861n	4	9	5p	GATCTTGTGGCAGGAGCTGAGTA	CGATCTTGTGGCAGGAGCTGAG	D
osa-MIR1862a	osa-miR1862a	1373	2079	3p	ACGAGGTTGGTTTATTTT	ACGAGGTTGGTTTATTTTGGGACG	D
osa-MIR1862b	osa-miR1862b	1373	2063	3p	ACGAGGTTGGTTTATTTT	ACGAGGTTGGTTTATTTTGGGACG	D
osa-MIR1862c	osa-miR1862c	1373	2087	3p	ACGAGGTTGGTTTATTTT	ACGAGGTTGGTTTATTTTGGGACG	D
osa-MIR1862d	osa-miR1862d	2428	8066	3p	CTAGGTTTGTTTATTTTGGGACGG	ACTAGGTTTGTTTATTTTGGGACG	D
osa-MIR1862e	osa-miR1862e	1899	3807	3p	ACTAGATTTGTTTATTTT	CTAGATTTGTTTATTTTGGGACGG	D
osa-MIR1863	osa-miR1863	192	228	3p	AGCTCTGATACCATGTTAGATTAG	AGCTCTGATACCATGTTAGATTAG	S
osa-MIR1863b	osa-miR1863b	4	5	3p	TAGCTCTGATACCATGTTAACTGTT	AGCTCTGATACCATGTTAACTGTT	D
osa-MIR1863c	osa-miR1863c	44	50	3p	TAGAAACTTGGCTGATGCATTACT	TAGAAACTTGGCTGATGCATTACT	S
osa-MIR1864	osa-miR1864	140	240	3p	TTGTAGTAACGTGATGGTCAATGT	TTGTAGTAACGTGATGGTCAATGT	S
osa-MIR1865	osa-miR1865-3p	3	5	3p	CGAAGAATCGCAGTCACTAGTTGT	CGAAGAATCGCAGTCACTAGTTGT	S
osa-MIR1865	osa-miR1865-5p	20	24	5p	TGCTAGTGATGGTGATTCTTCGAC	TGCTAGTGATGGTGATTCTTCGAC	S
osa-MIR1866	osa-miR1866-5p	495	1164	5p	GAGGGATTTTGCGGGAATTTCACG	GAGGGATTTTGCGGGAATTTCACG	S
osa-MIR1866	osa-miR1866-3p	178	295	3p	TGAAATTCCTGTAAAATTCTTGTG	TGAAATTCCTGTAAAATTCTTG	D
osa-MIR1867	osa-miR1867	1531	2704	3p	TTTTTTTTCTAGGACAGAGGGAGT	TTTTTTTTCTAGGACAGAGGGAGT	S
osa-MIR1868	osa-miR1868	715	1093	5p	TCACGGAAAACGAGGGAGCAGCCA	TCACGGAAAACGAGGGAGCAGCCA	S
osa-MIR1869	osa-miR1869	20	33	5p	TGAGAACAATAGGCATGGGAGGTA	TGAGAACAATAGGCATGGGAGGTA	S
osa-MIR1870	osa-miR1870-3p	11	34	3p	TTTAGGGCTAATTCAGCATGAACA	TTTAGGGCTAATTCAGCATGAACA	S
osa-MIR1870	osa-miR1870	9573	10704	5p	TGCTGAATTAGACCTAGTGGGCAT	TGCTGAATTAGACCTAGTGGGCAT	S
osa-MIR1871	osa-miR1871	179	200	3p	ATGGCTCTGATATCATGTTGGTTT	ATGGCTCTGATATCATGTTGGTTT	S
osa-MIR1872	osa-miR1872	4	15	3p	GAACTGTAAGTCTGTGACGGGTAA	GAACTGTAAGTCTGTGACGGGTAA	S
osa-MIR1873	osa-miR1873	394	441	5p	TCAACATGGTATCAGAGCTGGAAG	TCAACATGGTATCAGAGCTGGAAG	S
osa-MIR1874	osa-miR1874-3p	650	935	3p	TATGGATGGAGGTGTAACCCGATG	TATGGATGGAGGTGTAACCCGATG	S
osa-MIR1874	osa-miR1874-5p	30	36	5p	TAGGGCTACTACACCATCCATAAG	TAGGGCTACTACACCATCCATAAG	S
osa-MIR1875	osa-miR1875	101	158	3p	ACAATGGAGTGAAGTGCAACAGAA	ACAATGGAGTGAAGTGCAACAGAA	S
osa-MIR1876	osa-miR1876	38	42	3p	ATAAGTGGGTTTGTGGGCTGGCCC	ATAAGTGGGTTTGTGGGCTGGCCC	S
osa-MIR1877	osa-miR1877	710	1108	3p	AGATGACATGTGAATGATGAGGGG	AGATGACATGTGAATGATGAGGGG	S
osa-MIR1878	osa-miR1878	64	76	5p	ACTTAATCTGGACACTATAAAAGA	ACTTAATCTGGACACTATAAAAGA	S
osa-MIR1879	osa-miR1879	21	57	3p	GTGTTTGGTTTAGGGATGAGGTGG	GTGTTTGGTTTAGGGATGAGGTGG	S
osa-MIR1880	osa-miR1880	72	94	5p	TTCCAAGCGGGCCACTTAAGCATT	TTCCAAGCGGGCCACTTAAGCATT	S
osa-MIR1881	osa-miR1881	24	34	5p	AATGTTATTGTAGCGTGGTGGTGT	AATGTTATTGTAGCGTGGTGGTGT	S
osa-MIR1882a	osa-miR1882a	157	175	5p	AGATTGCTTTCAAGGTCATTTCTT	AGATTGCTTTCAAGGTCATTTCTT	S
osa-MIR1882b	osa-miR1882b	157	175	5p	AGATTGCTTTCAAGGTCATTTCTT	AGATTGCTTTCAAGGTCATTTCTT	S
osa-MIR1882c	osa-miR1882c	157	175	5p	AGATTGCTTTCAAGGTCATTTCTT	AGATTGCTTTCAAGGTCATTTCTT	S
osa-MIR1882d	osa-miR1882d	157	175	5p	AGATTGCTTTCAAGGTCATTTCTT	AGATTGCTTTCAAGGTCATTTCTT	S
osa-MIR1882e	osa-miR1882e	157	175	5p	AGATTGCTTTCAAGGTCATTTCTT	AGATTGCTTTCAAGGTCATTTCTT	S
osa-MIR1882f	osa-miR1882f	157	175	5p	AGATTGCTTTCAAGGTCATTTCTT	AGATTGCTTTCAAGGTCATTTCTT	S
osa-MIR1882g	osa-miR1882g	157	175	5p	AGATTGCTTTCAAGGTCATTTCTT	AGATTGCTTTCAAGGTCATTTCTT	S
osa-MIR1882h	osa-miR1882h	157	175	5p	AGATTGCTTTCAAGGTCATTTCTT	AGATTGCTTTCAAGGTCATTTCTT	S
osa-MIR1883a	osa-miR1883a	141	256	5p	ACCTGTGACGGGCCGAGAATGGAA	ACCTGTGACGGGCCGAGAATGGAA	S
osa-MIR1883b	osa-miR1883b	141	230	5p	ACCTGTGACGGGCCGAGAATGGAA	ACCTGTGACGGGCCGAGAATGGAA	S
osa-MIR1884a	osa-miR1884a	72	176	5p	TGTGACGCCGTTGACTTTTCAT	TGTGACGCCGTTGACTTTTCAT	S
osa-MIR1884b	osa-miR1884b	333	552	5p	AATGTATGACGCTGTTGACTTTTA	AATGTATGACGCTGTTGACTTTTA	S
osa-MIR2055	osa-miR2055	83	200	3p	TTTCCTTGGGAAGGTGGTTTC	TTTCCTTGGGAAGGTGGTTTC	S
osa-MIR2090	osa-miR2090	33	90	5p	AACTCTGATTCTAGAATTTTTGCG	AACTCTGATTCTAGAATTTTTG	D
osa-MIR2091	osa-miR2091-5p	10	16	5p	CTCAACCGAGCCGAGGAGGAGGCC	TCAACCGAGCCGAGGAGGAGG	D
osa-MIR2091	osa-miR2091-3p	3	13	3p	CCTGCATACATTGCCTCCTAGGCT	CATACATTGCCTCCTAGGCTTG	D
osa-MIR2092	osa-miR2092-5p	14	72	5p	TCCCAACTGAAGTCGGTGTTT	CAACTGAAGTCGGTGTTTACT	D
osa-MIR2092	osa-miR2092-3p	1	3	3p	CACCAGCATTCCATTGGCAGAGGT	ACCAGCATTCCATTGGCAGAGG	D
osa-MIR2093	osa-miR2093-3p	1	6	3p	CATCTTCCAATTAATGCATTCTT	ACATCTTCCAATTAATGCAT	D
osa-MIR2093	osa-miR2093-5p	4	16	5p	TGTGCATTAATTGGAAGAACACAT	GTGCATTAATTGGAAGAACA	D
osa-MIR2094	osa-miR2094-3p	14	42	3p	CAGAGCTGTGGCATCCACGTCGAG	CAGAGCTGTGGCATCCACGTCG	D
osa-MIR2095	osa-miR2095-3p	1	3	3p	AATCTTCCATTTATGATAAGTA	CTTCCATTTATGATAAGTAT	D
osa-MIR2095	osa-miR2095-5p	47	97	5p	ATTTTACGATGAATAGAAGGTTAT	CTGATAATTTTACGATGAATAG	D
osa-MIR2096	osa-miR2096-3p	1	1	3p	GCTCGCCTGAGGGGAAATCGG	CCTGAGGGGAAATCGGCGGGA	D
osa-MIR2099	osa-miR2099-5p	1	1	5p	CTGCTTTGTGAATATGTTTGTACA	TGAATATGTTTGTACAAGCTTT	D
osa-MIR2099	osa-miR2099-3p	3	24	3p	AGCTTTACAAAGCTGTAGCGTTAT	ACAAAGCTGTAGCGTTATTC	D
osa-MIR2101	osa-miR2101-3p	29	129	3p	AACGATTTAACTCAAGTGAGCATT	ATTTAACTCAAGTGAGCATTGT	D
osa-MIR2101	osa-miR2101-5p	6	11	5p	GTTTACAAGTTAAAATGTGGAGCA	ACATGTTTACAAGTTAAAATGT	D
osa-MIR2102	osa-miR2102-3p	1	5	3p	GGATCCATGGTGCCGGTTCCGGT	CATGGTGCCGGTTCCGGTGGCG	D
osa-MIR2102	osa-miR2102-5p	3	4	5p	AGGGCAAGCCGCCGCCGCCACCAC	GGGCAAGCCGCCGCCGCCAC	D
osa-MIR2106	osa-miR2106	1	3	3p	CCGAGGTTTTCTGGATACATTC	CCGAGGTTTTCTGGATACATT	D
osa-MIR2118b	osa-miR2118b	1	1	3p	TTCCCGATGCCTCCCATTCCTA	TTCCCGATGCCTCCCATTCCTA	S
osa-MIR2118n	osa-miR2118n	1	1	3p	TTCCCGATGCCTCCCATTCCTA	TTCCCGATGCCTCCCATTCCTA	S
osa-MIR2120	osa-miR2120	1	3	3p	AGAAAAGATCTTTAGTCCCGGTT	AAAGATCTTTAGTCCCGGTTGTTC	D
osa-MIR2121a	osa-miR2121a	37	125	3p	AAAACGGAGCGGTCCATTAGCGCG	AAAACGGAGCGGTCCATTAGCGCG	S
osa-MIR2121b	osa-miR2121b	37	123	3p	AAAACGGAGCGGTCCATTAGCGCG	AAAACGGAGCGGTCCATTAGCGCG	S
osa-MIR2123a	osa-miR2123a	4	17	3p	TAAAAAGTCAACGGTGTCAAACA	TAAAAAGTCAACGGTGTCAAAC	D
osa-MIR2123b	osa-miR2123b	4	11	3p	TAAAAAGTCAACGGTGTCAAACA	TAAAAAGTCAACGGTGTCAAAC	D
osa-MIR2123c	osa-miR2123c	4	21	3p	TAAAAAGTCAACGGTGTCAAACA	TAAAAAGTCAACGGTGTCAAAC	D
osa-MIR2124a	osa-miR2124a	1	2	3p	ATACTTTAAATGTGTGTCCGTAT	ACTTTAAATGTGTGTCCGTATATT	D
osa-MIR2124b	osa-miR2124b	1	2	3p	ATACTTTAAATGTGTGTCCGTAT	ACTTTAAATGTGTGTCCGTATATT	D
osa-MIR2124c	osa-miR2124c	1	2	3p	ATACTTTAAATGTGTGTCCGTAT	ACTTTAAATGTGTGTCCGTATATT	D
osa-MIR2124d	osa-miR2124d	1	2	3p	ATACTTTAAATGTGTGTCCGTAT	ACTTTAAATGTGTGTCCGTATATT	D
osa-MIR2124e	osa-miR2124e	1	2	3p	ATACTTTAAATGTGTGTCCGTAT	ACTTTAAATGTGTGTCCGTATATT	D
osa-MIR2124f	osa-miR2124f	1	2	3p	ATACTTTAAATGTGTGTCCGTAT	ACTTTAAATGTGTGTCCGTATATT	D
osa-MIR2124g	osa-miR2124g	1	2	3p	ATACTTTAAATGTGTGTCCGTAT	ACTTTAAATGTGTGTCCGTATATT	D
osa-MIR2124h	osa-miR2124h	1	2	3p	ATACTTTAAATGTGTGTCCGTAT	ACTTTAAATGTGTGTCCGTATATT	D
osa-MIR2124i	osa-miR2124i	1	2	3p	ATACTTTAAATGTGTGTCCGTAT	ACTTTAAATGTGTGTCCGTATATT	D
osa-MIR2125	osa-miR2125	2	5	5p	TTCTCTATAGACTATCTCCAGGTT	TTTTTCTCTATAGACTATCTCCAG	D
osa-MIR2862	osa-miR2862	44	85	5p	AACAGCTTAGATTCGTCCACGTCA	TCCAACAGCTTAGATTCGTCC	D
osa-MIR2863b	osa-miR2863b	13	23	3p	TTCGTTTATTTGGACTAGAGT	TTCGTTTATTTGGACTAGAGT	S
osa-MIR2864	osa-miR2864.2	1	1	5p	TTGTTTTGCATTGTATAGGTA	TTGTTTTGCATTGTATAGGTA	S
osa-MIR2865	osa-miR2865	2	3	5p	TCAGCAGTCGACTGTACCGTGCCT	CTCAGCAGTCGACTGTACCGTG	D
osa-MIR2867	osa-miR2867	1	4	5p	ACGGCGTGTGCCATCCCACACAT	TGTGCCATCCCACACATCCCGA	D
osa-MIR2870	osa-miR2870	5	6	3p	TAATCAGTTTGGGGAGACAAA	TAATCAGTTTGGGGAGACAAA	S
osa-MIR2871a	osa-miR2871a	32	40	3p	TATTTTAGTTTCTATGGTCAC	TATTTTAGTTTCTATGGTCAC	S
osa-MIR2871b	osa-miR2871b	32	36	3p	TATTTTAGTTTCTATGGTCAC	TATTTTAGTTTCTATGGTCAC	S
osa-MIR2873	osa-miR2873	1	2	3p	TTTGGACTTAAATTTGGTAACAAT	AAGTTTGGACTTAAATTTGGTAAC	D
osa-MIR2874	osa-miR2874	1	1	3p	TAACATGTGAACAGTGTCAAA	ATGTGAACAGTGTCAAACAGTGTC	D
osa-MIR2876	osa-miR2876	7	17	3p	TCCTATATGAACACTGTTGCCAGC	TTCCTATATGAACACTGTTGC	D
osa-MIR2877	osa-miR2877	2	2	3p	TTGCATCCTCTGCACTTTGGGCCT	TTGCATCCTCTGCACTTTGGGCCT	S
osa-MIR2878	osa-miR2878-3p	16	22	3p	CAGGATTTTATACATGTAAAGAAT	CAGGATTTTATACATGTAAAGAAT	S
osa-MIR2878	osa-miR2878-5p	27	92	5p	TTACATGTATAAAATTCTGAGGAT	TACATGTATAAAATTCTGAGGATG	D
osa-MIR2879	osa-miR2879	1	1	3p	AGATGTGTTAAAATAATGACCATA	GCCAGATGTGTTAAAATAATGACC	D
osa-MIR2880	osa-miR2880	22	31	5p	ACGGTATCCCGTTCGGACAGGATG	ACGGTATCCCGTTCGGACAGGATG	S
osa-MIR2905	osa-miR2905	2	3	3p	TACATGTCAGTGACAAAGGCA	TACATGTCAGTGACAAAGGCA	S
osa-MIR2906a	osa-miR2906a	44	177	3p	ACGGGCCGCCGCACTGCT	AACGGGCCGCCGCACTGCTGG	D
osa-MIR2906b	osa-miR2906b	44	177	3p	ACGGGCCGCCGCACTGCT	AACGGGCCGCCGCACTGCTGG	D
osa-MIR319a	osa-miR319a	88	96	3p	TTGGACTGAAGGGTGCTCCCT	TTGGACTGAAGGGTGCTCCC	D
osa-MIR319b	osa-miR319b	88	103	3p	TTGGACTGAAGGGTGCTCCCT	TTGGACTGAAGGGTGCTCCC	D
osa-MIR390	osa-miR390	231	257	5p	AAGCTCAGGAGGGATAGCGCC	AAGCTCAGGAGGGATAGCGCC	S
osa-MIR393	osa-miR393	19	22	5p	TCCAAAGGGATCGCATTGATC	TCCAAAGGGATCGCATTGATC	S
osa-MIR393b	osa-miR393b-3p	10	11	3p	TCAGTGCAATCCCTTTGGAAT	TCAGTGCAATCCCTTTGGAAT	S
osa-MIR393b	osa-miR393b	56	166	5p	AGGACTCCAAAGGGATCGCATT	TCCAAAGGGATCGCATTGATCT	D
osa-MIR394	osa-miR394	1	2	5p	TTGGCATTCTGTCCACCTCC	TTGGCATTCTGTCCACCTCC	S
osa-MIR395b	osa-miR395b	2	2	3p	TGAAGTGTTTGGGGGAACTC	GTGAAGTGTTTGGGGGAACTC	D
osa-MIR395d	osa-miR395d	2	2	3p	TGAAGTGTTTGGGGGAACTC	GTGAAGTGTTTGGGGGAACTC	D
osa-MIR395e	osa-miR395e	2	2	3p	TGAAGTGTTTGGGGGAACTC	GTGAAGTGTTTGGGGGAACTC	D
osa-MIR395g	osa-miR395g	2	2	3p	TGAAGTGTTTGGGGGAACTC	GTGAAGTGTTTGGGGGAACTC	D
osa-MIR395h	osa-miR395h	2	3	3p	TGAAGTGTTTGGGGGAACTC	GTGAAGTGTTTGGGGGAACTC	D
osa-MIR395i	osa-miR395i	2	2	3p	TGAAGTGTTTGGGGGAACTC	GTGAAGTGTTTGGGGGAACTC	D
osa-MIR395j	osa-miR395j	2	3	3p	TGAAGTGTTTGGGGGAACTC	GTGAAGTGTTTGGGGGAACTC	D
osa-MIR395k	osa-miR395k	2	2	3p	TGAAGTGTTTGGGGGAACTC	GTGAAGTGTTTGGGGGAACTC	D
osa-MIR395l	osa-miR395l	2	2	3p	TGAAGTGTTTGGGGGAACTC	GTGAAGTGTTTGGGGGAACTC	D
osa-MIR395m	osa-miR395m	2	2	3p	TGAAGTGTTTGGGGGAACTC	GTGAAGTGTTTGGGGGAACTC	D
osa-MIR395n	osa-miR395n	2	2	3p	TGAAGTGTTTGGGGGAACTC	GTGAAGTGTTTGGGGGAACTC	D
osa-MIR395p	osa-miR395p	2	2	3p	TGAAGTGTTTGGGGGAACTC	GTGAAGTGTTTGGGGGAACTC	D
osa-MIR395q	osa-miR395q	2	2	3p	TGAAGTGTTTGGGGGAACTC	GTGAAGTGTTTGGGGGAACTC	D
osa-MIR395r	osa-miR395r	2	2	3p	TGAAGTGTTTGGGGGAACTC	GTGAAGTGTTTGGGGGAACTC	D
osa-MIR395s	osa-miR395s	2	2	3p	TGAAGTGTTTGGGGGAACTC	GTGAAGTGTTTGGGGGAACTC	D
osa-MIR395w	osa-miR395w	1	1	3p	TACTGTGTGAAGTGTTTGGGGGAT	GTGAAGTGTTTGGGGGATTCTC	D
osa-MIR396a	osa-miR396a	87	102	5p	TTCCACAGCTTTCTTGAACTG	TTCCACAGCTTTCTTGAACTG	S
osa-MIR396b	osa-miR396b	87	103	5p	TTCCACAGCTTTCTTGAACTG	TTCCACAGCTTTCTTGAACTG	S
osa-MIR396c	osa-miR396c	7	22	5p	TTCCACAGCTTTCTTGAA	TTCCACAGCTTTCTTGAACTT	D
osa-MIR396d	osa-miR396d	1204	1702	5p	TCCACAGGCTTTCTTGAACTG	TCCACAGGCTTTCTTGAACTG	S
osa-MIR396e	osa-miR396e	1204	1702	5p	TCCACAGGCTTTCTTGAACTG	TCCACAGGCTTTCTTGAACTG	S
osa-MIR396e	osa-miR396e-3p	6	7	3p	ATGGTTCAAGAAAGCCCATGGAAA	ATGGTTCAAGAAAGCCCATGGAAA	S
osa-MIR396f	osa-miR396f-3p	3	8	3p	ATAGTTCAAGAAAGTCCTTGGAAA	ATAGTTCAAGAAAGTCCTTGGAAA	S
osa-MIR396f	osa-miR396f	1204	1705	5p	TCCACAGGCTTTCTTGAACTG	TCTCCACAGGCTTTCTTGAACT	D
osa-MIR396g	osa-miR396g	283	335	3p	TCCACAGGCTTTCTTGAA	TCCACAGGCTTTCTTGAACGG	D
osa-MIR396h	osa-miR396h	283	335	3p	TCCACAGGCTTTCTTGAA	TCCACAGGCTTTCTTGAACGG	D
osa-MIR396i	osa-miR396i	283	335	3p	TCCACAGGCTTTCTTGAA	TCCACAGGCTTTCTTGAACGG	D
osa-MIR397a	osa-miR397a	301	763	5p	TTGAGTGCAGCGTTGATGAAC	TCATTGAGTGCAGCGTTGATG	D
osa-MIR397b	osa-miR397b	783	1406	5p	TTGAGTGCAGCGTTGATGAACC	TTATTGAGTGCAGCGTTGATG	D
osa-MIR398b	osa-miR398b	6	6	3p	TGTGTTCTCAGGTCGCCCCTG	TGTGTTCTCAGGTCGCCCCTG	S
osa-MIR399a	osa-miR399a	6	17	3p	TGCCAAAGGAGAATTGCCCTG	TGCCAAAGGAGAATTGCCCTG	S
osa-MIR399b	osa-miR399b	6	17	3p	TGCCAAAGGAGAATTGCCCTG	TGCCAAAGGAGAATTGCCCTG	S
osa-MIR399c	osa-miR399c	6	17	3p	TGCCAAAGGAGAATTGCCCTG	TGCCAAAGGAGAATTGCCCTG	S
osa-MIR399d	osa-miR399d	55	107	3p	TGCCAAAGGAGAGTTGCCCTG	TGCCAAAGGAGAGTTGCCCTG	S
osa-MIR399e	osa-miR399e	2	2	3p	TGCCAAAGGAGATTTGCCCAG	TGCCAAAGGAGATTTGCCCAG	S
osa-MIR399f	osa-miR399f	2	2	3p	TGCCAAAGGAGATTTGCCCAG	TGCCAAAGGAGATTTGCCCAG	S
osa-MIR399g	osa-miR399g	2	2	3p	TGCCAAAGGAGATTTGCCCAG	TGCCAAAGGAGATTTGCCCAG	S
osa-MIR399h	osa-miR399h	6	7	3p	TGCCAAAGGAGACTTGCCCAG	TGCCAAAGGAGACTTGCCCAG	S
osa-MIR399i	osa-miR399i	7	7	3p	TGCCAAAGGAGAGCTGCCCTG	TGCCAAAGGAGAGCTGCCCTG	S
osa-MIR399j	osa-miR399j	31	63	3p	TGCCAAAGGAGAGTTGCCCT	TGCCAAAGGAGAGTTGCCCTA	D
osa-MIR408	osa-miR408	96	111	3p	CTGCACTGCCTCTTCCCTGGC	CTGCACTGCCTCTTCCCTGGC	S
osa-MIR435	osa-miR435	46	50	3p	TTATCCGGTATTGGAGTTGA	TTATCCGGTATTGGAGTTGA	S
osa-MIR437	osa-miR437	4	8	3p	TCAAAGTTAGAGAAGTTTGAC	AAAGTTAGAGAAGTTTGACTT	D
osa-MIR439a	osa-miR439a	160	328	3p	TATCCCTGTCGAACCGCGGTTG	TGTCGAACCGCGGTTGTTCGA	D
osa-MIR439b	osa-miR439b	2	5	3p	AACCGCGGTTGTTCGACAGG	TGTCGAACCGCGGTTGTTCGA	D
osa-MIR439c	osa-miR439c	160	328	3p	TATCCCTGTCGAACCGCGGTTG	TGTCGAACCGCGGTTGTTCGA	D
osa-MIR439d	osa-miR439d	160	288	3p	TATCCCTGTCGAACCGCGGTTG	TGTCGAACCGCGGTTGTTCGA	D
osa-MIR439e	osa-miR439e	160	328	3p	TATCCCTGTCGAACCGCGGTTG	TGTCGAACCGCGGTTGTTCGA	D
osa-MIR439f	osa-miR439f	160	328	3p	TATCCCTGTCGAACCGCGGTTG	TGTCGAACCGCGGTTGTTCGA	D
osa-MIR439g	osa-miR439g	160	290	3p	TATCCCTGTCGAACCGCGGTTG	TGTCGAACCGCGGTTGTTCGA	D
osa-MIR439h	osa-miR439h	160	328	3p	TATCCCTGTCGAACCGCGGTTG	TGTCGAACCGCGGTTGTTCGA	D
osa-MIR439i	osa-miR439i	160	332	3p	TATCCCTGTCGAACCGCGGTTG	TGTCGAACCGCGGTTGTTCGA	D
osa-MIR440	osa-miR440	63	77	3p	AGTGTCTCCTGATGATCGGGACAA	AGTGTCTCCTGATGATCGGGACAA	S
osa-MIR441a	osa-miR441a	2	7	3p	TCAATATAAATGTGGGAAATGCTA	TACCATCAATATAAATGTGGGAAA	D
osa-MIR441b	osa-miR441b	1	3	3p	CAATATAAATGTGGGAAATGGTA	TACCATCAATATAAATGTGGGAAA	D
osa-MIR441c	osa-miR441c	2	8	3p	TCAATATAAATGTGGGAAATGCTA	TACCATCAATATAAATGTGGGAAA	D
osa-MIR442	osa-miR442	11	17	5p	AAATTGCGAGACGAATCTTTTAAG	TGACGTGTAAATTGCGAGACGAAT	D
osa-MIR444a	osa-miR444a.2	679	752	3p	TGCAGTTGCTGCCTCAAGCTT	TGCAGTTGCTGCCTCAAGCTT	S
osa-MIR444a	osa-miR444a.1	679	737	3p	TGCAGTTGCTGCCTCAAGCTT	TTGCTGCCTCAAGCTTGCTGC	D
osa-MIR444b	osa-miR444b.1	62	69	3p	TGTTGTCTCAAGCTTGCTGCC	TGTTGTCTCAAGCTTGCTGCC	S
osa-MIR444b	osa-miR444b.2	990	1049	3p	TGCAGTTGTTGTCTCAAGCTT	TGCAGTTGTTGTCTCAAGCTT	S
osa-MIR444c	osa-miR444c.2	990	1054	3p	TGCAGTTGTTGTCTCAAGCTT	TGCAGTTGTTGTCTCAAGCTT	S
osa-MIR444c	osa-miR444c.1	62	69	3p	TGTTGTCTCAAGCTTGCTGCC	TGTTGTCTCAAGCTTGCTGCC	S
osa-MIR444d	osa-miR444d.3	27	30	3p	TTGTGGCTTTCTTGCAAGTTG	TTGTGGCTTTCTTGCAAGTTG	S
osa-MIR444d	osa-miR444d.1	679	724	3p	TGCAGTTGCTGCCTCAAGCTT	TTGCTGCCTCAAGCTTGCTGC	D
osa-MIR444d	osa-miR444d.2	679	727	3p	TGCAGTTGCTGCCTCAAGCTT	TGCAGTTGCTGCCTCAAGCTT	S
osa-MIR444e	osa-miR444e	679	709	3p	TGCAGTTGCTGCCTCAAGCTT	TGCAGTTGCTGCCTCAAGCTT	S
osa-MIR444f	osa-miR444f	42	44	3p	TGCAGTTGTTGCCTCAAGCTT	TGCAGTTGTTGCCTCAAGCTT	S
osa-MIR445b	osa-miR445b	2	2	3p	AGTGTATAAACATCCGATGTGACA	TAAATTAGTGTATAAACATCCGAT	D
osa-MIR445c	osa-miR445c	2	2	3p	AGTGTATAAACATCCGATGTGACA	TAAATTAGTGTATAAACATCCGAT	D
osa-MIR445e	osa-miR445e	2	2	3p	AGTGTATAAACATCCGATGTGACA	TAAATTAGTGTATAAACATCCGAT	D
osa-MIR445f	osa-miR445f	2	2	3p	AGTGTATAAACATCCGATGTGACA	TAAATTAGTGTATAAACATCCGAT	D
osa-MIR445g	osa-miR445g	2	2	3p	AGTGTATAAACATCCGATGTGACA	TAAATTAGTGTATAAACATCCGAT	D
osa-MIR445h	osa-miR445h	2	2	3p	AGTGTATAAACATCCGATGTGACA	TAAATTAGTGTATAAACATCCGAT	D
osa-MIR445i	osa-miR445i	2	2	3p	AGTGTATAAACATCCGATGTGACA	TAAATTAGTGTATAAACATCCGAT	D
osa-MIR446	osa-miR446	3	8	3p	TATGAATATGGGAAATGGTAGAAT	CATCAATATGAATATGGGAAATGG	D
osa-MIR528	osa-miR528	7514	7701	5p	TGGAAGGGGCATGCAGAGGAG	TGGAAGGGGCATGCAGAGGAG	S
osa-MIR529a	osa-miR529a	1	2	3p	GCTGTACCCTCTCTCTTCTTC	CTGTACCCTCTCTCTTCTTC	D
osa-MIR529b	osa-miR529b	25	32	5p	AGAAGAGAGAGAGTACAGCTT	AGAAGAGAGAGAGTACAGCTT	S
osa-MIR530	osa-miR530-3p	31	34	3p	AGGTGCAGAGGCAGATGCAAC	AGGTGCAGAGGCAGATGCAAC	S
osa-MIR530	osa-miR530-5p	35	40	5p	TGCATTTGCACCTGCACCTAC	TGCATTTGCACCTGCACCTA	D
osa-MIR531	osa-miR531	32	90	5p	CTCGCCGGGGCTGCGTGCCGCCAT	CTCGCCGGGGCTGCGTGCCGCCAT	S
osa-MIR531b	osa-miR531b	32	90	5p	CTCGCCGGGGCTGCGTGCCGCCAT	CTCGCCGGGGCTGCGTGCCG	D
osa-MIR535	osa-miR535	5426	5652	5p	TGACAACGAGAGAGAGCACGC	TGACAACGAGAGAGAGCACGC	S
osa-MIR806a	osa-miR806a	24	97	3p	AAACATGTGCTAAAAAGTCAACGG	ATGTGCTAAAAAGTCAACGGTG	D
osa-MIR806b	osa-miR806b	7	29	3p	ATGTGCTAAAAAGTCAACGGTGTC	ATGTGCTAAAAAGTCAACGGTG	D
osa-MIR806c	osa-miR806c	24	99	3p	AAACATGTGCTAAAAAGTCAACGG	ATGTGCTAAAAAGTCAACGGTG	D
osa-MIR806d	osa-miR806d	24	99	3p	AAACATGTGCTAAAAAGTCAACGG	ATGTGCTAAAAAGTCAACGGTG	D
osa-MIR806e	osa-miR806e	24	91	3p	AAACATGTGCTAAAAAGTCAACGG	ATGTGCTAAAAAGTCAACGGTG	D
osa-MIR806f	osa-miR806f	24	90	3p	AAACATGTGCTAAAAAGTCAACGG	ATGTGCTAAAAAGTCAACGGTG	D
osa-MIR806g	osa-miR806g	24	99	3p	AAACATGTGCTAAAAAGTCAACGG	ATGTGCTAAAAAGTCAACGGTG	D
osa-MIR806h	osa-miR806h	24	99	3p	AAACATGTGCTAAAAAGTCAACGG	ATGTGCTAAAAAGTCAACGGTG	D
osa-MIR808	osa-miR808	8	13	3p	TCAATATGAATGTGGGAAATG	ATGAATGTGGGAAATGTAAGAA	D
osa-MIR809a	osa-miR809a	1	6	3p	TGAGAAATGTTAGAATGACTTACAT	TGAATGTGAGAAATGTTAGAAT	D
osa-MIR809b	osa-miR809b	1	6	3p	TGAGAAATGTTAGAATGACTTACAT	TGAATGTGAGAAATGTTAGAAT	D
osa-MIR809c	osa-miR809c	1	4	3p	TGAGAAATGTTAGAATGACTTACAT	TGAATGTGAGAAATGTTAGAAT	D
osa-MIR809d	osa-miR809d	1	6	3p	TGAGAAATGTTAGAATGACTTACAT	TGAATGTGAGAAATGTTAGAAT	D
osa-MIR809e	osa-miR809e	1	2	3p	ATATGAATGTGAGAAATGTTAGAA	TGAATGTGAGAAATGTTAGAAT	D
osa-MIR809f	osa-miR809f	1	2	3p	ATATGAATGTGAGAAATGTTAGAA	TGAATGTGAGAAATGTTAGAAT	D
osa-MIR809g	osa-miR809g	1	6	3p	TGAGAAATGTTAGAATGACTTACAT	TGAATGTGAGAAATGTTAGAAT	D
osa-MIR809h	osa-miR809h	1	2	3p	ATATGAATGTGAGAAATGTTAGAA	TGAATGTGAGAAATGTTAGAAT	D
osa-MIR810a	osa-miR810a	1	1	5p	ATCATAAGCCCACCACATGTGG	TCATAAGCCCACCACATGTGG	D
osa-MIR810b	osa-miR810b.1	23	72	3p	TGAACACCGATATGCGTCATC	TGAACACCGATATGCGTCATC	S
osa-MIR810b	osa-miR810b.2	9	36	3p	CAAGTGATTTAATTATGCCGT	AAGTGATTTAATTATGCCGTT	D
osa-MIR811a	osa-miR811a	10	39	5p	TTAGATCGAGAAATGGACGTC	ACCGTTAGATCGAGAAATGGACGT	D
osa-MIR811b	osa-miR811b	10	39	5p	TTAGATCGAGAAATGGACGTC	ACCGTTAGATCGAGAAATGGACGT	D
osa-MIR811c	osa-miR811c	2	5	5p	ATCGAGAAATGGACGTTCGAG	ACCGTTAGATCGAGAAATGGACGT	D
osa-MIR812a	osa-miR812a	21	89	3p	GACGGTTAAACGTTGGACACGGAT	GACGGACGGTTAAACGTTGGAC	D
osa-MIR812b	osa-miR812b	7	44	3p	AAGACGGACGGTTAAACGTTGGAC	GACGGACGGTTAAACGTTGGAC	D
osa-MIR812c	osa-miR812c	46	126	3p	ACGGTTAAACGTTGGACACGGAAA	GACGGACGGTTAAACGTTGGAC	D
osa-MIR812d	osa-miR812d	7	31	3p	AAGACGGACGGTTAAACGTTGGAC	GACGGACGGTTAAACGTTGGAC	D
osa-MIR812e	osa-miR812e	46	130	3p	ACGGTTAAACGTTGGACACGGAAA	GACGGACGGTTAAACGTTGGAC	D
osa-MIR812f	osa-miR812f	1643	2431	3p	ACGGATGATTAAAGTTGGACACGG	ACGGATGATTAAAGTTGGACACGG	S
osa-MIR812g	osa-miR812g	5270	6189	3p	AAGACGGATGATTAAAGTTGGACA	AAGACGGATGATTAAAGTTGGACA	S
osa-MIR812h	osa-miR812h	5270	6813	3p	AAGACGGATGATTAAAGTTGGACA	AAGACGGATGATTAAAGTTGGACA	S
osa-MIR812i	osa-miR812i	5270	6813	3p	AAGACGGATGATTAAAGTTGGACA	AAGACGGATGATTAAAGTTGGACA	S
osa-MIR812j	osa-miR812j	5270	9219	3p	AAGACGGATGATTAAAGTTGGACA	AAGACGGATGATTAAAGTTGGACA	S
osa-MIR813	osa-miR813	1	1	3p	CTAGGGGTTATGGAATGGGTTTTA	GGGTTATGGAATGGGTTTTACC	D
osa-MIR814a	osa-miR814a	2	4	5p	ACGAGACACTTCATAGTACAACGA	CACTTCATAGTACAACGAATCT	D
osa-MIR814b	osa-miR814b	2	4	5p	ACGAGACACTTCATAGTACAACGA	CACTTCATAGTACAACGAATCT	D
osa-MIR814c	osa-miR814c	1	2	5p	TCATAGTACAACGAATCTGGACA	CACTTCATAGTACAACGAATCT	D
osa-MIR815a	osa-miR815a	5	17	3p	AGAAGGGGATTGAGGAGATTGGG	AAGGGGATTGAGGAGATTGGG	D
osa-MIR815b	osa-miR815b	13	77	3p	GAAGGGGATTGAGGAGATTGGGAA	AAGGGGATTGAGGAGATTGGG	D
osa-MIR815c	osa-miR815c	13	55	3p	GAAGGGGATTGAGGAGATTGGGAA	AAGGGGATTGAGGAGATTGGG	D
osa-MIR818a	osa-miR818a	1	2	3p	CAAAATCCCTTATATTATGGGACG	AATCCCTTATATTATGGGACGG	D
osa-MIR818b	osa-miR818b	6	13	3p	ATCCCTTATATTATGGGACGGAGG	AATCCCTTATATTATGGGACGG	D
osa-MIR818c	osa-miR818c	2	7	3p	CCTTATATTATGGGACGGATGAAT	AATCCCTTATATTATGGGACGG	D
osa-MIR818d	osa-miR818d	28	64	3p	CTTATATTATGGGACGGAGGGAGT	AATCCCTTATATTATGGGACGG	D
osa-MIR818e	osa-miR818e	6	12	3p	ATCCCTTATATTATGGGACGGAGG	AATCCCTTATATTATGGGACGG	D
osa-MIR819a	osa-miR819a	45	105	5p	TCAGGTTATAAGACTTTCTAGCAT	TCAGGTTATAAGACTTTCTAGC	D
osa-MIR819b	osa-miR819b	45	96	5p	TCAGGTTATAAGACTTTCTAGCAT	TCAGGTTATAAGACTTTCTAGC	D
osa-MIR819c	osa-miR819c	45	105	5p	TCAGGTTATAAGACTTTCTAGCAT	TCAGGTTATAAGACTTTCTAGC	D
osa-MIR819d	osa-miR819d	45	105	5p	TCAGGTTATAAGACTTTCTAGCAT	TCAGGTTATAAGACTTTCTAGC	D
osa-MIR819e	osa-miR819e	45	105	5p	TCAGGTTATAAGACTTTCTAGCAT	TCAGGTTATAAGACTTTCTAGC	D
osa-MIR819f	osa-miR819f	45	105	5p	TCAGGTTATAAGACTTTCTAGCAT	TCAGGTTATAAGACTTTCTAGC	D
osa-MIR819g	osa-miR819g	45	105	5p	TCAGGTTATAAGACTTTCTAGCAT	TCAGGTTATAAGACTTTCTAGC	D
osa-MIR819h	osa-miR819h	45	105	5p	TCAGGTTATAAGACTTTCTAGCAT	TCAGGTTATAAGACTTTCTAGC	D
osa-MIR819i	osa-miR819i	45	96	5p	TCAGGTTATAAGACTTTCTAGCAT	TCAGGTTATAAGACTTTCTAGC	D
osa-MIR819j	osa-miR819j	45	95	5p	TCAGGTTATAAGACTTTCTAGCAT	TCAGGTTATAAGACTTTCTAGC	D
osa-MIR819k	osa-miR819k	45	105	5p	TCAGGTTATAAGACTTTCTAGCAT	TCAGGTTATAAGACTTTCTAGC	D
osa-MIR820a	osa-miR820a	27682	43462	5p	TCGGCCTCGTGGATGGACCAGGAG	TCGGCCTCGTGGATGGACCAG	D
osa-MIR820b	osa-miR820b	27682	43476	5p	TCGGCCTCGTGGATGGACCAGGAG	TCGGCCTCGTGGATGGACCAG	D
osa-MIR820c	osa-miR820c	27682	43462	5p	TCGGCCTCGTGGATGGACCAGGAG	TCGGCCTCGTGGATGGACCAG	D
osa-MIR821a	osa-miR821a	1	1	5p	AGTCATCAACAAAAAAGTTGAATA	AAGTCATCAACAAAAAAGTTGAAT	D
osa-MIR821b	osa-miR821b	1	1	5p	AGTCATCAACAAAAAAGTTGAATA	AAGTCATCAACAAAAAAGTTGAAT	D
osa-MIR821c	osa-miR821c	1	1	5p	AGTCATCAACAAAAAAGTTGAATA	AAGTCATCAACAAAAAAGTTGAAT	D
osa-MIR827a	osa-miR827a	220	225	3p	TTAGATGACCATCAGCAAACA	TTAGATGACCATCAGCAAACA	S
osa-MIR827b	osa-miR827b	220	225	3p	TTAGATGACCATCAGCAAACA	TTAGATGACCATCAGCAAACA	S

## Sheet: 12DAF
Supplementary Table S2.（C）known miRNAs identified in the 12DAF library
hairpin name	mature miRNA name	count of dominant mature sequences	count of all mature sequences	arm this mature located	dominant mature sequence	miRBase mature sequence	difference between the dominant mature sequence and miRBase mature sequence (D:different,S:same)
osa-MIR1317	osa-miR1317-5p.2	127	157	5p	AGATTGCTTTCAAGGTCATTTCTT	AGATTGCTTTCAAGGTCATTTCTT	S
osa-MIR1317	osa-miR1317-3p	907	1231	3p	TTACGAAATGATCTTGGACGTAAT	GAAATGATCTTGGACGTAATCTAG	D
osa-MIR1317	osa-miR1317-5p	1	1	5p	TAGGGAACCCCATTCCCATAAA	TAGGGAACCCCATTCCCATAAA	S
osa-MIR1318	osa-miR1318	235	514	5p	TCAGGAGAGATGACACCGACA	TCAGGAGAGATGACACCGAC	D
osa-MIR1319	osa-miR1319	5	20	5p	TAAGAAAAAACCGGCATCTGTAAT	AACCGGCATCTGTAATATATTATA	D
osa-MIR1320	osa-miR1320	7	13	5p	TGGAACGGAGGAATTTTATAG	TGGAACGGAGGAATTTTATAG	S
osa-MIR1320	osa-miR1320-3p	2	3	3p	TGTAAAATTCATTCGTTCCAA	TGTAAAATTCATTCGTTCCAA	S
osa-MIR1423	osa-miR1423-5p.2	5186	6616	5p	CAACTACACGTTGGGCGCTCGA	AGGCAACTACACGTTGGGCGCTCG	D
osa-MIR1423	osa-miR1423	121	350	3p	AGCGCCCAAGCGGTAGTTGTCTCC	AGCGCCCAAGCGGTAGTTGTC	D
osa-MIR1423b	osa-miR1423b	5186	6604	5p	CAACTACACGTTGGGCGCTCGA	CAACTACACGTTGGGCGCTCGA	S
osa-MIR1425	osa-miR1425	124	195	5p	TAGGATTCAATCCTTGCTGCT	TAGGATTCAATCCTTGCTGCT	S
osa-MIR1427	osa-miR1427	106	380	3p	CCGTGCTGCGGAACCGTGCGGTGG	TGCGGAACCGTGCGGTGGCGC	D
osa-MIR1428a	osa-miR1428a-3p	1	1	3p	TAAGATAAAGCCGTGAATTTG	TAAGATAAAGCCGTGAATTTG	S
osa-MIR1428a	osa-miR1428a-5p	5	5	5p	CGTTTTGCAAATTCGCAGGCCC	CGTTTTGCAAATTCGCAGGCC	D
osa-MIR1428b	osa-miR1428b	154	346	3p	TAAGATAATGCCATGAATTCG	TAAGATAATGCCATGAATTCG	S
osa-MIR1428c	osa-miR1428c	154	346	3p	TAAGATAATGCCATGAATTCG	TAAGATAATGCCATGAATTCG	S
osa-MIR1428d	osa-miR1428d	154	346	3p	TAAGATAATGCCATGAATTCG	TAAGATAATGCCATGAATTCG	S
osa-MIR1428e	osa-miR1428e-5p	1	1	5p	AATTCACAGGCCCTATCTTG	AATTCACAGGCCCTATCTTGTG	D
osa-MIR1428e	osa-miR1428e-3p	150	183	3p	TAAGATAATGCCATGAATT	TAAGATAATGCCATGAATTTG	D
osa-MIR1428f	osa-miR1428f-5p	1	1	5p	AATTCACAGGCCCTATCTTG	AATTCACAGGCCCTATCTTGTG	D
osa-MIR1428g	osa-miR1428g-5p	1	1	5p	AATTCACAGGCCCTATCTTG	AATTCACAGGCCCTATCTTGTG	D
osa-MIR1429	osa-miR1429-3p	3	5	3p	GTTGCACGGGTTTGTATGTT	GTTGCACGGGTTTGTATGTTG	D
osa-MIR1429	osa-miR1429-5p	99	109	5p	GTAATATACTAATCCGTGCATCCA	GTAATATACTAATCCGTGCAT	D
osa-MIR1430	osa-miR1430	1	3	3p	ATGGTGAGCCTTCCTGGCTAAG	TGGTGAGCCTTCCTGGCTAAG	D
osa-MIR1431	osa-miR1431	1	1	3p	TTTGCGAGTTGGCCCGCTTGC	TTTGCGAGTTGGCCCGCTTGC	S
osa-MIR1432	osa-miR1432	235	514	5p	TCAGGAGAGATGACACCGACA	ATCAGGAGAGATGACACCGAC	D
osa-MIR1433	osa-miR1433	60	71	3p	TGGCAAGTCTCCTCGGCTACC	TGGCAAGTCTCCTCGGCTACC	S
osa-MIR1436	osa-miR1436	2	8	3p	ATTATGGGACGGAGGGAGTA	ACATTATGGGACGGAGGGAGT	D
osa-MIR1437	osa-miR1437	1	1	3p	CGAGCTCCGGCGCCGCACTAGGCA	TCCGGCGCCGCACTAGGCACTG	D
osa-MIR1439	osa-miR1439	1	2	3p	TTTGGAACGGAGTGAGTATT	TTTTGGAACGGAGTGAGTATT	D
osa-MIR1441	osa-miR1441	3	9	3p	TTAACCGGATGTCGGAAAAGGTT	ACCGGATGTCGGAAAAGGTTT	D
osa-MIR156a	osa-miR156a	222114	224101	5p	TGACAGAAGAGAGTGAGCAC	TGACAGAAGAGAGTGAGCAC	S
osa-MIR156b	osa-miR156b	222114	224536	5p	TGACAGAAGAGAGTGAGCAC	TGACAGAAGAGAGTGAGCAC	S
osa-MIR156c	osa-miR156c	222114	224493	5p	TGACAGAAGAGAGTGAGCAC	TGACAGAAGAGAGTGAGCAC	S
osa-MIR156d	osa-miR156d	222114	313749	5p	TGACAGAAGAGAGTGAGCAC	TGACAGAAGAGAGTGAGCAC	S
osa-MIR156e	osa-miR156e	222114	224101	5p	TGACAGAAGAGAGTGAGCAC	TGACAGAAGAGAGTGAGCAC	S
osa-MIR156f	osa-miR156f	222114	313682	5p	TGACAGAAGAGAGTGAGCAC	TGACAGAAGAGAGTGAGCAC	S
osa-MIR156g	osa-miR156g	222114	224492	5p	TGACAGAAGAGAGTGAGCAC	TGACAGAAGAGAGTGAGCAC	S
osa-MIR156h	osa-miR156h	222114	313735	5p	TGACAGAAGAGAGTGAGCAC	TGACAGAAGAGAGTGAGCAC	S
osa-MIR156i	osa-miR156i	222114	224101	5p	TGACAGAAGAGAGTGAGCAC	TGACAGAAGAGAGTGAGCAC	S
osa-MIR156j	osa-miR156j	222114	313735	5p	TGACAGAAGAGAGTGAGCAC	TGACAGAAGAGAGTGAGCAC	S
osa-MIR156k	osa-miR156k	218	222	5p	TGACAGAAGAGAGAGAGCAC	TGACAGAAGAGAGAGAGCACA	D
osa-MIR156l	osa-miR156l	1038	1063	5p	CGACAGAAGAGAGTGAGCAT	CGACAGAAGAGAGTGAGCATA	D
osa-MIR159a	osa-miR159a.1	2379	2622	3p	TTTGGATTGAAGGGAGCT	TTTGGATTGAAGGGAGCTCTG	D
osa-MIR159a	osa-miR159a.2	9	12	3p	TTGCATGCCCCAGGAGCTGC	TTGCATGCCCCAGGAGCTGCA	D
osa-MIR159b	osa-miR159b	2379	2621	3p	TTTGGATTGAAGGGAGCT	TTTGGATTGAAGGGAGCTCTG	D
osa-MIR159f	osa-miR159f	91	142	3p	CTTGGATTGAAGGGAGCTCT	CTTGGATTGAAGGGAGCTCTA	D
osa-MIR160a	osa-miR160a	5	6	5p	TGCCTGGCTCCCTGTATGCCA	TGCCTGGCTCCCTGTATGCCA	S
osa-MIR160b	osa-miR160b	5	6	5p	TGCCTGGCTCCCTGTATGCCA	TGCCTGGCTCCCTGTATGCCA	S
osa-MIR160c	osa-miR160c	5	6	5p	TGCCTGGCTCCCTGTATGCCA	TGCCTGGCTCCCTGTATGCCA	S
osa-MIR160d	osa-miR160d	5	6	5p	TGCCTGGCTCCCTGTATGCCA	TGCCTGGCTCCCTGTATGCCA	S
osa-MIR160e	osa-miR160e	1	1	5p	TGCCTGGCTCCCTGTATGC	TGCCTGGCTCCCTGTATGCCG	D
osa-MIR162a	osa-miR162a	261	265	3p	TCGATAAACCTCTGCATCCAG	TCGATAAACCTCTGCATCCAG	S
osa-MIR162b	osa-miR162b	42	43	3p	TCGATAAGCCTCTGCATCCAG	TCGATAAGCCTCTGCATCCAG	S
osa-MIR164a	osa-miR164a	858	886	5p	TGGAGAAGCAGGGCACGTGCA	TGGAGAAGCAGGGCACGTGCA	S
osa-MIR164b	osa-miR164b	858	886	5p	TGGAGAAGCAGGGCACGTGCA	TGGAGAAGCAGGGCACGTGCA	S
osa-MIR164d	osa-miR164d	108	175	5p	TGCTGGAGAAGCAGGGCACGT	TGGAGAAGCAGGGCACGTGCT	D
osa-MIR164e	osa-miR164e	9156	9299	5p	TGGAGAAGCAGGGCACGTGAG	TGGAGAAGCAGGGCACGTGAG	S
osa-MIR164f	osa-miR164f	858	886	5p	TGGAGAAGCAGGGCACGTGCA	TGGAGAAGCAGGGCACGTGCA	S
osa-MIR166a	osa-miR166a	45018	47987	3p	TCGGACCAGGCTTCATTCCCC	TCGGACCAGGCTTCATTCCCC	S
osa-MIR166b	osa-miR166b	45018	47898	3p	TCGGACCAGGCTTCATTCCCC	TCGGACCAGGCTTCATTCCCC	S
osa-MIR166c	osa-miR166c	45018	49348	3p	TCGGACCAGGCTTCATTCCCC	TCGGACCAGGCTTCATTCCCC	S
osa-MIR166d	osa-miR166d	45018	47987	3p	TCGGACCAGGCTTCATTCCCC	TCGGACCAGGCTTCATTCCCC	S
osa-MIR166e	osa-miR166e	23	27	3p	TCGAACCAGGCTTCATTCCCC	TCGAACCAGGCTTCATTCCCC	S
osa-MIR166f	osa-miR166f	45018	47983	3p	TCGGACCAGGCTTCATTCCCC	TCGGACCAGGCTTCATTCCCC	S
osa-MIR166g	osa-miR166g	4750	7135	3p	TCGGACCAGGCTTCATTCCTC	TCGGACCAGGCTTCATTCCTC	S
osa-MIR166h	osa-miR166h	4750	5974	3p	TCGGACCAGGCTTCATTCCTC	TCGGACCAGGCTTCATTCCTC	S
osa-MIR166i	osa-miR166i	328	338	3p	TCTCGGATCAGGCTTCATTCC	TCGGATCAGGCTTCATTCCTC	D
osa-MIR166j	osa-miR166j	328	338	3p	TCTCGGATCAGGCTTCATTCC	TCGGATCAGGCTTCATTCCTC	D
osa-MIR166k	osa-miR166k	4154	4356	3p	TCGGACCAGGCTTCAATCCCT	TCGGACCAGGCTTCAATCCCT	S
osa-MIR166l	osa-miR166l	4154	4467	3p	TCGGACCAGGCTTCAATCCCT	TCGGACCAGGCTTCAATCCCT	S
osa-MIR166m	osa-miR166m	638	1686	3p	TCGGACCAGGCTTCATTCC	TCGGACCAGGCTTCATTCCCT	D
osa-MIR166n	osa-miR166n	45018	49356	3p	TCGGACCAGGCTTCATTCCCC	TCGGACCAGGCTTCATTCCCC	S
osa-MIR167a	osa-miR167a	6938	7715	5p	TGAAGCTGCCAGCATGATCTA	TGAAGCTGCCAGCATGATCTA	S
osa-MIR167a	osa-miR167a*	4	7	3p	GATCATGCATGACAGCCTCATT	ATCATGCATGACAGCCTCATTT	D
osa-MIR167b	osa-miR167b	6938	7714	5p	TGAAGCTGCCAGCATGATCTA	TGAAGCTGCCAGCATGATCTA	S
osa-MIR167c	osa-miR167c	6938	7715	5p	TGAAGCTGCCAGCATGATCTA	TGAAGCTGCCAGCATGATCTA	S
osa-MIR167d	osa-miR167d	50021	51484	5p	TGAAGCTGCCAGCATGATCTGA	TGAAGCTGCCAGCATGATCTG	D
osa-MIR167e	osa-miR167e	595	1391	5p	TGAAGCTGCCAGCATGATCTG	TGAAGCTGCCAGCATGATCTG	S
osa-MIR167f	osa-miR167f	50021	51475	5p	TGAAGCTGCCAGCATGATCTGA	TGAAGCTGCCAGCATGATCTG	D
osa-MIR167g	osa-miR167g	50021	51728	5p	TGAAGCTGCCAGCATGATCTGA	TGAAGCTGCCAGCATGATCTG	D
osa-MIR167h	osa-miR167h	50021	51474	5p	TGAAGCTGCCAGCATGATCTGA	TGAAGCTGCCAGCATGATCTG	D
osa-MIR167i	osa-miR167i	595	1384	5p	TGAAGCTGCCAGCATGATCTG	TGAAGCTGCCAGCATGATCTG	S
osa-MIR167j	osa-miR167j	50021	51482	5p	TGAAGCTGCCAGCATGATCTGA	TGAAGCTGCCAGCATGATCTG	D
osa-MIR168a	osa-miR168a	1793922	1806818	5p	TCGCTTGGTGCAGATCGGGAC	TCGCTTGGTGCAGATCGGGAC	S
osa-MIR168a	osa-miR168a-3p	299	377	3p	CCCGCCTTGCACCAAGTGAAT	GATCCCGCCTTGCACCAAGTGAAT	D
osa-MIR169a	osa-miR169a	218	320	5p	AAGGATGACTTGCCGATCGATCGA	CAGCCAAGGATGACTTGCCGA	D
osa-MIR169b	osa-miR169b	552	587	5p	CAGCCAAGGATGACTTGCCGG	CAGCCAAGGATGACTTGCCGG	S
osa-MIR169c	osa-miR169c	552	600	5p	CAGCCAAGGATGACTTGCCGG	CAGCCAAGGATGACTTGCCGG	S
osa-MIR169e	osa-miR169e	14	30	5p	AGCCAAGGATGACTTGCCGG	TAGCCAAGGATGACTTGCCGG	D
osa-MIR169f	osa-miR169f	4	8	5p	TAGCCAAGGATGACTTGCCTA	TAGCCAAGGATGACTTGCCTA	S
osa-MIR169g	osa-miR169g	4	7	5p	TAGCCAAGGATGACTTGCCTA	TAGCCAAGGATGACTTGCCTA	S
osa-MIR169h	osa-miR169h	20	22	5p	TAGCCAAGGATGACTTGCCTG	TAGCCAAGGATGACTTGCCTG	S
osa-MIR169i	osa-miR169i	20	22	5p	TAGCCAAGGATGACTTGCCTG	TAGCCAAGGATGACTTGCCTG	S
osa-MIR169j	osa-miR169j	20	22	5p	TAGCCAAGGATGACTTGCCTG	TAGCCAAGGATGACTTGCCTG	S
osa-MIR169k	osa-miR169k	20	22	5p	TAGCCAAGGATGACTTGCCTG	TAGCCAAGGATGACTTGCCTG	S
osa-MIR169l	osa-miR169l	20	22	5p	TAGCCAAGGATGACTTGCCTG	TAGCCAAGGATGACTTGCCTG	S
osa-MIR169m	osa-miR169m	20	22	5p	TAGCCAAGGATGACTTGCCTG	TAGCCAAGGATGACTTGCCTG	S
osa-MIR169n	osa-miR169n	30	31	5p	TAGCCAAGAATGACTTGCCTA	TAGCCAAGAATGACTTGCCTA	S
osa-MIR169o	osa-miR169o	30	31	5p	TAGCCAAGAATGACTTGCCTA	TAGCCAAGAATGACTTGCCTA	S
osa-MIR171b	osa-miR171b	86	98	3p	TGATTGAGCCGTGCCAATATC	TGATTGAGCCGTGCCAATATC	S
osa-MIR171c	osa-miR171c	86	98	3p	TGATTGAGCCGTGCCAATATC	TGATTGAGCCGTGCCAATATC	S
osa-MIR171d	osa-miR171d	86	90	3p	TGATTGAGCCGTGCCAATATC	TGATTGAGCCGTGCCAATATC	S
osa-MIR171e	osa-miR171e	86	91	3p	TGATTGAGCCGTGCCAATATC	TGATTGAGCCGTGCCAATATC	S
osa-MIR171f	osa-miR171f	86	92	3p	TGATTGAGCCGTGCCAATATC	TGATTGAGCCGTGCCAATATC	S
osa-MIR171g	osa-miR171g	1	1	3p	TGAGCCGAGCCAATATCACTTC	GAGGTGAGCCGAGCCAATATC	D
osa-MIR171i	osa-miR171i	48	55	3p	TTGAGCCGCGTCAATATCTCT	GGATTGAGCCGCGTCAATATC	D
osa-MIR172a	osa-miR172a	103	105	3p	AGAATCTTGATGATGCTGCAT	AGAATCTTGATGATGCTGCAT	S
osa-MIR172b	osa-miR172b	15	17	3p	GGAATCTTGATGATGCTGCAT	GGAATCTTGATGATGCTGCAT	S
osa-MIR172c	osa-miR172c	1	2	3p	TGAATCTTGATGATGCTGCACC	TGAATCTTGATGATGCTGCAC	D
osa-MIR172d	osa-miR172d	103	105	3p	AGAATCTTGATGATGCTGCAT	AGAATCTTGATGATGCTGCAT	S
osa-MIR1846a	osa-miR1846a-5p	7	32	5p	AGTGAGGAGGCCGGGGCCGCT	AGTGAGGAGGCCGGGGCCGCT	S
osa-MIR1846a	osa-miR1846a-3p	2	3	3p	ATCCGGTGACCCCGTTCTCCTCGCCGG	TGACCCCGTTCTCCTCGCCGG	D
osa-MIR1846b	osa-miR1846b-5p	7	32	5p	AGTGAGGAGGCCGGGGCCGCT	AGTGAGGAGGCCGGGGCCGCT	S
osa-MIR1846b	osa-miR1846b-3p	1	1	3p	TGACCCCGTTCTCCTCGCCGG	TGACCCCGTTCTCCTCGCCGG	S
osa-MIR1846c	osa-miR1846c-5p	7	19	5p	AGTGAGGAGGCCGGGGCCGCT	AGTGAGGAGGCCGGGGCCGCT	S
osa-MIR1846d	osa-miR1846d-3p	3	5	3p	TATCCGGCGCCGCAGGGAGG	TATCCGGCGCCGCAGGGAGG	S
osa-MIR1846d	osa-miR1846d-5p	21	31	5p	TCCCACCGAGCAGCCGGATCTC	TCCCACCGAGCAGCCGGATCTC	S
osa-MIR1846e	osa-miR1846e	37	97	5p	AACGAGGAGGCCGGGACCACCGG	CAACGAGGAGGCCGGGACCA	D
osa-MIR1847	osa-miR1847.1	2	6	5p	TGCAGTTTGCAGTTGTGGCAC	TGCAGTTTGCAGTTGTGGCAC	S
osa-MIR1848	osa-miR1848	2	6	5p	CCTCGCCGGCGCGCGCGTGCAGG	CCTCGCCGGCGCGCGCGTGCA	D
osa-MIR1849	osa-miR1849	14	26	3p	TATCGTATCCTAGGTTGGTTT	TATCGTATCCTAGGTTGGTTT	S
osa-MIR1850	osa-miR1850.1	1247	1759	5p	TGGAAAGTTGGGAGATTGGGG	TGGAAAGTTGGGAGATTGGGG	S
osa-MIR1850	osa-miR1850.3	1	2	3p	TTTAGTTCACATCAATCTT	CTGTTTAGTTCACATCAATCTT	D
osa-MIR1850	osa-miR1850.2	20	53	5p	GAAGTTGTGTGTGAACTAAACGTGG	TTGTGTGTGAACTAAACGTGG	D
osa-MIR1851	osa-miR1851	24	82	3p	TCTGGGATGGCATTTTGGCGA	CGTCTGGGATGGCATTTTGGC	D
osa-MIR1852	osa-miR1852	8	22	3p	ATATGGATTCAGAATGCAGGT	ATATGGATTCAGAATGCAGGT	S
osa-MIR1853	osa-miR1853-5p	1	1	5p	TTCGAGCATTCAAACATTCCC	AGCATTCAAACATTCCCAATTACC	D
osa-MIR1853	osa-miR1853-3p	5	20	3p	TAATTGGGGATGTTCGGTTGC	TAATTGGGGATGTTCGGTTGCT	D
osa-MIR1854	osa-miR1854-3p	45	91	3p	TCCAATTTGGGGATTTGCTGA	TCCAATTTGGGGATTTGCTGAT	D
osa-MIR1854	osa-miR1854-5p	179	823	5p	TGGTGAAATTTGTAGATTGGA	TGGTGAAATTTGTAGATTGGA	S
osa-MIR1855	osa-miR1855	29	45	3p	AGGAGCACTGGAGTAGCCAAGAGA	AGCACTGGAGTAGCCAAGAGA	D
osa-MIR1856	osa-miR1856	88	92	5p	TATGCGTAAGACGGATTCGTA	TATGCGTAAGACGGATTCGTA	S
osa-MIR1857	osa-miR1857-3p	7	9	3p	TCATGCTCCAAGAAAACCAGG	TCATGCTCCAAGAAAACCAGG	S
osa-MIR1857	osa-miR1857-5p	7	12	5p	TTTTTGGAGCATGAGGTTATC	TGGTTTTTTTGGAGCATGAGG	D
osa-MIR1858a	osa-miR1858a	52	120	5p	GAGAGGAGGACGGAGTGGGGC	GAGAGGAGGACGGAGTGGGGC	S
osa-MIR1858b	osa-miR1858b	52	144	5p	GAGAGGAGGACGGAGTGGGGC	GAGAGGAGGACGGAGTGGGGC	S
osa-MIR1859	osa-miR1859	710	723	3p	TTTCCTATGACGTCCATTCCAA	TTTCCTATGACGTCCATTCCAA	S
osa-MIR1860	osa-miR1860-3p	211	324	3p	ATCTGGAAGCTAGGTTTTCTCT	ATCTGGAAGCTAGGTTTTCTCT	S
osa-MIR1860	osa-miR1860-5p	28	38	5p	AGAAAACCAGCTTCCAGATCT	AGAAAACCAGCTTCCAGATCT	S
osa-MIR1861a	osa-miR1861a	66	170	5p	TGATCTTGAGGCAGAAACTGAG	TGATCTTGAGGCAGAAACTGAG	S
osa-MIR1861b	osa-miR1861b	6727	14042	5p	GATCTTGAGGCAGGAACTGAG	CGATCTTGAGGCAGGAACTGAG	D
osa-MIR1861c	osa-miR1861c	1	2	5p	CGATCTTGTAGCAAGAACTGAG	CGATCTTGTAGCAAGAACTGAG	S
osa-MIR1861d	osa-miR1861d	441	869	5p	TGGTCTTGAGGCAGGAACTGAG	TGGTCTTGAGGCAGGAACTGAG	S
osa-MIR1861e	osa-miR1861e	128	271	5p	TCTTGTGGCAAGAACTGAGTA	CGGTCTTGTGGCAAGAACTGAG	D
osa-MIR1861f	osa-miR1861f	6727	14041	5p	GATCTTGAGGCAGGAACTGAG	CGATCTTGAGGCAGGAACTGAG	D
osa-MIR1861g	osa-miR1861g	128	133	5p	TCTTGTGGCAAGAACTGAGTA	CAGTCTTGTGGCAAGAACTGAG	D
osa-MIR1861h	osa-miR1861h	2102	2907	5p	CGGTCTTGAGGCAGGAACTGAG	CGGTCTTGAGGCAGGAACTGAG	S
osa-MIR1861i	osa-miR1861i	6727	14045	5p	GATCTTGAGGCAGGAACTGAG	CGATCTTGAGGCAGGAACTGAG	D
osa-MIR1861j	osa-miR1861j	2102	2907	5p	CGGTCTTGAGGCAGGAACTGAG	CGGTCTTGAGGCAGGAACTGAG	S
osa-MIR1861k	osa-miR1861k	128	271	5p	TCTTGTGGCAAGAACTGAGTA	CGGTCTTGTGGCAAGAACTGAG	D
osa-MIR1861l	osa-miR1861l	6727	14045	5p	GATCTTGAGGCAGGAACTGAG	CGATCTTGAGGCAGGAACTGAG	D
osa-MIR1861m	osa-miR1861m	128	271	5p	TCTTGTGGCAAGAACTGAGTA	CGGTCTTGTGGCAAGAACTGAG	D
osa-MIR1861n	osa-miR1861n	4	10	5p	GATCTTGTGGCAGGAGCTGAGTA	CGATCTTGTGGCAGGAGCTGAG	D
osa-MIR1862a	osa-miR1862a	2259	3281	3p	ACGAGGTTGGTTTATTTT	ACGAGGTTGGTTTATTTTGGGACG	D
osa-MIR1862b	osa-miR1862b	2259	3266	3p	ACGAGGTTGGTTTATTTT	ACGAGGTTGGTTTATTTTGGGACG	D
osa-MIR1862c	osa-miR1862c	2259	3286	3p	ACGAGGTTGGTTTATTTT	ACGAGGTTGGTTTATTTTGGGACG	D
osa-MIR1862d	osa-miR1862d	1731	6309	3p	CTAGGTTTGTTTATTTTGGGACGG	ACTAGGTTTGTTTATTTTGGGACG	D
osa-MIR1862e	osa-miR1862e	3006	5008	3p	ACTAGATTTGTTTATTTT	CTAGATTTGTTTATTTTGGGACGG	D
osa-MIR1863	osa-miR1863	336	403	3p	AGCTCTGATACCATGTTAGATTAG	AGCTCTGATACCATGTTAGATTAG	S
osa-MIR1863b	osa-miR1863b	7	11	3p	TAGCTCTGATACCATGTTAACTGTT	AGCTCTGATACCATGTTAACTGTT	D
osa-MIR1863c	osa-miR1863c	71	77	3p	TAGAAACTTGGCTGATGCATTACT	TAGAAACTTGGCTGATGCATTACT	S
osa-MIR1864	osa-miR1864	261	391	3p	TTGTAGTAACGTGATGGTCAATGT	TTGTAGTAACGTGATGGTCAATGT	S
osa-MIR1865	osa-miR1865-3p	5	7	3p	CGAAGAATCGCAGTCACTAGTTGT	CGAAGAATCGCAGTCACTAGTTGT	S
osa-MIR1865	osa-miR1865-5p	32	34	5p	TGCTAGTGATGGTGATTCTTCGAC	TGCTAGTGATGGTGATTCTTCGAC	S
osa-MIR1866	osa-miR1866-5p	595	1277	5p	GAGGGATTTTGCGGGAATTTCACG	GAGGGATTTTGCGGGAATTTCACG	S
osa-MIR1866	osa-miR1866-3p	337	487	3p	TGAAATTCCTGTAAAATTCTTGTG	TGAAATTCCTGTAAAATTCTTG	D
osa-MIR1867	osa-miR1867	1656	2835	3p	TTTTTTTTCTAGGACAGAGGGAGT	TTTTTTTTCTAGGACAGAGGGAGT	S
osa-MIR1868	osa-miR1868	637	980	5p	TCACGGAAAACGAGGGAGCAGCCA	TCACGGAAAACGAGGGAGCAGCCA	S
osa-MIR1869	osa-miR1869	7	17	5p	TGAGAACAATAGGCATGGGAGGTA	TGAGAACAATAGGCATGGGAGGTA	S
osa-MIR1870	osa-miR1870-3p	37	71	3p	TTTAGGGCTAATTCAGCATGAACA	TTTAGGGCTAATTCAGCATGAACA	S
osa-MIR1870	osa-miR1870	7453	8243	5p	TGCTGAATTAGACCTAGTGGGCAT	TGCTGAATTAGACCTAGTGGGCAT	S
osa-MIR1871	osa-miR1871	298	342	3p	ATGGCTCTGATATCATGTTGGTTT	ATGGCTCTGATATCATGTTGGTTT	S
osa-MIR1872	osa-miR1872	9	28	3p	GAACTGTAAGTCTGTGACGGGTAA	GAACTGTAAGTCTGTGACGGGTAA	S
osa-MIR1873	osa-miR1873	605	670	5p	TCAACATGGTATCAGAGCTGGAAG	TCAACATGGTATCAGAGCTGGAAG	S
osa-MIR1874	osa-miR1874-3p	380	556	3p	TATGGATGGAGGTGTAACCCGATG	TATGGATGGAGGTGTAACCCGATG	S
osa-MIR1874	osa-miR1874-5p	9	15	5p	TAGGGCTACTACACCATCCATAAG	TAGGGCTACTACACCATCCATAAG	S
osa-MIR1875	osa-miR1875	70	118	3p	ACAATGGAGTGAAGTGCAACAGAA	ACAATGGAGTGAAGTGCAACAGAA	S
osa-MIR1876	osa-miR1876	34	39	3p	ATAAGTGGGTTTGTGGGCTGGCCC	ATAAGTGGGTTTGTGGGCTGGCCC	S
osa-MIR1877	osa-miR1877	480	657	3p	AGATGACATGTGAATGATGAGGGG	AGATGACATGTGAATGATGAGGGG	S
osa-MIR1878	osa-miR1878	55	63	5p	ACTTAATCTGGACACTATAAAAGA	ACTTAATCTGGACACTATAAAAGA	S
osa-MIR1879	osa-miR1879	28	78	3p	GTGTTTGGTTTAGGGATGAGGTGG	GTGTTTGGTTTAGGGATGAGGTGG	S
osa-MIR1880	osa-miR1880	70	99	5p	TTCCAAGCGGGCCACTTAAGCATT	TTCCAAGCGGGCCACTTAAGCATT	S
osa-MIR1881	osa-miR1881	10	24	5p	AATGTTATTGTAGCGTGGTGGTGT	AATGTTATTGTAGCGTGGTGGTGT	S
osa-MIR1882a	osa-miR1882a	127	157	5p	AGATTGCTTTCAAGGTCATTTCTT	AGATTGCTTTCAAGGTCATTTCTT	S
osa-MIR1882b	osa-miR1882b	127	157	5p	AGATTGCTTTCAAGGTCATTTCTT	AGATTGCTTTCAAGGTCATTTCTT	S
osa-MIR1882c	osa-miR1882c	127	157	5p	AGATTGCTTTCAAGGTCATTTCTT	AGATTGCTTTCAAGGTCATTTCTT	S
osa-MIR1882d	osa-miR1882d	127	157	5p	AGATTGCTTTCAAGGTCATTTCTT	AGATTGCTTTCAAGGTCATTTCTT	S
osa-MIR1882e	osa-miR1882e	127	157	5p	AGATTGCTTTCAAGGTCATTTCTT	AGATTGCTTTCAAGGTCATTTCTT	S
osa-MIR1882f	osa-miR1882f	127	157	5p	AGATTGCTTTCAAGGTCATTTCTT	AGATTGCTTTCAAGGTCATTTCTT	S
osa-MIR1882g	osa-miR1882g	127	157	5p	AGATTGCTTTCAAGGTCATTTCTT	AGATTGCTTTCAAGGTCATTTCTT	S
osa-MIR1882h	osa-miR1882h	127	157	5p	AGATTGCTTTCAAGGTCATTTCTT	AGATTGCTTTCAAGGTCATTTCTT	S
osa-MIR1883a	osa-miR1883a	82	176	5p	ACCTGTGACGGGCCGAGAATGGAA	ACCTGTGACGGGCCGAGAATGGAA	S
osa-MIR1883b	osa-miR1883b	82	154	5p	ACCTGTGACGGGCCGAGAATGGAA	ACCTGTGACGGGCCGAGAATGGAA	S
osa-MIR1884a	osa-miR1884a	80	178	5p	TGTGACGCCGTTGACTTTTCAT	TGTGACGCCGTTGACTTTTCAT	S
osa-MIR1884b	osa-miR1884b	360	650	5p	AATGTATGACGCTGTTGACTTTTA	AATGTATGACGCTGTTGACTTTTA	S
osa-MIR2055	osa-miR2055	57	143	3p	CTTTTTCCTTGGGAAGGTGGT	TTTCCTTGGGAAGGTGGTTTC	D
osa-MIR2090	osa-miR2090	63	142	5p	AACTCTGATTCTAGAATTTTTGCG	AACTCTGATTCTAGAATTTTTG	D
osa-MIR2091	osa-miR2091-5p	2	2	5p	CTCAACCGAGCCGAGGAGGAGGCC	TCAACCGAGCCGAGGAGGAGG	D
osa-MIR2091	osa-miR2091-3p	1	4	3p	CTGCATACATTGCCTCCTAGGCTT	CATACATTGCCTCCTAGGCTTG	D
osa-MIR2092	osa-miR2092-5p	9	50	5p	TCTCCCAACTGAAGTCGGTGT	CAACTGAAGTCGGTGTTTACT	D
osa-MIR2092	osa-miR2092-3p	1	3	3p	CATTCCATTGGCAGAGGTGT	ACCAGCATTCCATTGGCAGAGG	D
osa-MIR2093	osa-miR2093-3p	1	1	3p	ATCTTCCAATTAATGCATTCTTCC	ACATCTTCCAATTAATGCAT	D
osa-MIR2093	osa-miR2093-5p	3	6	5p	TGTGCATTAATTGGAAGAACACAT	GTGCATTAATTGGAAGAACA	D
osa-MIR2094	osa-miR2094-3p	8	14	3p	CACACAGAGCTGTGGCATCCACGT	CAGAGCTGTGGCATCCACGTCG	D
osa-MIR2095	osa-miR2095-3p	1	1	3p	AATTTAATCTTCCATTTATGATAA	CTTCCATTTATGATAAGTAT	D
osa-MIR2095	osa-miR2095-5p	21	49	5p	ATTTTACGATGAATAGAAGGTTAT	CTGATAATTTTACGATGAATAG	D
osa-MIR2096	osa-miR2096-3p	2	3	3p	CCTGAGGGGAAATCGGCGGGA	CCTGAGGGGAAATCGGCGGGA	S
osa-MIR2096	osa-miR2096-5p	1	1	5p	CGATTTCCCCCTCGGGCGAGCC	TGCCGATTTCCCCCTCGGGCG	D
osa-MIR2097	osa-miR2097-5p	1	1	5p	AGAGATGGGACGGGCAGGGAAGGA	AGAGATGGGACGGGCAGGGAAG	D
osa-MIR2098	osa-miR2098-3p	1	1	3p	AACGGTTTGTCAAGCGGAGTGCAC	CGGTTTGTCAAGCGGAGTGC	D
osa-MIR2099	osa-miR2099-5p	1	1	5p	GCTTTGTGAATATGTTTGTACAAG	TGAATATGTTTGTACAAGCTTT	D
osa-MIR2099	osa-miR2099-3p	1	4	3p	TACAAAGCTGTAGCGTTATTCC	ACAAAGCTGTAGCGTTATTC	D
osa-MIR2101	osa-miR2101-3p	11	44	3p	TGAACGATTTAACTCAAGTGAGCA	ATTTAACTCAAGTGAGCATTGT	D
osa-MIR2101	osa-miR2101-5p	1	1	5p	TTTACAAGTTAAAATGTGGAGCAG	ACATGTTTACAAGTTAAAATGT	D
osa-MIR2102	osa-miR2102-3p	1	1	3p	ATCCATGGTGCCGGTTCCGGT	CATGGTGCCGGTTCCGGTGGCG	D
osa-MIR2104	osa-miR2104	1	1	3p	CGGCGAGGGGATGCGAGCGT	GCGGCGAGGGGATGCGAGCGTG	D
osa-MIR2118b	osa-miR2118b	1	1	3p	TTCCCGATGCCTCCCATTCCTA	TTCCCGATGCCTCCCATTCCTA	S
osa-MIR2118n	osa-miR2118n	1	1	3p	TTCCCGATGCCTCCCATTCCTA	TTCCCGATGCCTCCCATTCCTA	S
osa-MIR2120	osa-miR2120	3	6	3p	AAGATCTTTAGTCCCGGTT	AAAGATCTTTAGTCCCGGTTGTTC	D
osa-MIR2121a	osa-miR2121a	47	148	3p	ACGGAAAACGGAGCGGTCCATTA	AAAACGGAGCGGTCCATTAGCGCG	D
osa-MIR2121b	osa-miR2121b	47	139	3p	ACGGAAAACGGAGCGGTCCATTA	AAAACGGAGCGGTCCATTAGCGCG	D
osa-MIR2123a	osa-miR2123a	4	29	3p	TACTAAAAAGTCAACGGTGTC	TAAAAAGTCAACGGTGTCAAAC	D
osa-MIR2123b	osa-miR2123b	2	19	3p	CTAAAAAGTCAACGGTGTCAAACA	TAAAAAGTCAACGGTGTCAAAC	D
osa-MIR2123c	osa-miR2123c	4	34	3p	TACTAAAAAGTCAACGGTGTC	TAAAAAGTCAACGGTGTCAAAC	D
osa-MIR2125	osa-miR2125	6	11	5p	TTCTCTATAGACTATCTCCAGGTT	TTTTTCTCTATAGACTATCTCCAG	D
osa-MIR2862	osa-miR2862	48	103	5p	AACAGCTTAGATTCGTCCACGTCA	TCCAACAGCTTAGATTCGTCC	D
osa-MIR2863b	osa-miR2863b	7	37	3p	TCGTTTATTTGGACTAGAGTGGG	TTCGTTTATTTGGACTAGAGT	D
osa-MIR2864	osa-miR2864.2	4	7	5p	TTGTTTTGCATTGTATAGGTA	TTGTTTTGCATTGTATAGGTA	S
osa-MIR2864	osa-miR2864.1	1	1	5p	TTGCTGCCCTTGTTTTGCATT	TTTTGCTGCCCTTGTTTTGCA	D
osa-MIR2865	osa-miR2865	1	1	5p	AGCAGTCGACTGTACCGTGCCT	CTCAGCAGTCGACTGTACCGTG	D
osa-MIR2867	osa-miR2867	1	1	5p	ACGGCGTGTGCCATCCCACACATC	TGTGCCATCCCACACATCCCGA	D
osa-MIR2870	osa-miR2870	3	5	3p	AGTTTGGGGAGACAAACTGAA	TAATCAGTTTGGGGAGACAAA	D
osa-MIR2871a	osa-miR2871a	47	53	3p	TATTTTAGTTTCTATGGTCAC	TATTTTAGTTTCTATGGTCAC	S
osa-MIR2871b	osa-miR2871b	47	51	3p	TATTTTAGTTTCTATGGTCAC	TATTTTAGTTTCTATGGTCAC	S
osa-MIR2873	osa-miR2873	1	3	3p	TAAGTTTGGACTTAAATTTGGTAA	AAGTTTGGACTTAAATTTGGTAAC	D
osa-MIR2874	osa-miR2874	1	1	3p	GTGAACAGTGTCAAACAGTGTCAA	ATGTGAACAGTGTCAAACAGTGTC	D
osa-MIR2876	osa-miR2876	4	13	3p	ATATGAACACTGTTGCCAGCA	TTCCTATATGAACACTGTTGC	D
osa-MIR2877	osa-miR2877	1	1	3p	GCATCCTCTGCACTTTGGGCCT	TTGCATCCTCTGCACTTTGGGCCT	D
osa-MIR2878	osa-miR2878-3p	31	46	3p	CAGGATTTTATACATGTAAAGAAT	CAGGATTTTATACATGTAAAGAAT	S
osa-MIR2878	osa-miR2878-5p	29	109	5p	TTACATGTATAAAATTCTGAGGAT	TACATGTATAAAATTCTGAGGATG	D
osa-MIR2880	osa-miR2880	6	14	5p	ACGGTATCCCGTTCGGACAGGATG	ACGGTATCCCGTTCGGACAGGATG	S
osa-MIR2905	osa-miR2905	3	4	3p	TACATGTCAGTGACAAAGGCA	TACATGTCAGTGACAAAGGCA	S
osa-MIR2906a	osa-miR2906a	13	53	3p	ACGGGCCGCCGCACTGCT	AACGGGCCGCCGCACTGCTGG	D
osa-MIR2906b	osa-miR2906b	13	53	3p	ACGGGCCGCCGCACTGCT	AACGGGCCGCCGCACTGCTGG	D
osa-MIR2907a	osa-miR2907a	1	1	3p	CGAGCGAGGGCCTCGGGGCAG	GGCAGCCGAGCGAGGGCCTCGG	D
osa-MIR2907b	osa-miR2907b	1	1	3p	CGAGCGAGGGCCTCGGGGCAG	GGCAGCCGAGCGAGGGCCTCGG	D
osa-MIR319a	osa-miR319a	147	171	3p	TTGGACTGAAGGGTGCTCCCT	TTGGACTGAAGGGTGCTCCC	D
osa-MIR319b	osa-miR319b	147	173	3p	TTGGACTGAAGGGTGCTCCCT	TTGGACTGAAGGGTGCTCCC	D
osa-MIR390	osa-miR390	143	159	5p	AAGCTCAGGAGGGATAGCGCC	AAGCTCAGGAGGGATAGCGCC	S
osa-MIR393	osa-miR393	23	33	5p	TCCAAAGGGATCGCATTGATC	TCCAAAGGGATCGCATTGATC	S
osa-MIR393b	osa-miR393b-3p	14	17	3p	TCAGTGCAATCCCTTTGGAAT	TCAGTGCAATCCCTTTGGAAT	S
osa-MIR393b	osa-miR393b	338	572	5p	AGGACTCCAAAGGGATCGCATT	TCCAAAGGGATCGCATTGATCT	D
osa-MIR394	osa-miR394	1	2	5p	TTGGCATTCTGTCCACCTCC	TTGGCATTCTGTCCACCTCC	S
osa-MIR395b	osa-miR395b	6	7	3p	TGAAGTGTTTGGGGGAACTC	GTGAAGTGTTTGGGGGAACTC	D
osa-MIR395d	osa-miR395d	6	6	3p	TGAAGTGTTTGGGGGAACTC	GTGAAGTGTTTGGGGGAACTC	D
osa-MIR395e	osa-miR395e	6	6	3p	TGAAGTGTTTGGGGGAACTC	GTGAAGTGTTTGGGGGAACTC	D
osa-MIR395g	osa-miR395g	6	6	3p	TGAAGTGTTTGGGGGAACTC	GTGAAGTGTTTGGGGGAACTC	D
osa-MIR395h	osa-miR395h	6	7	3p	TGAAGTGTTTGGGGGAACTC	GTGAAGTGTTTGGGGGAACTC	D
osa-MIR395i	osa-miR395i	6	7	3p	TGAAGTGTTTGGGGGAACTC	GTGAAGTGTTTGGGGGAACTC	D
osa-MIR395j	osa-miR395j	6	7	3p	TGAAGTGTTTGGGGGAACTC	GTGAAGTGTTTGGGGGAACTC	D
osa-MIR395k	osa-miR395k	6	7	3p	TGAAGTGTTTGGGGGAACTC	GTGAAGTGTTTGGGGGAACTC	D
osa-MIR395l	osa-miR395l	6	6	3p	TGAAGTGTTTGGGGGAACTC	GTGAAGTGTTTGGGGGAACTC	D
osa-MIR395m	osa-miR395m	6	6	3p	TGAAGTGTTTGGGGGAACTC	GTGAAGTGTTTGGGGGAACTC	D
osa-MIR395n	osa-miR395n	6	6	3p	TGAAGTGTTTGGGGGAACTC	GTGAAGTGTTTGGGGGAACTC	D
osa-MIR395p	osa-miR395p	6	6	3p	TGAAGTGTTTGGGGGAACTC	GTGAAGTGTTTGGGGGAACTC	D
osa-MIR395q	osa-miR395q	6	6	3p	TGAAGTGTTTGGGGGAACTC	GTGAAGTGTTTGGGGGAACTC	D
osa-MIR395r	osa-miR395r	6	6	3p	TGAAGTGTTTGGGGGAACTC	GTGAAGTGTTTGGGGGAACTC	D
osa-MIR395s	osa-miR395s	6	6	3p	TGAAGTGTTTGGGGGAACTC	GTGAAGTGTTTGGGGGAACTC	D
osa-MIR396a	osa-miR396a	94	123	5p	TTCCACAGCTTTCTTGAACTG	TTCCACAGCTTTCTTGAACTG	S
osa-MIR396b	osa-miR396b	94	124	5p	TTCCACAGCTTTCTTGAACTG	TTCCACAGCTTTCTTGAACTG	S
osa-MIR396c	osa-miR396c	16	31	5p	TTCCACAGCTTTCTTGAA	TTCCACAGCTTTCTTGAACTT	D
osa-MIR396d	osa-miR396d	943	1270	5p	TCCACAGGCTTTCTTGAACTG	TCCACAGGCTTTCTTGAACTG	S
osa-MIR396e	osa-miR396e	943	1270	5p	TCCACAGGCTTTCTTGAACTG	TCCACAGGCTTTCTTGAACTG	S
osa-MIR396e	osa-miR396e-3p	1	3	3p	TTCAAGAAAGCCCATGGAAA	ATGGTTCAAGAAAGCCCATGGAAA	D
osa-MIR396f	osa-miR396f-3p	2	5	3p	GTTCAAGAAAGTCCTTGGAAA	ATAGTTCAAGAAAGTCCTTGGAAA	D
osa-MIR396f	osa-miR396f	943	1271	5p	TCCACAGGCTTTCTTGAACTG	TCTCCACAGGCTTTCTTGAACT	D
osa-MIR396g	osa-miR396g	193	238	3p	TCCACAGGCTTTCTTGAA	TCCACAGGCTTTCTTGAACGG	D
osa-MIR396h	osa-miR396h	193	238	3p	TCCACAGGCTTTCTTGAA	TCCACAGGCTTTCTTGAACGG	D
osa-MIR396i	osa-miR396i	193	238	3p	TCCACAGGCTTTCTTGAA	TCCACAGGCTTTCTTGAACGG	D
osa-MIR397a	osa-miR397a	453	978	5p	TTGAGTGCAGCGTTGATGAAC	TCATTGAGTGCAGCGTTGATG	D
osa-MIR397b	osa-miR397b	813	1557	5p	TTGAGTGCAGCGTTGATGAACC	TTATTGAGTGCAGCGTTGATG	D
osa-MIR398a	osa-miR398a	1	1	3p	TGTGTTCTCAGGTCACCC	TGTGTTCTCAGGTCACCCCTT	D
osa-MIR398b	osa-miR398b	1	2	3p	TCGTGTGTTCTCAGGTCGCCC	TGTGTTCTCAGGTCGCCCCTG	D
osa-MIR399a	osa-miR399a	10	28	3p	TGCCAAAGGAGAATTGCCCTG	TGCCAAAGGAGAATTGCCCTG	S
osa-MIR399b	osa-miR399b	10	28	3p	TGCCAAAGGAGAATTGCCCTG	TGCCAAAGGAGAATTGCCCTG	S
osa-MIR399c	osa-miR399c	10	28	3p	TGCCAAAGGAGAATTGCCCTG	TGCCAAAGGAGAATTGCCCTG	S
osa-MIR399d	osa-miR399d	223	360	3p	TGCCAAAGGAGAGTTGCCCTG	TGCCAAAGGAGAGTTGCCCTG	S
osa-MIR399e	osa-miR399e	1	1	3p	TGCCAAAGGAGATTTGCCCAG	TGCCAAAGGAGATTTGCCCAG	S
osa-MIR399f	osa-miR399f	1	1	3p	TGCCAAAGGAGATTTGCCCAG	TGCCAAAGGAGATTTGCCCAG	S
osa-MIR399g	osa-miR399g	1	1	3p	TGCCAAAGGAGATTTGCCCAG	TGCCAAAGGAGATTTGCCCAG	S
osa-MIR399h	osa-miR399h	28	30	3p	TGCCAAAGGAGACTTGCCCAG	TGCCAAAGGAGACTTGCCCAG	S
osa-MIR399i	osa-miR399i	13	17	3p	TGCCAAAGGAGAGCTGCCCTG	TGCCAAAGGAGAGCTGCCCTG	S
osa-MIR399j	osa-miR399j	68	154	3p	TGCCAAAGGAGAGTTGCCCT	TGCCAAAGGAGAGTTGCCCTA	D
osa-MIR399k	osa-miR399k	2	3	3p	TGCCAAAGGAAATTTGCCC	TGCCAAAGGAAATTTGCCCCG	D
osa-MIR408	osa-miR408	95	105	3p	CTGCACTGCCTCTTCCCTGGC	CTGCACTGCCTCTTCCCTGGC	S
osa-MIR435	osa-miR435	83	88	3p	TTATCCGGTATTGGAGTTGA	TTATCCGGTATTGGAGTTGA	S
osa-MIR437	osa-miR437	7	11	3p	TCAAAGTTAGAGAAGTTTGAC	AAAGTTAGAGAAGTTTGACTT	D
osa-MIR439a	osa-miR439a	174	420	3p	TATCCCTGTCGAACCGCGGTTG	TGTCGAACCGCGGTTGTTCGA	D
osa-MIR439b	osa-miR439b	2	10	3p	CCCTGTCGAACCGCGGTTGTTC	TGTCGAACCGCGGTTGTTCGA	D
osa-MIR439c	osa-miR439c	174	420	3p	TATCCCTGTCGAACCGCGGTTG	TGTCGAACCGCGGTTGTTCGA	D
osa-MIR439d	osa-miR439d	174	349	3p	TATCCCTGTCGAACCGCGGTTG	TGTCGAACCGCGGTTGTTCGA	D
osa-MIR439e	osa-miR439e	174	420	3p	TATCCCTGTCGAACCGCGGTTG	TGTCGAACCGCGGTTGTTCGA	D
osa-MIR439f	osa-miR439f	174	420	3p	TATCCCTGTCGAACCGCGGTTG	TGTCGAACCGCGGTTGTTCGA	D
osa-MIR439g	osa-miR439g	174	349	3p	TATCCCTGTCGAACCGCGGTTG	TGTCGAACCGCGGTTGTTCGA	D
osa-MIR439h	osa-miR439h	174	420	3p	TATCCCTGTCGAACCGCGGTTG	TGTCGAACCGCGGTTGTTCGA	D
osa-MIR439i	osa-miR439i	174	421	3p	TATCCCTGTCGAACCGCGGTTG	TGTCGAACCGCGGTTGTTCGA	D
osa-MIR440	osa-miR440	53	69	3p	AGTGTCTCCTGATGATCGGGACAA	AGTGTCTCCTGATGATCGGGACAA	S
osa-MIR441a	osa-miR441a	1	5	3p	TTACCATCAATATAAATGTGGGAA	TACCATCAATATAAATGTGGGAAA	D
osa-MIR441b	osa-miR441b	1	2	3p	ATCAATATAAATGTGGGAAATG	TACCATCAATATAAATGTGGGAAA	D
osa-MIR441c	osa-miR441c	2	8	3p	ATATAAATGTGGGAAATGCTAGAA	TACCATCAATATAAATGTGGGAAA	D
osa-MIR442	osa-miR442	6	20	5p	AAATTGCGAGACGAATCTTTTAAG	TGACGTGTAAATTGCGAGACGAAT	D
osa-MIR443	osa-miR443	1	1	5p	ATCACAATACAATAAATCTGGATA	ATCACAATACAATAAATCTGGA	D
osa-MIR444a	osa-miR444a.2	797	861	3p	TGCAGTTGCTGCCTCAAGCTT	TGCAGTTGCTGCCTCAAGCTT	S
osa-MIR444a	osa-miR444a.1	797	852	3p	TGCAGTTGCTGCCTCAAGCTT	TTGCTGCCTCAAGCTTGCTGC	D
osa-MIR444b	osa-miR444b.1	77	94	3p	TGTTGTCTCAAGCTTGCTGCC	TGTTGTCTCAAGCTTGCTGCC	S
osa-MIR444b	osa-miR444b.2	1658	1760	3p	TGCAGTTGTTGTCTCAAGCTT	TGCAGTTGTTGTCTCAAGCTT	S
osa-MIR444c	osa-miR444c.2	1658	1761	3p	TGCAGTTGTTGTCTCAAGCTT	TGCAGTTGTTGTCTCAAGCTT	S
osa-MIR444c	osa-miR444c.1	77	94	3p	TGTTGTCTCAAGCTTGCTGCC	TGTTGTCTCAAGCTTGCTGCC	S
osa-MIR444d	osa-miR444d.3	22	24	3p	TTGTGGCTTTCTTGCAAGTTG	TTGTGGCTTTCTTGCAAGTTG	S
osa-MIR444d	osa-miR444d.1	797	841	3p	TGCAGTTGCTGCCTCAAGCTT	TTGCTGCCTCAAGCTTGCTGC	D
osa-MIR444d	osa-miR444d.2	797	846	3p	TGCAGTTGCTGCCTCAAGCTT	TGCAGTTGCTGCCTCAAGCTT	S
osa-MIR444e	osa-miR444e	797	821	3p	TGCAGTTGCTGCCTCAAGCTT	TGCAGTTGCTGCCTCAAGCTT	S
osa-MIR444f	osa-miR444f	81	86	3p	TGCAGTTGTTGCCTCAAGCTT	TGCAGTTGTTGCCTCAAGCTT	S
osa-MIR446	osa-miR446	2	9	3p	ATCAATATGAATATGGGAAAT	CATCAATATGAATATGGGAAATGG	D
osa-MIR528	osa-miR528	8801	9041	5p	TGGAAGGGGCATGCAGAGGAG	TGGAAGGGGCATGCAGAGGAG	S
osa-MIR529a	osa-miR529a	2	2	3p	GCTGTACCCTCTCTCTTCTTC	CTGTACCCTCTCTCTTCTTC	D
osa-MIR529b	osa-miR529b	18	20	5p	AGAAGAGAGAGAGTACAGCTT	AGAAGAGAGAGAGTACAGCTT	S
osa-MIR530	osa-miR530-3p	92	95	3p	AGGTGCAGAGGCAGATGCAAC	AGGTGCAGAGGCAGATGCAAC	S
osa-MIR530	osa-miR530-5p	36	39	5p	TGCATTTGCACCTGCACCTAC	TGCATTTGCACCTGCACCTA	D
osa-MIR531	osa-miR531	6	28	5p	CTCGCCGGGGCTGCGTGCCGCCAT	CTCGCCGGGGCTGCGTGCCGCCAT	S
osa-MIR531b	osa-miR531b	6	28	5p	CTCGCCGGGGCTGCGTGCCGCCAT	CTCGCCGGGGCTGCGTGCCG	D
osa-MIR535	osa-miR535	10708	11063	5p	TGACAACGAGAGAGAGCACGC	TGACAACGAGAGAGAGCACGC	S
osa-MIR806a	osa-miR806a	22	111	3p	TAAAAAGTCAACGGTGTCAAACAT	ATGTGCTAAAAAGTCAACGGTG	D
osa-MIR806b	osa-miR806b	4	38	3p	ATGTGCTAAAAAGTCAACGGTGTC	ATGTGCTAAAAAGTCAACGGTG	D
osa-MIR806c	osa-miR806c	22	115	3p	TAAAAAGTCAACGGTGTCAAACAT	ATGTGCTAAAAAGTCAACGGTG	D
osa-MIR806d	osa-miR806d	22	115	3p	TAAAAAGTCAACGGTGTCAAACAT	ATGTGCTAAAAAGTCAACGGTG	D
osa-MIR806e	osa-miR806e	17	104	3p	AAACATGTGCTAAAAAGTCAACGG	ATGTGCTAAAAAGTCAACGGTG	D
osa-MIR806f	osa-miR806f	17	102	3p	AAACATGTGCTAAAAAGTCAACGG	ATGTGCTAAAAAGTCAACGGTG	D
osa-MIR806g	osa-miR806g	22	115	3p	TAAAAAGTCAACGGTGTCAAACAT	ATGTGCTAAAAAGTCAACGGTG	D
osa-MIR806h	osa-miR806h	22	115	3p	TAAAAAGTCAACGGTGTCAAACAT	ATGTGCTAAAAAGTCAACGGTG	D
osa-MIR808	osa-miR808	10	17	3p	TCAATATGAATGTGGGAAATG	ATGAATGTGGGAAATGTAAGAA	D
osa-MIR809a	osa-miR809a	2	7	3p	TGTGAGAAATGTTAGAATGACTTA	TGAATGTGAGAAATGTTAGAAT	D
osa-MIR809b	osa-miR809b	2	7	3p	TGTGAGAAATGTTAGAATGACTTA	TGAATGTGAGAAATGTTAGAAT	D
osa-MIR809c	osa-miR809c	2	7	3p	TGTGAGAAATGTTAGAATGACTTA	TGAATGTGAGAAATGTTAGAAT	D
osa-MIR809d	osa-miR809d	2	7	3p	TGTGAGAAATGTTAGAATGACTTA	TGAATGTGAGAAATGTTAGAAT	D
osa-MIR809g	osa-miR809g	2	7	3p	TGTGAGAAATGTTAGAATGACTTA	TGAATGTGAGAAATGTTAGAAT	D
osa-MIR810b	osa-miR810b.1	25	105	3p	TGAACACCGATATGCGTCATC	TGAACACCGATATGCGTCATC	S
osa-MIR810b	osa-miR810b.2	12	32	3p	CAAGTGATTTAATTATGCCGT	AAGTGATTTAATTATGCCGTT	D
osa-MIR811a	osa-miR811a	63	102	5p	TTAGATCGAGAAATGGACGTC	ACCGTTAGATCGAGAAATGGACGT	D
osa-MIR811b	osa-miR811b	63	102	5p	TTAGATCGAGAAATGGACGTC	ACCGTTAGATCGAGAAATGGACGT	D
osa-MIR811c	osa-miR811c	3	12	5p	ATCGAGAAATGGACGTTCGAG	ACCGTTAGATCGAGAAATGGACGT	D
osa-MIR812a	osa-miR812a	31	91	3p	GACGGTTAAACGTTGGACACGGAT	GACGGACGGTTAAACGTTGGAC	D
osa-MIR812b	osa-miR812b	8	48	3p	GACGGTTAAACGTTGGACACGAAT	GACGGACGGTTAAACGTTGGAC	D
osa-MIR812c	osa-miR812c	55	166	3p	ACGGTTAAACGTTGGACACGGAAA	GACGGACGGTTAAACGTTGGAC	D
osa-MIR812d	osa-miR812d	4	24	3p	AAGACGGACGGTTAAACGTTGGAC	GACGGACGGTTAAACGTTGGAC	D
osa-MIR812e	osa-miR812e	55	168	3p	ACGGTTAAACGTTGGACACGGAAA	GACGGACGGTTAAACGTTGGAC	D
osa-MIR812f	osa-miR812f	1049	1851	3p	ACGGATGATTAAAGTTGGACACGG	ACGGATGATTAAAGTTGGACACGG	S
osa-MIR812g	osa-miR812g	6018	7512	3p	AAGACGGATGATTAAAGTTGGACA	AAGACGGATGATTAAAGTTGGACA	S
osa-MIR812h	osa-miR812h	6018	8160	3p	AAGACGGATGATTAAAGTTGGACA	AAGACGGATGATTAAAGTTGGACA	S
osa-MIR812i	osa-miR812i	6018	8159	3p	AAGACGGATGATTAAAGTTGGACA	AAGACGGATGATTAAAGTTGGACA	S
osa-MIR812j	osa-miR812j	6018	9975	3p	AAGACGGATGATTAAAGTTGGACA	AAGACGGATGATTAAAGTTGGACA	S
osa-MIR813	osa-miR813	4	7	3p	CTAGGGGTTATGGAATGGGTT	GGGTTATGGAATGGGTTTTACC	D
osa-MIR814a	osa-miR814a	1	3	5p	ACGAGACACTTCATAGTACAACGA	CACTTCATAGTACAACGAATCT	D
osa-MIR814b	osa-miR814b	1	3	5p	ACGAGACACTTCATAGTACAACGA	CACTTCATAGTACAACGAATCT	D
osa-MIR814c	osa-miR814c	1	2	5p	ACTTCATAGTACAACGAATC	CACTTCATAGTACAACGAATCT	D
osa-MIR815a	osa-miR815a	16	53	3p	AGAAGGGGATTGAGGAGATTGGG	AAGGGGATTGAGGAGATTGGG	D
osa-MIR815b	osa-miR815b	34	165	3p	GGGGATTGAGGAGATTGGGAAGAT	AAGGGGATTGAGGAGATTGGG	D
osa-MIR815c	osa-miR815c	26	104	3p	GAAGGGGATTGAGGAGATTGGGAA	AAGGGGATTGAGGAGATTGGG	D
osa-MIR818a	osa-miR818a	3	10	3p	AAATCCCTTATATTATGGGACGGA	AATCCCTTATATTATGGGACGG	D
osa-MIR818b	osa-miR818b	4	22	3p	CCTTATATTATGGGACGGAGG	AATCCCTTATATTATGGGACGG	D
osa-MIR818c	osa-miR818c	3	14	3p	AAATCCCTTATATTATGGGACGGA	AATCCCTTATATTATGGGACGG	D
osa-MIR818d	osa-miR818d	77	156	3p	CTTATATTATGGGACGGAGGGAGT	AATCCCTTATATTATGGGACGG	D
osa-MIR818e	osa-miR818e	4	18	3p	CCTTATATTATGGGACGGAGG	AATCCCTTATATTATGGGACGG	D
osa-MIR819a	osa-miR819a	75	184	5p	TCAGGTTATAAGACTTTCTAGCAT	TCAGGTTATAAGACTTTCTAGC	D
osa-MIR819b	osa-miR819b	75	171	5p	TCAGGTTATAAGACTTTCTAGCAT	TCAGGTTATAAGACTTTCTAGC	D
osa-MIR819c	osa-miR819c	75	184	5p	TCAGGTTATAAGACTTTCTAGCAT	TCAGGTTATAAGACTTTCTAGC	D
osa-MIR819d	osa-miR819d	75	184	5p	TCAGGTTATAAGACTTTCTAGCAT	TCAGGTTATAAGACTTTCTAGC	D
osa-MIR819e	osa-miR819e	75	184	5p	TCAGGTTATAAGACTTTCTAGCAT	TCAGGTTATAAGACTTTCTAGC	D
osa-MIR819f	osa-miR819f	75	184	5p	TCAGGTTATAAGACTTTCTAGCAT	TCAGGTTATAAGACTTTCTAGC	D
osa-MIR819g	osa-miR819g	75	180	5p	TCAGGTTATAAGACTTTCTAGCAT	TCAGGTTATAAGACTTTCTAGC	D
osa-MIR819h	osa-miR819h	75	182	5p	TCAGGTTATAAGACTTTCTAGCAT	TCAGGTTATAAGACTTTCTAGC	D
osa-MIR819i	osa-miR819i	75	173	5p	TCAGGTTATAAGACTTTCTAGCAT	TCAGGTTATAAGACTTTCTAGC	D
osa-MIR819j	osa-miR819j	75	176	5p	TCAGGTTATAAGACTTTCTAGCAT	TCAGGTTATAAGACTTTCTAGC	D
osa-MIR819k	osa-miR819k	75	184	5p	TCAGGTTATAAGACTTTCTAGCAT	TCAGGTTATAAGACTTTCTAGC	D
osa-MIR820a	osa-miR820a	28840	41973	5p	TCGGCCTCGTGGATGGACCAGGAG	TCGGCCTCGTGGATGGACCAG	D
osa-MIR820b	osa-miR820b	28840	41983	5p	TCGGCCTCGTGGATGGACCAGGAG	TCGGCCTCGTGGATGGACCAG	D
osa-MIR820c	osa-miR820c	28840	41973	5p	TCGGCCTCGTGGATGGACCAGGAG	TCGGCCTCGTGGATGGACCAG	D
osa-MIR827a	osa-miR827a	234	237	3p	TTAGATGACCATCAGCAAACA	TTAGATGACCATCAGCAAACA	S
osa-MIR827b	osa-miR827b	234	240	3p	TTAGATGACCATCAGCAAACA	TTAGATGACCATCAGCAAACA	S

## Sheet: 17DAF
Supplementary Table S2.（D）known miRNAs identified in the 17DAF library
hairpin name	mature miRNA name	count of dominant mature sequences	count of all mature sequences	arm this mature located	dominant mature sequence	miRBase mature sequence	difference between the dominant mature sequence and miRBase mature sequence (D:different,S:same)
osa-MIR1317	osa-miR1317-5p.2	122	137	5p	AGATTGCTTTCAAGGTCATTTCTT	AGATTGCTTTCAAGGTCATTTCTT	S
osa-MIR1317	osa-miR1317-3p	652	1087	3p	TTACGAAATGATCTTGGACGTAAT	GAAATGATCTTGGACGTAATCTAG	D
osa-MIR1317	osa-miR1317-5p	22	28	5p	TAGGGAACCCCATTCCCATAAA	TAGGGAACCCCATTCCCATAAA	S
osa-MIR1318	osa-miR1318	121	274	5p	TCAGGAGAGATGACACCGACA	TCAGGAGAGATGACACCGAC	D
osa-MIR1319	osa-miR1319	5	19	5p	AAACCGGCATCTGTAATATATTAT	AACCGGCATCTGTAATATATTATA	D
osa-MIR1320	osa-miR1320	4	10	5p	TGGAACGGAGGAATTTTATAG	TGGAACGGAGGAATTTTATAG	S
osa-MIR1320	osa-miR1320-3p	1	2	3p	TGTAAAATTCATTCGTTCCAA	TGTAAAATTCATTCGTTCCAA	S
osa-MIR1423	osa-miR1423-5p.2	3109	4187	5p	CAACTACACGTTGGGCGCTCGA	AGGCAACTACACGTTGGGCGCTCG	D
osa-MIR1423	osa-miR1423	96	241	3p	AGCGCCCAAGCGGTAGTTGTCTCC	AGCGCCCAAGCGGTAGTTGTC	D
osa-MIR1423b	osa-miR1423b	3109	4180	5p	CAACTACACGTTGGGCGCTCGA	CAACTACACGTTGGGCGCTCGA	S
osa-MIR1425	osa-miR1425	581	732	5p	TAGGATTCAATCCTTGCTGCT	TAGGATTCAATCCTTGCTGCT	S
osa-MIR1427	osa-miR1427	112	386	3p	TGCGGAACCGTGCGGTGGCGC	TGCGGAACCGTGCGGTGGCGC	S
osa-MIR1428a	osa-miR1428a-3p	1	1	3p	TAAGATAAAGCCGTGAATTTGCA	TAAGATAAAGCCGTGAATTTG	D
osa-MIR1428a	osa-miR1428a-5p	8	8	5p	CGTTTTGCAAATTCGCAGGCCC	CGTTTTGCAAATTCGCAGGCC	D
osa-MIR1428b	osa-miR1428b	245	305	3p	TAAGATAATGCCATGAATTCG	TAAGATAATGCCATGAATTCG	S
osa-MIR1428c	osa-miR1428c	245	305	3p	TAAGATAATGCCATGAATTCG	TAAGATAATGCCATGAATTCG	S
osa-MIR1428d	osa-miR1428d	245	305	3p	TAAGATAATGCCATGAATTCG	TAAGATAATGCCATGAATTCG	S
osa-MIR1428e	osa-miR1428e-3p	29	52	3p	TAAGATAATGCCATGAAT	TAAGATAATGCCATGAATTTG	D
osa-MIR1429	osa-miR1429-3p	3	3	3p	GTTGCACGGGTTTGTATGTTG	GTTGCACGGGTTTGTATGTTG	S
osa-MIR1429	osa-miR1429-5p	89	89	5p	GTAATATACTAATCCGTGCATCCA	GTAATATACTAATCCGTGCAT	D
osa-MIR1430	osa-miR1430	2	3	3p	TGGTGAGCCTTCCTGGCTAAG	TGGTGAGCCTTCCTGGCTAAG	S
osa-MIR1431	osa-miR1431	2	2	3p	TTTGCGAGTTGGCCCGCTTGC	TTTGCGAGTTGGCCCGCTTGC	S
osa-MIR1432	osa-miR1432	121	274	5p	TCAGGAGAGATGACACCGACA	ATCAGGAGAGATGACACCGAC	D
osa-MIR1433	osa-miR1433	23	24	3p	TGGCAAGTCTCCTCGGCTACC	TGGCAAGTCTCCTCGGCTACC	S
osa-MIR1436	osa-miR1436	2	4	3p	ATTATGGGACGGAGGGAGTA	ACATTATGGGACGGAGGGAGT	D
osa-MIR1437	osa-miR1437	1	1	3p	CGAGCTCCGGCGCCGCACTAGGCA	TCCGGCGCCGCACTAGGCACTG	D
osa-MIR1441	osa-miR1441	1	5	3p	CGGATGTCGGAAAAGGTTTTCAGA	ACCGGATGTCGGAAAAGGTTT	D
osa-MIR1442	osa-miR1442	1	1	5p	ATTCATAGTACTAGATGTGTCACA	ATTCATAGTACTAGATGTGT	D
osa-MIR156a	osa-miR156a	222337	224327	5p	TGACAGAAGAGAGTGAGCAC	TGACAGAAGAGAGTGAGCAC	S
osa-MIR156b	osa-miR156b	222337	224694	5p	TGACAGAAGAGAGTGAGCAC	TGACAGAAGAGAGTGAGCAC	S
osa-MIR156c	osa-miR156c	222337	224675	5p	TGACAGAAGAGAGTGAGCAC	TGACAGAAGAGAGTGAGCAC	S
osa-MIR156d	osa-miR156d	222337	325816	5p	TGACAGAAGAGAGTGAGCAC	TGACAGAAGAGAGTGAGCAC	S
osa-MIR156e	osa-miR156e	222337	224327	5p	TGACAGAAGAGAGTGAGCAC	TGACAGAAGAGAGTGAGCAC	S
osa-MIR156f	osa-miR156f	222337	325737	5p	TGACAGAAGAGAGTGAGCAC	TGACAGAAGAGAGTGAGCAC	S
osa-MIR156g	osa-miR156g	222337	224674	5p	TGACAGAAGAGAGTGAGCAC	TGACAGAAGAGAGTGAGCAC	S
osa-MIR156h	osa-miR156h	222337	325780	5p	TGACAGAAGAGAGTGAGCAC	TGACAGAAGAGAGTGAGCAC	S
osa-MIR156i	osa-miR156i	222337	224327	5p	TGACAGAAGAGAGTGAGCAC	TGACAGAAGAGAGTGAGCAC	S
osa-MIR156j	osa-miR156j	222337	325780	5p	TGACAGAAGAGAGTGAGCAC	TGACAGAAGAGAGTGAGCAC	S
osa-MIR156k	osa-miR156k	286	291	5p	TGACAGAAGAGAGAGAGCAC	TGACAGAAGAGAGAGAGCACA	D
osa-MIR156l	osa-miR156l	582	592	5p	CGACAGAAGAGAGTGAGCAT	CGACAGAAGAGAGTGAGCATA	D
osa-MIR159a	osa-miR159a.1	1295	1929	3p	TTTGGATTGAAGGGAGCT	TTTGGATTGAAGGGAGCTCTG	D
osa-MIR159a	osa-miR159a.2	140	169	3p	TTGCATGCCCCAGGAGCTGC	TTGCATGCCCCAGGAGCTGCA	D
osa-MIR159b	osa-miR159b	1295	1927	3p	TTTGGATTGAAGGGAGCT	TTTGGATTGAAGGGAGCTCTG	D
osa-MIR159c	osa-miR159c	2	2	3p	TTGGATTGAAGGGAGCTC	ATTGGATTGAAGGGAGCTCCA	D
osa-MIR159d	osa-miR159d	2	2	3p	TTGGATTGAAGGGAGCTC	ATTGGATTGAAGGGAGCTCCG	D
osa-MIR159e	osa-miR159e	2	2	3p	TTGGATTGAAGGGAGCTC	ATTGGATTGAAGGGAGCTCCT	D
osa-MIR159f	osa-miR159f	78	98	3p	CTTGGATTGAAGGGAGCTCT	CTTGGATTGAAGGGAGCTCTA	D
osa-MIR160a	osa-miR160a	54	55	5p	TGCCTGGCTCCCTGTATGCCA	TGCCTGGCTCCCTGTATGCCA	S
osa-MIR160b	osa-miR160b	54	55	5p	TGCCTGGCTCCCTGTATGCCA	TGCCTGGCTCCCTGTATGCCA	S
osa-MIR160c	osa-miR160c	54	55	5p	TGCCTGGCTCCCTGTATGCCA	TGCCTGGCTCCCTGTATGCCA	S
osa-MIR160d	osa-miR160d	54	55	5p	TGCCTGGCTCCCTGTATGCCA	TGCCTGGCTCCCTGTATGCCA	S
osa-MIR160e	osa-miR160e	20	21	5p	TGCCTGGCTCCCTGTATGCCG	TGCCTGGCTCCCTGTATGCCG	S
osa-MIR162a	osa-miR162a	183	190	3p	TCGATAAACCTCTGCATCCAG	TCGATAAACCTCTGCATCCAG	S
osa-MIR162b	osa-miR162b	42	42	3p	TCGATAAGCCTCTGCATCCAG	TCGATAAGCCTCTGCATCCAG	S
osa-MIR164a	osa-miR164a	418	427	5p	TGGAGAAGCAGGGCACGTGCA	TGGAGAAGCAGGGCACGTGCA	S
osa-MIR164b	osa-miR164b	418	427	5p	TGGAGAAGCAGGGCACGTGCA	TGGAGAAGCAGGGCACGTGCA	S
osa-MIR164c	osa-miR164c	1	1	5p	TGGAGAAGCAGGGTACGTGCA	TGGAGAAGCAGGGTACGTGCA	S
osa-MIR164d	osa-miR164d	95	131	5p	TGCTGGAGAAGCAGGGCACGT	TGGAGAAGCAGGGCACGTGCT	D
osa-MIR164e	osa-miR164e	9331	9433	5p	TGGAGAAGCAGGGCACGTGAG	TGGAGAAGCAGGGCACGTGAG	S
osa-MIR164f	osa-miR164f	418	427	5p	TGGAGAAGCAGGGCACGTGCA	TGGAGAAGCAGGGCACGTGCA	S
osa-MIR166a	osa-miR166a	40104	41905	3p	TCGGACCAGGCTTCATTCCCC	TCGGACCAGGCTTCATTCCCC	S
osa-MIR166b	osa-miR166b	40104	41828	3p	TCGGACCAGGCTTCATTCCCC	TCGGACCAGGCTTCATTCCCC	S
osa-MIR166c	osa-miR166c	40104	42173	3p	TCGGACCAGGCTTCATTCCCC	TCGGACCAGGCTTCATTCCCC	S
osa-MIR166d	osa-miR166d	40104	41905	3p	TCGGACCAGGCTTCATTCCCC	TCGGACCAGGCTTCATTCCCC	S
osa-MIR166e	osa-miR166e	22	24	3p	TCGAACCAGGCTTCATTCCCC	TCGAACCAGGCTTCATTCCCC	S
osa-MIR166f	osa-miR166f	40104	41902	3p	TCGGACCAGGCTTCATTCCCC	TCGGACCAGGCTTCATTCCCC	S
osa-MIR166g	osa-miR166g	3091	4619	3p	TCGGACCAGGCTTCATTCCTC	TCGGACCAGGCTTCATTCCTC	S
osa-MIR166h	osa-miR166h	3091	3459	3p	TCGGACCAGGCTTCATTCCTC	TCGGACCAGGCTTCATTCCTC	S
osa-MIR166i	osa-miR166i	365	379	3p	TCTCGGATCAGGCTTCATTCC	TCGGATCAGGCTTCATTCCTC	D
osa-MIR166j	osa-miR166j	365	379	3p	TCTCGGATCAGGCTTCATTCC	TCGGATCAGGCTTCATTCCTC	D
osa-MIR166k	osa-miR166k	2675	2719	3p	TCGGACCAGGCTTCAATCCCT	TCGGACCAGGCTTCAATCCCT	S
osa-MIR166l	osa-miR166l	2675	2766	3p	TCGGACCAGGCTTCAATCCCT	TCGGACCAGGCTTCAATCCCT	S
osa-MIR166m	osa-miR166m	207	599	3p	TCGGACCAGGCTTCATTCC	TCGGACCAGGCTTCATTCCCT	D
osa-MIR166n	osa-miR166n	40104	42186	3p	TCGGACCAGGCTTCATTCCCC	TCGGACCAGGCTTCATTCCCC	S
osa-MIR167a	osa-miR167a	4768	5125	5p	TGAAGCTGCCAGCATGATCTA	TGAAGCTGCCAGCATGATCTA	S
osa-MIR167a	osa-miR167a*	3	4	3p	GATCATGCATGACAGCCTCATT	ATCATGCATGACAGCCTCATTT	D
osa-MIR167b	osa-miR167b	4768	5121	5p	TGAAGCTGCCAGCATGATCTA	TGAAGCTGCCAGCATGATCTA	S
osa-MIR167c	osa-miR167c	4768	5125	5p	TGAAGCTGCCAGCATGATCTA	TGAAGCTGCCAGCATGATCTA	S
osa-MIR167d	osa-miR167d	35670	36375	5p	TGAAGCTGCCAGCATGATCTGA	TGAAGCTGCCAGCATGATCTG	D
osa-MIR167e	osa-miR167e	275	644	5p	TGAAGCTGCCAGCATGATCTG	TGAAGCTGCCAGCATGATCTG	S
osa-MIR167f	osa-miR167f	35670	36363	5p	TGAAGCTGCCAGCATGATCTGA	TGAAGCTGCCAGCATGATCTG	D
osa-MIR167g	osa-miR167g	35670	36502	5p	TGAAGCTGCCAGCATGATCTGA	TGAAGCTGCCAGCATGATCTG	D
osa-MIR167h	osa-miR167h	35670	36361	5p	TGAAGCTGCCAGCATGATCTGA	TGAAGCTGCCAGCATGATCTG	D
osa-MIR167i	osa-miR167i	275	644	5p	TGAAGCTGCCAGCATGATCTG	TGAAGCTGCCAGCATGATCTG	S
osa-MIR167j	osa-miR167j	35670	36375	5p	TGAAGCTGCCAGCATGATCTGA	TGAAGCTGCCAGCATGATCTG	D
osa-MIR168a	osa-miR168a	1136439	1143042	5p	TCGCTTGGTGCAGATCGGGAC	TCGCTTGGTGCAGATCGGGAC	S
osa-MIR168a	osa-miR168a-3p	304	407	3p	CCCGCCTTGCACCAAGTGAAT	GATCCCGCCTTGCACCAAGTGAAT	D
osa-MIR169a	osa-miR169a	67	124	5p	AAGGATGACTTGCCGATCGATCGA	CAGCCAAGGATGACTTGCCGA	D
osa-MIR169b	osa-miR169b	463	483	5p	CAGCCAAGGATGACTTGCCGG	CAGCCAAGGATGACTTGCCGG	S
osa-MIR169c	osa-miR169c	463	503	5p	CAGCCAAGGATGACTTGCCGG	CAGCCAAGGATGACTTGCCGG	S
osa-MIR169e	osa-miR169e	20	29	5p	AGCCAAGGATGACTTGCCGGC	TAGCCAAGGATGACTTGCCGG	D
osa-MIR169f	osa-miR169f	3	10	5p	TAGCCAAGGATGACTTGCCT	TAGCCAAGGATGACTTGCCTA	D
osa-MIR169g	osa-miR169g	3	9	5p	TAGCCAAGGATGACTTGCCT	TAGCCAAGGATGACTTGCCTA	D
osa-MIR169h	osa-miR169h	6	13	5p	TAGCCAAGGATGACTTGCCTG	TAGCCAAGGATGACTTGCCTG	S
osa-MIR169i	osa-miR169i	6	13	5p	TAGCCAAGGATGACTTGCCTG	TAGCCAAGGATGACTTGCCTG	S
osa-MIR169j	osa-miR169j	6	13	5p	TAGCCAAGGATGACTTGCCTG	TAGCCAAGGATGACTTGCCTG	S
osa-MIR169k	osa-miR169k	6	13	5p	TAGCCAAGGATGACTTGCCTG	TAGCCAAGGATGACTTGCCTG	S
osa-MIR169l	osa-miR169l	6	13	5p	TAGCCAAGGATGACTTGCCTG	TAGCCAAGGATGACTTGCCTG	S
osa-MIR169m	osa-miR169m	6	13	5p	TAGCCAAGGATGACTTGCCTG	TAGCCAAGGATGACTTGCCTG	S
osa-MIR169n	osa-miR169n	18	19	5p	TAGCCAAGAATGACTTGCCTA	TAGCCAAGAATGACTTGCCTA	S
osa-MIR169o	osa-miR169o	18	19	5p	TAGCCAAGAATGACTTGCCTA	TAGCCAAGAATGACTTGCCTA	S
osa-MIR169q	osa-miR169q	1	1	5p	CAAGGAGACTGCCCATGAACCAGC	TAGCCAAGGAGACTGCCCATG	D
osa-MIR171b	osa-miR171b	94	102	3p	TGATTGAGCCGTGCCAATATC	TGATTGAGCCGTGCCAATATC	S
osa-MIR171c	osa-miR171c	94	102	3p	TGATTGAGCCGTGCCAATATC	TGATTGAGCCGTGCCAATATC	S
osa-MIR171d	osa-miR171d	94	98	3p	TGATTGAGCCGTGCCAATATC	TGATTGAGCCGTGCCAATATC	S
osa-MIR171e	osa-miR171e	94	98	3p	TGATTGAGCCGTGCCAATATC	TGATTGAGCCGTGCCAATATC	S
osa-MIR171f	osa-miR171f	94	100	3p	TGATTGAGCCGTGCCAATATC	TGATTGAGCCGTGCCAATATC	S
osa-MIR171g	osa-miR171g	2	2	3p	TGAGCCGAGCCAATATCACTTC	GAGGTGAGCCGAGCCAATATC	D
osa-MIR171i	osa-miR171i	46	47	3p	TTGAGCCGCGTCAATATCTCT	GGATTGAGCCGCGTCAATATC	D
osa-MIR172a	osa-miR172a	88	89	3p	AGAATCTTGATGATGCTGCAT	AGAATCTTGATGATGCTGCAT	S
osa-MIR172b	osa-miR172b	3	5	3p	GGAATCTTGATGATGCTGCAT	GGAATCTTGATGATGCTGCAT	S
osa-MIR172c	osa-miR172c	1	1	3p	TGAATCTTGATGATGCTGCAC	TGAATCTTGATGATGCTGCAC	S
osa-MIR172d	osa-miR172d	88	89	3p	AGAATCTTGATGATGCTGCAT	AGAATCTTGATGATGCTGCAT	S
osa-MIR1846a	osa-miR1846a-5p	8	49	5p	AGTGAGGAGGCCGGGGCCGCTG	AGTGAGGAGGCCGGGGCCGCT	D
osa-MIR1846a	osa-miR1846a-3p	1	1	3p	CGGTGACCCCGTTCTCCTCGCCGG	TGACCCCGTTCTCCTCGCCGG	D
osa-MIR1846b	osa-miR1846b-5p	8	49	5p	AGTGAGGAGGCCGGGGCCGCTG	AGTGAGGAGGCCGGGGCCGCT	D
osa-MIR1846b	osa-miR1846b-3p	1	3	3p	CCAGTGACCCCGTTCTCCTCGCCGG	TGACCCCGTTCTCCTCGCCGG	D
osa-MIR1846c	osa-miR1846c-5p	8	22	5p	AGTGAGGAGGCCGGGGCCGCTG	AGTGAGGAGGCCGGGGCCGCT	D
osa-MIR1846d	osa-miR1846d-3p	3	4	3p	TATCCGGCGCCGCAGGGAGG	TATCCGGCGCCGCAGGGAGG	S
osa-MIR1846d	osa-miR1846d-5p	18	25	5p	TCCCACCGAGCAGCCGGATCTC	TCCCACCGAGCAGCCGGATCTC	S
osa-MIR1846e	osa-miR1846e	124	403	5p	AACGAGGAGGCCGGGACCACCGG	CAACGAGGAGGCCGGGACCA	D
osa-MIR1847	osa-miR1847.1	4	8	5p	TTTGCAGTTGTGGCACTGACA	TGCAGTTTGCAGTTGTGGCAC	D
osa-MIR1848	osa-miR1848	21	48	5p	CCTCGCCGGCGCGCGCGTGCA	CCTCGCCGGCGCGCGCGTGCA	S
osa-MIR1849	osa-miR1849	18	31	3p	TATCGTATCCTAGGTTGGTTT	TATCGTATCCTAGGTTGGTTT	S
osa-MIR1850	osa-miR1850.1	1725	1897	5p	TGGAAAGTTGGGAGATTGGGG	TGGAAAGTTGGGAGATTGGGG	S
osa-MIR1850	osa-miR1850.3	1	5	3p	TTTAGTTCACATCAATCTTCC	CTGTTTAGTTCACATCAATCTT	D
osa-MIR1850	osa-miR1850.2	21	45	5p	GAAGTTGTGTGTGAACTAAACGTGG	TTGTGTGTGAACTAAACGTGG	D
osa-MIR1851	osa-miR1851	13	78	3p	TCTGGGATGGCATTTTGGCGA	CGTCTGGGATGGCATTTTGGC	D
osa-MIR1852	osa-miR1852	8	19	3p	ATATGGATTCAGAATGCAGGT	ATATGGATTCAGAATGCAGGT	S
osa-MIR1853	osa-miR1853-5p	1	1	5p	TTCGAGCATTCAAACATTCCC	AGCATTCAAACATTCCCAATTACC	D
osa-MIR1853	osa-miR1853-3p	3	7	3p	TAATTGGGGATGTTCGGTTGC	TAATTGGGGATGTTCGGTTGCT	D
osa-MIR1854	osa-miR1854-3p	42	83	3p	TCCAATTTGGGGATTTGCTGA	TCCAATTTGGGGATTTGCTGAT	D
osa-MIR1854	osa-miR1854-5p	272	1208	5p	TGGTGAAATTTGTAGATTGGA	TGGTGAAATTTGTAGATTGGA	S
osa-MIR1855	osa-miR1855	27	33	3p	AGGAGCACTGGAGTAGCCAAGAGA	AGCACTGGAGTAGCCAAGAGA	D
osa-MIR1856	osa-miR1856	42	45	5p	TATGCGTAAGACGGATTCGTA	TATGCGTAAGACGGATTCGTA	S
osa-MIR1857	osa-miR1857-3p	7	7	3p	TCATGCTCCAAGAAAACCAGG	TCATGCTCCAAGAAAACCAGG	S
osa-MIR1857	osa-miR1857-5p	3	6	5p	TTTTTGGAGCATGAGGTTATC	TGGTTTTTTTGGAGCATGAGG	D
osa-MIR1858a	osa-miR1858a	86	207	5p	GAGAGGAGGACGGAGTGGGGC	GAGAGGAGGACGGAGTGGGGC	S
osa-MIR1858b	osa-miR1858b	86	258	5p	GAGAGGAGGACGGAGTGGGGC	GAGAGGAGGACGGAGTGGGGC	S
osa-MIR1859	osa-miR1859	569	577	3p	TTTCCTATGACGTCCATTCCAA	TTTCCTATGACGTCCATTCCAA	S
osa-MIR1860	osa-miR1860-3p	149	224	3p	ATCTGGAAGCTAGGTTTTCTCT	ATCTGGAAGCTAGGTTTTCTCT	S
osa-MIR1860	osa-miR1860-5p	23	28	5p	AGAAAACCAGCTTCCAGATCT	AGAAAACCAGCTTCCAGATCT	S
osa-MIR1861a	osa-miR1861a	66	94	5p	TGATCTTGAGGCAGAAACTGAG	TGATCTTGAGGCAGAAACTGAG	S
osa-MIR1861b	osa-miR1861b	3923	6002	5p	CGATCTTGAGGCAGGAACTGAG	CGATCTTGAGGCAGGAACTGAG	S
osa-MIR1861d	osa-miR1861d	190	425	5p	TCTTGAGGCAGGAACTGAGTA	TGGTCTTGAGGCAGGAACTGAG	D
osa-MIR1861e	osa-miR1861e	140	260	5p	TCTTGTGGCAAGAACTGAGTA	CGGTCTTGTGGCAAGAACTGAG	D
osa-MIR1861f	osa-miR1861f	3923	6001	5p	CGATCTTGAGGCAGGAACTGAG	CGATCTTGAGGCAGGAACTGAG	S
osa-MIR1861g	osa-miR1861g	140	146	5p	TCTTGTGGCAAGAACTGAGTA	CAGTCTTGTGGCAAGAACTGAG	D
osa-MIR1861h	osa-miR1861h	2385	3137	5p	CGGTCTTGAGGCAGGAACTGAG	CGGTCTTGAGGCAGGAACTGAG	S
osa-MIR1861i	osa-miR1861i	3923	5994	5p	CGATCTTGAGGCAGGAACTGAG	CGATCTTGAGGCAGGAACTGAG	S
osa-MIR1861j	osa-miR1861j	2385	3137	5p	CGGTCTTGAGGCAGGAACTGAG	CGGTCTTGAGGCAGGAACTGAG	S
osa-MIR1861k	osa-miR1861k	140	260	5p	TCTTGTGGCAAGAACTGAGTA	CGGTCTTGTGGCAAGAACTGAG	D
osa-MIR1861l	osa-miR1861l	3923	6002	5p	CGATCTTGAGGCAGGAACTGAG	CGATCTTGAGGCAGGAACTGAG	S
osa-MIR1861m	osa-miR1861m	140	260	5p	TCTTGTGGCAAGAACTGAGTA	CGGTCTTGTGGCAAGAACTGAG	D
osa-MIR1861n	osa-miR1861n	1	2	5p	TGTGGCAGGAGCTGAGTAGCTGGT	CGATCTTGTGGCAGGAGCTGAG	D
osa-MIR1862a	osa-miR1862a	182	1007	3p	ACGAGGTTGGTTTATTTTG	ACGAGGTTGGTTTATTTTGGGACG	D
osa-MIR1862b	osa-miR1862b	182	998	3p	ACGAGGTTGGTTTATTTTG	ACGAGGTTGGTTTATTTTGGGACG	D
osa-MIR1862c	osa-miR1862c	182	1012	3p	ACGAGGTTGGTTTATTTTG	ACGAGGTTGGTTTATTTTGGGACG	D
osa-MIR1862d	osa-miR1862d	1154	3782	3p	CTAGGTTTGTTTATTTTGGGACGG	ACTAGGTTTGTTTATTTTGGGACG	D
osa-MIR1862e	osa-miR1862e	445	1581	3p	ACTAGATTTGTTTATTTTGGGACG	CTAGATTTGTTTATTTTGGGACGG	D
osa-MIR1863	osa-miR1863	299	348	3p	AGCTCTGATACCATGTTAGATTAG	AGCTCTGATACCATGTTAGATTAG	S
osa-MIR1863b	osa-miR1863b	3	5	3p	TAGCTCTGATACCATGTTAACTGTT	AGCTCTGATACCATGTTAACTGTT	D
osa-MIR1863c	osa-miR1863c	30	31	3p	TAGAAACTTGGCTGATGCATTACT	TAGAAACTTGGCTGATGCATTACT	S
osa-MIR1864	osa-miR1864	246	336	3p	TTGTAGTAACGTGATGGTCAATGT	TTGTAGTAACGTGATGGTCAATGT	S
osa-MIR1865	osa-miR1865-3p	5	6	3p	CGAAGAATCGCAGTCACTAGTTGT	CGAAGAATCGCAGTCACTAGTTGT	S
osa-MIR1865	osa-miR1865-5p	15	16	5p	TGCTAGTGATGGTGATTCTTCGAC	TGCTAGTGATGGTGATTCTTCGAC	S
osa-MIR1866	osa-miR1866-5p	412	765	5p	GAGGGATTTTGCGGGAATTTCACG	GAGGGATTTTGCGGGAATTTCACG	S
osa-MIR1866	osa-miR1866-3p	245	364	3p	TGAAATTCCTGTAAAATTCTTGTG	TGAAATTCCTGTAAAATTCTTG	D
osa-MIR1867	osa-miR1867	1377	1869	3p	TTTTTTTTCTAGGACAGAGGGAGT	TTTTTTTTCTAGGACAGAGGGAGT	S
osa-MIR1868	osa-miR1868	557	844	5p	TCACGGAAAACGAGGGAGCAGCCA	TCACGGAAAACGAGGGAGCAGCCA	S
osa-MIR1869	osa-miR1869	9	21	5p	TGAGAACAATAGGCATGGGAGGTA	TGAGAACAATAGGCATGGGAGGTA	S
osa-MIR1870	osa-miR1870-3p	20	44	3p	TTTAGGGCTAATTCAGCATGAACA	TTTAGGGCTAATTCAGCATGAACA	S
osa-MIR1870	osa-miR1870	6877	7502	5p	TGCTGAATTAGACCTAGTGGGCAT	TGCTGAATTAGACCTAGTGGGCAT	S
osa-MIR1871	osa-miR1871	199	228	3p	ATGGCTCTGATATCATGTTGGTTT	ATGGCTCTGATATCATGTTGGTTT	S
osa-MIR1872	osa-miR1872	5	25	3p	GAACTGTAAGTCTGTGACGGGTAA	GAACTGTAAGTCTGTGACGGGTAA	S
osa-MIR1873	osa-miR1873	515	590	5p	TCAACATGGTATCAGAGCTGGAAG	TCAACATGGTATCAGAGCTGGAAG	S
osa-MIR1874	osa-miR1874-3p	303	420	3p	TATGGATGGAGGTGTAACCCGATG	TATGGATGGAGGTGTAACCCGATG	S
osa-MIR1874	osa-miR1874-5p	23	27	5p	TAGGGCTACTACACCATCCATAAG	TAGGGCTACTACACCATCCATAAG	S
osa-MIR1875	osa-miR1875	42	77	3p	ACAATGGAGTGAAGTGCAACAGAA	ACAATGGAGTGAAGTGCAACAGAA	S
osa-MIR1876	osa-miR1876	22	32	3p	ATAAGTGGGTTTGTGGGCTGGCCC	ATAAGTGGGTTTGTGGGCTGGCCC	S
osa-MIR1877	osa-miR1877	397	463	3p	AGATGACATGTGAATGATGAGGGG	AGATGACATGTGAATGATGAGGGG	S
osa-MIR1878	osa-miR1878	39	52	5p	ACTTAATCTGGACACTATAAAAGA	ACTTAATCTGGACACTATAAAAGA	S
osa-MIR1879	osa-miR1879	42	106	3p	GTGTTTGGTTTAGGGATGAGGTGG	GTGTTTGGTTTAGGGATGAGGTGG	S
osa-MIR1880	osa-miR1880	30	39	5p	TTCCAAGCGGGCCACTTAAGCATT	TTCCAAGCGGGCCACTTAAGCATT	S
osa-MIR1881	osa-miR1881	8	20	5p	AATGTTATTGTAGCGTGGTGGTGT	AATGTTATTGTAGCGTGGTGGTGT	S
osa-MIR1882a	osa-miR1882a	122	137	5p	AGATTGCTTTCAAGGTCATTTCTT	AGATTGCTTTCAAGGTCATTTCTT	S
osa-MIR1882b	osa-miR1882b	122	137	5p	AGATTGCTTTCAAGGTCATTTCTT	AGATTGCTTTCAAGGTCATTTCTT	S
osa-MIR1882c	osa-miR1882c	122	137	5p	AGATTGCTTTCAAGGTCATTTCTT	AGATTGCTTTCAAGGTCATTTCTT	S
osa-MIR1882d	osa-miR1882d	122	137	5p	AGATTGCTTTCAAGGTCATTTCTT	AGATTGCTTTCAAGGTCATTTCTT	S
osa-MIR1882e	osa-miR1882e	122	137	5p	AGATTGCTTTCAAGGTCATTTCTT	AGATTGCTTTCAAGGTCATTTCTT	S
osa-MIR1882f	osa-miR1882f	122	137	5p	AGATTGCTTTCAAGGTCATTTCTT	AGATTGCTTTCAAGGTCATTTCTT	S
osa-MIR1882g	osa-miR1882g	122	137	5p	AGATTGCTTTCAAGGTCATTTCTT	AGATTGCTTTCAAGGTCATTTCTT	S
osa-MIR1882h	osa-miR1882h	122	137	5p	AGATTGCTTTCAAGGTCATTTCTT	AGATTGCTTTCAAGGTCATTTCTT	S
osa-MIR1883a	osa-miR1883a	60	158	5p	ACCTGTGACGGGCCGAGAATGGAA	ACCTGTGACGGGCCGAGAATGGAA	S
osa-MIR1883b	osa-miR1883b	60	135	5p	ACCTGTGACGGGCCGAGAATGGAA	ACCTGTGACGGGCCGAGAATGGAA	S
osa-MIR1884a	osa-miR1884a	38	88	5p	TGTGACGCCGTTGACTTTTCAT	TGTGACGCCGTTGACTTTTCAT	S
osa-MIR1884b	osa-miR1884b	294	534	5p	AATGTATGACGCTGTTGACTTTTA	AATGTATGACGCTGTTGACTTTTA	S
osa-MIR2055	osa-miR2055	74	182	3p	CTTTTTCCTTGGGAAGGTGGT	TTTCCTTGGGAAGGTGGTTTC	D
osa-MIR2090	osa-miR2090	66	100	5p	AACTCTGATTCTAGAATTTTTGCG	AACTCTGATTCTAGAATTTTTG	D
osa-MIR2091	osa-miR2091-5p	5	6	5p	CTCAACCGAGCCGAGGAGGAGGCC	TCAACCGAGCCGAGGAGGAGG	D
osa-MIR2091	osa-miR2091-3p	3	6	3p	TTGCCTCCTAGGCTTGGCGGAGCA	CATACATTGCCTCCTAGGCTTG	D
osa-MIR2092	osa-miR2092-5p	15	52	5p	TCCCAACTGAAGTCGGTGTTT	CAACTGAAGTCGGTGTTTACT	D
osa-MIR2093	osa-miR2093-3p	1	1	3p	AACACATCTTCCAATTAATGCATT	ACATCTTCCAATTAATGCAT	D
osa-MIR2094	osa-miR2094-3p	2	7	3p	ACAGAGCTGTGGCATCCACGTCGA	CAGAGCTGTGGCATCCACGTCG	D
osa-MIR2095	osa-miR2095-3p	1	1	3p	CATTTATGATAAGTATAATACTCA	CTTCCATTTATGATAAGTAT	D
osa-MIR2095	osa-miR2095-5p	13	24	5p	ATTTTACGATGAATAGAAGGTTAT	CTGATAATTTTACGATGAATAG	D
osa-MIR2096	osa-miR2096-3p	2	2	3p	TCGCCTGAGGGGAAATCGGCG	CCTGAGGGGAAATCGGCGGGA	D
osa-MIR2097	osa-miR2097-5p	1	1	5p	GATGGGACGGGCAGGGAAGGAAGT	AGAGATGGGACGGGCAGGGAAG	D
osa-MIR2098	osa-miR2098-3p	1	1	3p	AACGGTTTGTCAAGCGGAGTGCAC	CGGTTTGTCAAGCGGAGTGC	D
osa-MIR2099	osa-miR2099-3p	2	7	3p	AGCTTTACAAAGCTGTAGCGTTAT	ACAAAGCTGTAGCGTTATTC	D
osa-MIR2101	osa-miR2101-3p	4	20	3p	TGAACGATTTAACTCAAGTGAGCA	ATTTAACTCAAGTGAGCATTGT	D
osa-MIR2101	osa-miR2101-5p	1	1	5p	GTTTACAAGTTAAAATGTGGAGCA	ACATGTTTACAAGTTAAAATGT	D
osa-MIR2102	osa-miR2102-3p	1	1	3p	GCCGGTTCCGGTGGCGTCCATGGC	CATGGTGCCGGTTCCGGTGGCG	D
osa-MIR2102	osa-miR2102-5p	1	1	5p	AGGGCAAGCCGCCGCCGCCA	GGGCAAGCCGCCGCCGCCAC	D
osa-MIR2120	osa-miR2120	3	4	3p	AGAAAAGATCTTTAGTCCCGGTTG	AAAGATCTTTAGTCCCGGTTGTTC	D
osa-MIR2121a	osa-miR2121a	24	108	3p	ACGGAAAACGGAGCGGTCCATTA	AAAACGGAGCGGTCCATTAGCGCG	D
osa-MIR2121b	osa-miR2121b	24	104	3p	ACGGAAAACGGAGCGGTCCATTA	AAAACGGAGCGGTCCATTAGCGCG	D
osa-MIR2123a	osa-miR2123a	6	25	3p	ACTAAAAAGTCAACGGTGTCAAAC	TAAAAAGTCAACGGTGTCAAAC	D
osa-MIR2123b	osa-miR2123b	3	11	3p	CTAAAAAGTCAACGGTGTCAA	TAAAAAGTCAACGGTGTCAAAC	D
osa-MIR2123c	osa-miR2123c	6	30	3p	ACTAAAAAGTCAACGGTGTCAAAC	TAAAAAGTCAACGGTGTCAAAC	D
osa-MIR2125	osa-miR2125	6	8	5p	TTCTCTATAGACTATCTCCAGGTT	TTTTTCTCTATAGACTATCTCCAG	D
osa-MIR2862	osa-miR2862	39	74	5p	AACAGCTTAGATTCGTCCACGTCA	TCCAACAGCTTAGATTCGTCC	D
osa-MIR2863a	osa-miR2863a	1	1	5p	TTGTCCCATTCTAGTTTAGCT	TTGTCCCATTCTAGTTTAGCT	S
osa-MIR2863b	osa-miR2863b	22	54	3p	TCGTTTATTTGGACTAGAGTGGGT	TTCGTTTATTTGGACTAGAGT	D
osa-MIR2864	osa-miR2864.2	7	8	5p	TTGTTTTGCATTGTATAGGTA	TTGTTTTGCATTGTATAGGTA	S
osa-MIR2865	osa-miR2865	1	3	5p	TGAATCCTCAGCAGTCGACTGTAC	CTCAGCAGTCGACTGTACCGTG	D
osa-MIR2867	osa-miR2867	1	1	5p	ACGGCGTGTGCCATCCCACACATC	TGTGCCATCCCACACATCCCGA	D
osa-MIR2869	osa-miR2869	1	1	3p	TCCCGACATTAAATTCTGGGC	TCCCGACATTAAATTCTGGGC	S
osa-MIR2870	osa-miR2870	6	8	3p	AGTTTGGGGAGACAAACTGAA	TAATCAGTTTGGGGAGACAAA	D
osa-MIR2871a	osa-miR2871a	42	44	3p	TATTTTAGTTTCTATGGTCAC	TATTTTAGTTTCTATGGTCAC	S
osa-MIR2871b	osa-miR2871b	42	43	3p	TATTTTAGTTTCTATGGTCAC	TATTTTAGTTTCTATGGTCAC	S
osa-MIR2873	osa-miR2873	1	3	3p	TAAGTTTGGACTTAAATTTGGTAA	AAGTTTGGACTTAAATTTGGTAAC	D
osa-MIR2874	osa-miR2874	1	2	3p	ATGTGAACAGTGTCAAACAGTGTC	ATGTGAACAGTGTCAAACAGTGTC	S
osa-MIR2875	osa-miR2875	1	1	3p	ATTTACAGTCATATACAGTTTATA	ATTTACAGTCATATACAGTTTATA	S
osa-MIR2876	osa-miR2876	4	10	3p	ATATGAACACTGTTGCCAGCA	TTCCTATATGAACACTGTTGC	D
osa-MIR2877	osa-miR2877	2	3	3p	TTGCATCCTCTGCACTTTGGGCCT	TTGCATCCTCTGCACTTTGGGCCT	S
osa-MIR2878	osa-miR2878-3p	33	43	3p	CAGGATTTTATACATGTAAAGAAT	CAGGATTTTATACATGTAAAGAAT	S
osa-MIR2878	osa-miR2878-5p	26	118	5p	ATGTATAAAATTCTGAGGATGTTA	TACATGTATAAAATTCTGAGGATG	D
osa-MIR2879	osa-miR2879	1	1	3p	AGATGTGTTAAAATAATGACCATA	GCCAGATGTGTTAAAATAATGACC	D
osa-MIR2880	osa-miR2880	7	13	5p	ACGGTATCCCGTTCGGACAGGATG	ACGGTATCCCGTTCGGACAGGATG	S
osa-MIR2905	osa-miR2905	4	4	3p	TACATGTCAGTGACAAAGGCA	TACATGTCAGTGACAAAGGCA	S
osa-MIR2906a	osa-miR2906a	5	22	3p	ACGGGCCGCCGCACTGCTGG	AACGGGCCGCCGCACTGCTGG	D
osa-MIR2906b	osa-miR2906b	5	22	3p	ACGGGCCGCCGCACTGCTGG	AACGGGCCGCCGCACTGCTGG	D
osa-MIR2907a	osa-miR2907a	1	1	3p	ACCACGCGGCAGCCGAGCGAGGGC	GGCAGCCGAGCGAGGGCCTCGG	D
osa-MIR2921	osa-miR2921	1	1	5p	AATATAACTTTAAAGCAATAAGAT	AAGAACTTAATATAACTTTAAAGC	D
osa-MIR319a	osa-miR319a	286	308	3p	TTGGACTGAAGGGTGCTCCCT	TTGGACTGAAGGGTGCTCCC	D
osa-MIR319b	osa-miR319b	286	310	3p	TTGGACTGAAGGGTGCTCCCT	TTGGACTGAAGGGTGCTCCC	D
osa-MIR390	osa-miR390	113	120	5p	AAGCTCAGGAGGGATAGCGCC	AAGCTCAGGAGGGATAGCGCC	S
osa-MIR393	osa-miR393	19	40	5p	TCCAAAGGGATCGCATTGATC	TCCAAAGGGATCGCATTGATC	S
osa-MIR393b	osa-miR393b-3p	5	6	3p	TCAGTGCAATCCCTTTGGAAT	TCAGTGCAATCCCTTTGGAAT	S
osa-MIR393b	osa-miR393b	247	525	5p	AGGACTCCAAAGGGATCGCATT	TCCAAAGGGATCGCATTGATCT	D
osa-MIR394	osa-miR394	28	29	5p	TTGGCATTCTGTCCACCTCC	TTGGCATTCTGTCCACCTCC	S
osa-MIR395a	osa-miR395a	1	1	3p	TGAAGTGCTTGGGGGAACTC	GTGAAGTGCTTGGGGGAACTC	D
osa-MIR395b	osa-miR395b	7	12	3p	TGAAGTGTTTGGGGGAACTC	GTGAAGTGTTTGGGGGAACTC	D
osa-MIR395d	osa-miR395d	7	8	3p	TGAAGTGTTTGGGGGAACTC	GTGAAGTGTTTGGGGGAACTC	D
osa-MIR395e	osa-miR395e	7	8	3p	TGAAGTGTTTGGGGGAACTC	GTGAAGTGTTTGGGGGAACTC	D
osa-MIR395g	osa-miR395g	7	8	3p	TGAAGTGTTTGGGGGAACTC	GTGAAGTGTTTGGGGGAACTC	D
osa-MIR395h	osa-miR395h	7	9	3p	TGAAGTGTTTGGGGGAACTC	GTGAAGTGTTTGGGGGAACTC	D
osa-MIR395i	osa-miR395i	7	8	3p	TGAAGTGTTTGGGGGAACTC	GTGAAGTGTTTGGGGGAACTC	D
osa-MIR395j	osa-miR395j	7	9	3p	TGAAGTGTTTGGGGGAACTC	GTGAAGTGTTTGGGGGAACTC	D
osa-MIR395k	osa-miR395k	7	8	3p	TGAAGTGTTTGGGGGAACTC	GTGAAGTGTTTGGGGGAACTC	D
osa-MIR395l	osa-miR395l	7	8	3p	TGAAGTGTTTGGGGGAACTC	GTGAAGTGTTTGGGGGAACTC	D
osa-MIR395m	osa-miR395m	7	8	3p	TGAAGTGTTTGGGGGAACTC	GTGAAGTGTTTGGGGGAACTC	D
osa-MIR395n	osa-miR395n	7	9	3p	TGAAGTGTTTGGGGGAACTC	GTGAAGTGTTTGGGGGAACTC	D
osa-MIR395p	osa-miR395p	7	9	3p	TGAAGTGTTTGGGGGAACTC	GTGAAGTGTTTGGGGGAACTC	D
osa-MIR395q	osa-miR395q	7	8	3p	TGAAGTGTTTGGGGGAACTC	GTGAAGTGTTTGGGGGAACTC	D
osa-MIR395r	osa-miR395r	7	8	3p	TGAAGTGTTTGGGGGAACTC	GTGAAGTGTTTGGGGGAACTC	D
osa-MIR395s	osa-miR395s	7	8	3p	TGAAGTGTTTGGGGGAACTC	GTGAAGTGTTTGGGGGAACTC	D
osa-MIR395v	osa-miR395v	1	2	3p	GGGTTGTTGTGAAGTATTTGGCGG	GTGAAGTATTTGGCGGAACTC	D
osa-MIR396a	osa-miR396a	94	100	5p	TTCCACAGCTTTCTTGAACTG	TTCCACAGCTTTCTTGAACTG	S
osa-MIR396b	osa-miR396b	94	100	5p	TTCCACAGCTTTCTTGAACTG	TTCCACAGCTTTCTTGAACTG	S
osa-MIR396c	osa-miR396c	6	9	5p	TTCCACAGCTTTCTTGAAC	TTCCACAGCTTTCTTGAACTT	D
osa-MIR396d	osa-miR396d	508	575	5p	TCCACAGGCTTTCTTGAACTG	TCCACAGGCTTTCTTGAACTG	S
osa-MIR396e	osa-miR396e	508	575	5p	TCCACAGGCTTTCTTGAACTG	TCCACAGGCTTTCTTGAACTG	S
osa-MIR396e	osa-miR396e-3p	2	3	3p	GTTCAAGAAAGCCCATGGAAA	ATGGTTCAAGAAAGCCCATGGAAA	D
osa-MIR396f	osa-miR396f	508	575	5p	TCCACAGGCTTTCTTGAACTG	TCTCCACAGGCTTTCTTGAACT	D
osa-MIR396g	osa-miR396g	21	32	3p	TCCACAGGCTTTCTTGAAC	TCCACAGGCTTTCTTGAACGG	D
osa-MIR396h	osa-miR396h	21	32	3p	TCCACAGGCTTTCTTGAAC	TCCACAGGCTTTCTTGAACGG	D
osa-MIR396i	osa-miR396i	21	32	3p	TCCACAGGCTTTCTTGAAC	TCCACAGGCTTTCTTGAACGG	D
osa-MIR397a	osa-miR397a	322	488	5p	TTGAGTGCAGCGTTGATGAAC	TCATTGAGTGCAGCGTTGATG	D
osa-MIR397b	osa-miR397b	768	1123	5p	TTGAGTGCAGCGTTGATGAACC	TTATTGAGTGCAGCGTTGATG	D
osa-MIR398b	osa-miR398b	6	7	3p	TGTGTTCTCAGGTCGCCCCTG	TGTGTTCTCAGGTCGCCCCTG	S
osa-MIR399a	osa-miR399a	10	12	3p	TGCCAAAGGAGAATTGCCCTG	TGCCAAAGGAGAATTGCCCTG	S
osa-MIR399b	osa-miR399b	10	12	3p	TGCCAAAGGAGAATTGCCCTG	TGCCAAAGGAGAATTGCCCTG	S
osa-MIR399c	osa-miR399c	10	12	3p	TGCCAAAGGAGAATTGCCCTG	TGCCAAAGGAGAATTGCCCTG	S
osa-MIR399d	osa-miR399d	197	222	3p	TGCCAAAGGAGAGTTGCCCTG	TGCCAAAGGAGAGTTGCCCTG	S
osa-MIR399e	osa-miR399e	4	4	3p	TGCCAAAGGAGATTTGCCCAG	TGCCAAAGGAGATTTGCCCAG	S
osa-MIR399f	osa-miR399f	4	4	3p	TGCCAAAGGAGATTTGCCCAG	TGCCAAAGGAGATTTGCCCAG	S
osa-MIR399g	osa-miR399g	4	4	3p	TGCCAAAGGAGATTTGCCCAG	TGCCAAAGGAGATTTGCCCAG	S
osa-MIR399h	osa-miR399h	50	59	3p	TGCCAAAGGAGACTTGCCCAG	TGCCAAAGGAGACTTGCCCAG	S
osa-MIR399i	osa-miR399i	16	18	3p	TGCCAAAGGAGAGCTGCCCTG	TGCCAAAGGAGAGCTGCCCTG	S
osa-MIR399j	osa-miR399j	16	45	3p	TGCCAAAGGAGAGTTGCCCTA	TGCCAAAGGAGAGTTGCCCTA	S
osa-MIR399k	osa-miR399k	1	1	3p	TGCCAAAGGAAATTTGCCCCG	TGCCAAAGGAAATTTGCCCCG	S
osa-MIR408	osa-miR408	78	92	3p	CTGCACTGCCTCTTCCCTGGC	CTGCACTGCCTCTTCCCTGGC	S
osa-MIR435	osa-miR435	115	123	3p	TTATCCGGTATTGGAGTTGA	TTATCCGGTATTGGAGTTGA	S
osa-MIR437	osa-miR437	6	10	3p	AAAGTTAGAGAAGTTTGACTTAGG	AAAGTTAGAGAAGTTTGACTT	D
osa-MIR439a	osa-miR439a	209	423	3p	TATCCCTGTCGAACCGCGGTTG	TGTCGAACCGCGGTTGTTCGA	D
osa-MIR439b	osa-miR439b	2	12	3p	AACCGCGGTTGTTCGACAGG	TGTCGAACCGCGGTTGTTCGA	D
osa-MIR439c	osa-miR439c	209	423	3p	TATCCCTGTCGAACCGCGGTTG	TGTCGAACCGCGGTTGTTCGA	D
osa-MIR439d	osa-miR439d	209	350	3p	TATCCCTGTCGAACCGCGGTTG	TGTCGAACCGCGGTTGTTCGA	D
osa-MIR439e	osa-miR439e	209	423	3p	TATCCCTGTCGAACCGCGGTTG	TGTCGAACCGCGGTTGTTCGA	D
osa-MIR439f	osa-miR439f	209	423	3p	TATCCCTGTCGAACCGCGGTTG	TGTCGAACCGCGGTTGTTCGA	D
osa-MIR439g	osa-miR439g	209	353	3p	TATCCCTGTCGAACCGCGGTTG	TGTCGAACCGCGGTTGTTCGA	D
osa-MIR439h	osa-miR439h	209	423	3p	TATCCCTGTCGAACCGCGGTTG	TGTCGAACCGCGGTTGTTCGA	D
osa-MIR439i	osa-miR439i	209	424	3p	TATCCCTGTCGAACCGCGGTTG	TGTCGAACCGCGGTTGTTCGA	D
osa-MIR439j	osa-miR439j	2	2	3p	TGTCGAACCGCGGTTGTTCGA	TGTCGAACCGCGGTTGTTCGA	S
osa-MIR440	osa-miR440	58	85	3p	AGTGTCTCCTGATGATCGGGACAA	AGTGTCTCCTGATGATCGGGACAA	S
osa-MIR441a	osa-miR441a	3	4	3p	TCAATATAAATGTGGGAAATGCTA	TACCATCAATATAAATGTGGGAAA	D
osa-MIR441b	osa-miR441b	3	3	3p	ATATAAATGTGGGAAATGGTAGAA	TACCATCAATATAAATGTGGGAAA	D
osa-MIR441c	osa-miR441c	3	5	3p	TCAATATAAATGTGGGAAATGCTA	TACCATCAATATAAATGTGGGAAA	D
osa-MIR442	osa-miR442	9	20	5p	AAATTGCGAGACGAATCTTTTAAG	TGACGTGTAAATTGCGAGACGAAT	D
osa-MIR443	osa-miR443	1	1	5p	ATCACAATACAATAAATCTGGATA	ATCACAATACAATAAATCTGGA	D
osa-MIR444a	osa-miR444a.2	906	970	3p	TGCAGTTGCTGCCTCAAGCTT	TGCAGTTGCTGCCTCAAGCTT	S
osa-MIR444a	osa-miR444a.1	906	964	3p	TGCAGTTGCTGCCTCAAGCTT	TTGCTGCCTCAAGCTTGCTGC	D
osa-MIR444b	osa-miR444b.1	68	74	3p	TGTTGTCTCAAGCTTGCTGCC	TGTTGTCTCAAGCTTGCTGCC	S
osa-MIR444b	osa-miR444b.2	1032	1061	3p	TGCAGTTGTTGTCTCAAGCTT	TGCAGTTGTTGTCTCAAGCTT	S
osa-MIR444c	osa-miR444c.2	1032	1063	3p	TGCAGTTGTTGTCTCAAGCTT	TGCAGTTGTTGTCTCAAGCTT	S
osa-MIR444c	osa-miR444c.1	68	74	3p	TGTTGTCTCAAGCTTGCTGCC	TGTTGTCTCAAGCTTGCTGCC	S
osa-MIR444d	osa-miR444d.3	19	21	3p	TTGTGGCTTTCTTGCAAGTTG	TTGTGGCTTTCTTGCAAGTTG	S
osa-MIR444d	osa-miR444d.1	906	956	3p	TGCAGTTGCTGCCTCAAGCTT	TTGCTGCCTCAAGCTTGCTGC	D
osa-MIR444d	osa-miR444d.2	906	958	3p	TGCAGTTGCTGCCTCAAGCTT	TGCAGTTGCTGCCTCAAGCTT	S
osa-MIR444e	osa-miR444e	906	926	3p	TGCAGTTGCTGCCTCAAGCTT	TGCAGTTGCTGCCTCAAGCTT	S
osa-MIR444f	osa-miR444f	29	30	3p	TGCAGTTGTTGCCTCAAGCTT	TGCAGTTGTTGCCTCAAGCTT	S
osa-MIR446	osa-miR446	2	6	3p	TATGAATATGGGAAATGGTAGAAT	CATCAATATGAATATGGGAAATGG	D
osa-MIR528	osa-miR528	3642	3674	5p	TGGAAGGGGCATGCAGAGGAG	TGGAAGGGGCATGCAGAGGAG	S
osa-MIR529a	osa-miR529a	1	1	3p	GCTGTACCCTCTCTCTTCTTC	CTGTACCCTCTCTCTTCTTC	D
osa-MIR529b	osa-miR529b	4	5	5p	AGAAGAGAGAGAGTACAGCTT	AGAAGAGAGAGAGTACAGCTT	S
osa-MIR530	osa-miR530-3p	26	26	3p	AGGTGCAGAGGCAGATGCAAC	AGGTGCAGAGGCAGATGCAAC	S
osa-MIR530	osa-miR530-5p	16	16	5p	TGCATTTGCACCTGCACCTAC	TGCATTTGCACCTGCACCTA	D
osa-MIR531	osa-miR531	18	76	5p	CTCGCCGGGGCTGCGTGCCGCCAT	CTCGCCGGGGCTGCGTGCCGCCAT	S
osa-MIR531b	osa-miR531b	18	76	5p	CTCGCCGGGGCTGCGTGCCGCCAT	CTCGCCGGGGCTGCGTGCCG	D
osa-MIR535	osa-miR535	8207	8433	5p	TGACAACGAGAGAGAGCACGC	TGACAACGAGAGAGAGCACGC	S
osa-MIR806a	osa-miR806a	31	128	3p	AAACATGTGCTAAAAAGTCAACGG	ATGTGCTAAAAAGTCAACGGTG	D
osa-MIR806b	osa-miR806b	9	45	3p	ATGTGCTAAAAAGTCAACGGTGTC	ATGTGCTAAAAAGTCAACGGTG	D
osa-MIR806c	osa-miR806c	31	137	3p	AAACATGTGCTAAAAAGTCAACGG	ATGTGCTAAAAAGTCAACGGTG	D
osa-MIR806d	osa-miR806d	31	137	3p	AAACATGTGCTAAAAAGTCAACGG	ATGTGCTAAAAAGTCAACGGTG	D
osa-MIR806e	osa-miR806e	31	137	3p	AAACATGTGCTAAAAAGTCAACGG	ATGTGCTAAAAAGTCAACGGTG	D
osa-MIR806f	osa-miR806f	31	134	3p	AAACATGTGCTAAAAAGTCAACGG	ATGTGCTAAAAAGTCAACGGTG	D
osa-MIR806g	osa-miR806g	31	137	3p	AAACATGTGCTAAAAAGTCAACGG	ATGTGCTAAAAAGTCAACGGTG	D
osa-MIR806h	osa-miR806h	31	137	3p	AAACATGTGCTAAAAAGTCAACGG	ATGTGCTAAAAAGTCAACGGTG	D
osa-MIR808	osa-miR808	12	20	3p	TCAATATGAATGTGGGAAATG	ATGAATGTGGGAAATGTAAGAA	D
osa-MIR809a	osa-miR809a	2	5	3p	GTGAGAAATGTTAGAATGACTTAC	TGAATGTGAGAAATGTTAGAAT	D
osa-MIR809b	osa-miR809b	2	5	3p	GTGAGAAATGTTAGAATGACTTAC	TGAATGTGAGAAATGTTAGAAT	D
osa-MIR809c	osa-miR809c	2	5	3p	GTGAGAAATGTTAGAATGACTTAC	TGAATGTGAGAAATGTTAGAAT	D
osa-MIR809d	osa-miR809d	2	5	3p	GTGAGAAATGTTAGAATGACTTAC	TGAATGTGAGAAATGTTAGAAT	D
osa-MIR809g	osa-miR809g	2	5	3p	GTGAGAAATGTTAGAATGACTTAC	TGAATGTGAGAAATGTTAGAAT	D
osa-MIR810a	osa-miR810a	2	2	5p	ATCATAAGCCCACCACATGTG	TCATAAGCCCACCACATGTGG	D
osa-MIR810b	osa-miR810b.1	9	46	3p	TGAACACCGATATGCGTCATC	TGAACACCGATATGCGTCATC	S
osa-MIR810b	osa-miR810b.2	7	27	3p	CAAGTGATTTAATTATGCCGT	AAGTGATTTAATTATGCCGTT	D
osa-MIR811a	osa-miR811a	122	176	5p	TTAGATCGAGAAATGGACGTC	ACCGTTAGATCGAGAAATGGACGT	D
osa-MIR811b	osa-miR811b	122	176	5p	TTAGATCGAGAAATGGACGTC	ACCGTTAGATCGAGAAATGGACGT	D
osa-MIR811c	osa-miR811c	3	15	5p	ACCGTTAGATCGAGAAATGGACGT	ACCGTTAGATCGAGAAATGGACGT	S
osa-MIR812a	osa-miR812a	31	90	3p	GACGGTTAAACGTTGGACACGGAT	GACGGACGGTTAAACGTTGGAC	D
osa-MIR812b	osa-miR812b	10	41	3p	GACGGTTAAACGTTGGACACGAAT	GACGGACGGTTAAACGTTGGAC	D
osa-MIR812c	osa-miR812c	53	149	3p	GACGGTTAAACGTTGGACACGGAA	GACGGACGGTTAAACGTTGGAC	D
osa-MIR812d	osa-miR812d	4	24	3p	GACGGACGGTTAAACGTTGGACAC	GACGGACGGTTAAACGTTGGAC	D
osa-MIR812e	osa-miR812e	53	151	3p	GACGGTTAAACGTTGGACACGGAA	GACGGACGGTTAAACGTTGGAC	D
osa-MIR812f	osa-miR812f	710	1463	3p	ACGGATGATTAAAGTTGGACACGG	ACGGATGATTAAAGTTGGACACGG	S
osa-MIR812g	osa-miR812g	7293	8479	3p	AAGACGGATGATTAAAGTTGGACA	AAGACGGATGATTAAAGTTGGACA	S
osa-MIR812h	osa-miR812h	7293	9166	3p	AAGACGGATGATTAAAGTTGGACA	AAGACGGATGATTAAAGTTGGACA	S
osa-MIR812i	osa-miR812i	7293	9166	3p	AAGACGGATGATTAAAGTTGGACA	AAGACGGATGATTAAAGTTGGACA	S
osa-MIR812j	osa-miR812j	7293	10586	3p	AAGACGGATGATTAAAGTTGGACA	AAGACGGATGATTAAAGTTGGACA	S
osa-MIR813	osa-miR813	1	3	3p	TAGGGGTTATGGAATGGGTTT	GGGTTATGGAATGGGTTTTACC	D
osa-MIR814a	osa-miR814a	2	3	5p	TCATAGTACAACGAATCTGGAC	CACTTCATAGTACAACGAATCT	D
osa-MIR814b	osa-miR814b	2	4	5p	TCATAGTACAACGAATCTGGAC	CACTTCATAGTACAACGAATCT	D
osa-MIR814c	osa-miR814c	2	3	5p	TCATAGTACAACGAATCTGGAC	CACTTCATAGTACAACGAATCT	D
osa-MIR815a	osa-miR815a	23	75	3p	AGAAGGGGATTGAGGAGATTGGG	AAGGGGATTGAGGAGATTGGG	D
osa-MIR815b	osa-miR815b	44	250	3p	GAAGGGGATTGAGGAGATTGGGAA	AAGGGGATTGAGGAGATTGGG	D
osa-MIR815c	osa-miR815c	44	172	3p	GAAGGGGATTGAGGAGATTGGGAA	AAGGGGATTGAGGAGATTGGG	D
osa-MIR818a	osa-miR818a	4	11	3p	AAAATCCCTTATATTATGGGACGG	AATCCCTTATATTATGGGACGG	D
osa-MIR818b	osa-miR818b	5	23	3p	ATCCCTTATATTATGGGACGGAGG	AATCCCTTATATTATGGGACGG	D
osa-MIR818c	osa-miR818c	4	13	3p	AAAATCCCTTATATTATGGGACGG	AATCCCTTATATTATGGGACGG	D
osa-MIR818d	osa-miR818d	71	198	3p	CCTTATATTATGGGACGGAGGGAG	AATCCCTTATATTATGGGACGG	D
osa-MIR818e	osa-miR818e	5	23	3p	ATCCCTTATATTATGGGACGGAGG	AATCCCTTATATTATGGGACGG	D
osa-MIR819a	osa-miR819a	80	185	5p	TCAGGTTATAAGACTTTCTAGCAT	TCAGGTTATAAGACTTTCTAGC	D
osa-MIR819b	osa-miR819b	80	168	5p	TCAGGTTATAAGACTTTCTAGCAT	TCAGGTTATAAGACTTTCTAGC	D
osa-MIR819c	osa-miR819c	80	185	5p	TCAGGTTATAAGACTTTCTAGCAT	TCAGGTTATAAGACTTTCTAGC	D
osa-MIR819d	osa-miR819d	80	185	5p	TCAGGTTATAAGACTTTCTAGCAT	TCAGGTTATAAGACTTTCTAGC	D
osa-MIR819e	osa-miR819e	80	185	5p	TCAGGTTATAAGACTTTCTAGCAT	TCAGGTTATAAGACTTTCTAGC	D
osa-MIR819f	osa-miR819f	80	185	5p	TCAGGTTATAAGACTTTCTAGCAT	TCAGGTTATAAGACTTTCTAGC	D
osa-MIR819g	osa-miR819g	80	185	5p	TCAGGTTATAAGACTTTCTAGCAT	TCAGGTTATAAGACTTTCTAGC	D
osa-MIR819h	osa-miR819h	80	185	5p	TCAGGTTATAAGACTTTCTAGCAT	TCAGGTTATAAGACTTTCTAGC	D
osa-MIR819i	osa-miR819i	80	169	5p	TCAGGTTATAAGACTTTCTAGCAT	TCAGGTTATAAGACTTTCTAGC	D
osa-MIR819j	osa-miR819j	80	173	5p	TCAGGTTATAAGACTTTCTAGCAT	TCAGGTTATAAGACTTTCTAGC	D
osa-MIR819k	osa-miR819k	80	185	5p	TCAGGTTATAAGACTTTCTAGCAT	TCAGGTTATAAGACTTTCTAGC	D
osa-MIR820a	osa-miR820a	29048	38829	5p	TCGGCCTCGTGGATGGACCAGGAG	TCGGCCTCGTGGATGGACCAG	D
osa-MIR820b	osa-miR820b	29048	38831	5p	TCGGCCTCGTGGATGGACCAGGAG	TCGGCCTCGTGGATGGACCAG	D
osa-MIR820c	osa-miR820c	29048	38829	5p	TCGGCCTCGTGGATGGACCAGGAG	TCGGCCTCGTGGATGGACCAG	D
osa-MIR821a	osa-miR821a	1	1	5p	AACAAAAAAGTTGAATAACTCATC	AAGTCATCAACAAAAAAGTTGAAT	D
osa-MIR821c	osa-miR821c	1	1	5p	AACAAAAAAGTTGAATAACTCATC	AAGTCATCAACAAAAAAGTTGAAT	D
osa-MIR827a	osa-miR827a	344	348	3p	TTAGATGACCATCAGCAAACA	TTAGATGACCATCAGCAAACA	S
osa-MIR827b	osa-miR827b	344	349	3p	TTAGATGACCATCAGCAAACA	TTAGATGACCATCAGCAAACA	S

## Sheet: All identified known miRNAs
Supplementary Table S2.（E）Known miRNAs indentified in all libraries
miRNA Name	arm of the precursor	reads count (TPM)				stage specific expression pattern	preferential expression pattern	mature miRNA sequence	mature miRNA sequence in miRBase	difference between the dominant mature sequence and miRBase mature sequence (D:different,S:same)
		5DAF	7DAF	12DAF	17DAF
osa-miR1317-3p	3p	47.9769	77.3955	77.6133	71.6311			TTACGAAATGATCTTGGACGTAAT	GAAATGATCTTGGACGTAATCTAG	D
osa-miR1317-5p	5p	0	0.0642	0.063	1.8451		17DAF enriched	TAGGGAACCCCATTCCCATAAA	TAGGGAACCCCATTCCCATAAA	S
osa-miR1317-5p.2	5p	4.6979	11.2307	9.8987	9.028			AGATTGCTTTCAAGGTCATTTCTT	AGATTGCTTTCAAGGTCATTTCTT	S
osa-miR1318	5p	47.5071	53.0089	32.4072	18.056			ATCAGGAGAGATGACACCGACA	TCAGGAGAGATGACACCGAC	D
osa-miR1319	5p	0.4111	0.3209	1.261	1.2521			AACCGGCATCTGTAATATATTATA	AACCGGCATCTGTAATATATTATA	S
osa-miR1320	5p	0.7047	1.0268	0.8196	0.659			TGGAACGGAGGAATTTTATAG	TGGAACGGAGGAATTTTATAG	S
osa-miR1320-3p	3p	0	0	0.1891	0.1318			TGTAAAATTCATTCGTTCCAA	TGTAAAATTCATTCGTTCCAA	S
osa-miR1423	3p	12.9778	27.2104	22.0671	15.8814			AGCGCCCAAGCGGTAGTTGTCTCC	AGCGCCCAAGCGGTAGTTGTC	D
osa-miR1423-5p.2	5p	234.776	475.86	417.132	275.915			CAACTACACGTTGGGCGCTCGA	AGGCAACTACACGTTGGGCGCTCG	D
osa-miR1423b	5p	233.308	474.063	416.375	275.454			CAACTACACGTTGGGCGCTCGA	CAACTACACGTTGGGCGCTCGA	S
osa-miR1425	5p	14.9744	11.9366	12.2945	48.2373		17DAF enriched	TAGGATTCAATCCTTGCTGCT	TAGGATTCAATCCTTGCTGCT	S
osa-miR1427	3p	7.6927	21.0495	23.9586	25.4366			CCGTGCTGCGGAACCGTGCGGTGG	TGCGGAACCGTGCGGTGGCGC	D
osa-miR1428a-3p	3p	0	0	0.063	0.0659			TAAGATAAAGCCGTGAATTTG	TAAGATAAAGCCGTGAATTTG	S
osa-miR1428a-5p	5p	0	0	0.3152	0.5272			CGTTTTGCAAATTCGCAGGCCC	CGTTTTGCAAATTCGCAGGCC	D
osa-miR1428b	3p	1.057	2.6312	21.8149	20.0989			TAAGATAATGCCATGAATTCG	TAAGATAATGCCATGAATTCG	S
osa-miR1428c	3p	1.057	2.6312	21.8149	20.0989			TAAGATAATGCCATGAATTCG	TAAGATAATGCCATGAATTCG	S
osa-miR1428d	3p	1.057	2.6312	21.8149	20.0989			TAAGATAATGCCATGAATTCG	TAAGATAATGCCATGAATTCG	S
osa-miR1428e-3p	3p	2.5838	2.0536	11.538	3.4267		12DAF enriched	TAAGATAATGCCATGAATTTG	TAAGATAATGCCATGAATTTG	S
osa-miR1428e-5p	5p	0.1174	0.1925	0.063	0			AATTCACAGGCCCTATCTTGTG	AATTCACAGGCCCTATCTTGTG	S
osa-miR1428f-5p	5p	0.1174	0.1925	0.063	0			AATTCACAGGCCCTATCTTGTG	AATTCACAGGCCCTATCTTGTG	S
osa-miR1428g-5p	5p	0.1174	0.1925	0.063	0			AATTCACAGGCCCTATCTTGTG	AATTCACAGGCCCTATCTTGTG	S
osa-miR1429-3p	3p	0.1174	0.4492	0.3152	0.1977			TGTGGTTGCACGGGTTTGTAT	GTTGCACGGGTTTGTATGTTG	D
osa-miR1429-5p	5p	4.463	6.4817	6.8723	5.8649			GTAATATACTAATCCGTGCATCCA	GTAATATACTAATCCGTGCAT	D
osa-miR1430	3p	0.0587	0.0642	0.1891	0.1977			ATGGTGAGCCTTCCTGGCTAAG	TGGTGAGCCTTCCTGGCTAAG	D
osa-miR1431	3p	0.1174	0.2567	0.063	0.1318			TTTGCGAGTTGGCCCGCTTGCA	TTTGCGAGTTGGCCCGCTTGC	D
osa-miR1432	5p	47.5071	53.0089	32.4072	18.056			ATCAGGAGAGATGACACCGACA	ATCAGGAGAGATGACACCGAC	D
osa-miR1433	3p	0.2349	0.1284	4.4765	1.5816		12DAF enriched	TGGCAAGTCTCCTCGGCTACC	TGGCAAGTCTCCTCGGCTACC	S
osa-miR1436	3p	0.0587	0.1925	0.5044	0.2636			AACATTATGGGACGGAGGGAGTAG	ACATTATGGGACGGAGGGAGT	D
osa-miR1437	3p	0	0.1284	0.063	0.0659			CGAGCTCCGGCGCCGCACTAG	TCCGGCGCCGCACTAGGCACTG	D
osa-miR1439	3p	0	0	0.1261	0	12DAF-specific	12DAF enriched	TTTGGAACGGAGTGAGTATT	TTTTGGAACGGAGTGAGTATT	D
osa-miR1441	3p	0	0.1925	0.5674	0.3295			CGGATGTCGGAAAAGGTTTT	ACCGGATGTCGGAAAAGGTTT	D
osa-miR1442	5p	0	0	0	0.0659	17DAF-specific	17DAF enriched	ATTCATAGTACTAGATGTGTCACA	ATTCATAGTACTAGATGTGT	D
osa-miR156a	5p	6854.3	10677.2	14129.3	14782.7			TGACAGAAGAGAGTGAGCAC	TGACAGAAGAGAGTGAGCAC	S
osa-miR156b	5p	6862.4	10702	14156.8	14806.9			TGACAGAAGAGAGTGAGCAC	TGACAGAAGAGAGTGAGCAC	S
osa-miR156c	5p	6860.7	10699.6	14154	14805.6			TGACAGAAGAGAGTGAGCAC	TGACAGAAGAGAGTGAGCAC	S
osa-miR156d	5p	8660.92	14091.4	19781.5	21470.6			TGACAGAAGAGAGTGAGCAC	TGACAGAAGAGAGTGAGCAC	S
osa-miR156e	5p	6854.35	10677.2	14129.3	14782.7			TGACAGAAGAGAGTGAGCAC	TGACAGAAGAGAGTGAGCAC	S
osa-miR156f	5p	8658.33	14087	19777.3	21465.4			TGACAGAAGAGAGTGAGCAC	TGACAGAAGAGAGTGAGCAC	S
osa-miR156g	5p	6860.75	10699.6	14154	14805.6			TGACAGAAGAGAGTGAGCAC	TGACAGAAGAGAGTGAGCAC	S
osa-miR156h	5p	8658.63	14088.4	19780.7	21468.2			TGACAGAAGAGAGTGAGCAC	TGACAGAAGAGAGTGAGCAC	S
osa-miR156i	5p	6854.35	10677.2	14129.3	14782.7			TGACAGAAGAGAGTGAGCAC	TGACAGAAGAGAGTGAGCAC	S
osa-miR156j	5p	8658.63	14088.4	19780.7	21468.2			TGACAGAAGAGAGTGAGCAC	TGACAGAAGAGAGTGAGCAC	S
osa-miR156k	5p	18.6153	14.3753	13.9969	19.1763			TGACAGAAGAGAGAGAGCAC	TGACAGAAGAGAGAGAGCACA	D
osa-miR156l	5p	9.8655	24.0016	67.021	39.0116			CGACAGAAGAGAGTGAGCAT	CGACAGAAGAGAGTGAGCATA	D
osa-miR159a.1	3p	100.828	33.8204	165.314	127.117			TTTGGATTGAAGGGAGCT	TTTGGATTGAAGGGAGCTCTG	D
osa-miR159a.2	3p	0.3523	0.3851	0.7566	11.1368		17DAF enriched	TTGCATGCCCCAGGAGCTGC	TTGCATGCCCCAGGAGCTGCA	D
osa-miR159b	3p	100.828	33.8204	165.251	126.985			TTTGGATTGAAGGGAGCT	TTTGGATTGAAGGGAGCTCTG	D
osa-miR159c	3p	0	0	0	0.1318	17DAF-specific	17DAF enriched	TTGGATTGAAGGGAGCTC	ATTGGATTGAAGGGAGCTCCA	D
osa-miR159d	3p	0	0	0	0.1318	17DAF-specific	17DAF enriched	TTGGATTGAAGGGAGCTC	ATTGGATTGAAGGGAGCTCCG	D
osa-miR159e	3p	0	0	0	0.1318	17DAF-specific	17DAF enriched	TTGGATTGAAGGGAGCTC	ATTGGATTGAAGGGAGCTCCT	D
osa-miR159f	3p	0.7634	3.7222	8.953	6.458			CTTGGATTGAAGGGAGCTCT	CTTGGATTGAAGGGAGCTCTA	D
osa-miR160a	5p	0.4698	0.5134	0.3783	3.6244		17DAF enriched	TGCCTGGCTCCCTGTATGCCA	TGCCTGGCTCCCTGTATGCCA	S
osa-miR160b	5p	0.4698	0.5134	0.3783	3.6244		17DAF enriched	TGCCTGGCTCCCTGTATGCCA	TGCCTGGCTCCCTGTATGCCA	S
osa-miR160c	5p	0.4698	0.5134	0.3783	3.6244		17DAF enriched	TGCCTGGCTCCCTGTATGCCA	TGCCTGGCTCCCTGTATGCCA	S
osa-miR160d	5p	0.5285	0.5134	0.3783	3.6244		17DAF enriched	TGCCTGGCTCCCTGTATGCCA	TGCCTGGCTCCCTGTATGCCA	S
osa-miR160e	5p	0.4111	0.1284	0.063	1.3839		17DAF enriched	TGCCTGGCTCCCTGTATGCCG	TGCCTGGCTCCCTGTATGCCG	S
osa-miR162a	3p	17.5583	16.108	16.708	12.5206			TCGATAAACCTCTGCATCCAG	TCGATAAACCTCTGCATCCAG	S
osa-miR162b	3p	3.2885	3.3371	2.7111	2.7677			TCGATAAGCCTCTGCATCCAG	TCGATAAGCCTCTGCATCCAG	S
osa-miR164a	5p	84.5615	74.5718	55.8614	28.1384			TGGAGAAGCAGGGCACGTGCA	TGGAGAAGCAGGGCACGTGCA	S
osa-miR164b	5p	84.5615	74.5718	55.8614	28.1384			TGGAGAAGCAGGGCACGTGCA	TGGAGAAGCAGGGCACGTGCA	S
osa-miR164c	5p	0.0587	0	0	0.0659			TGGAGAAGCAGGGTACGTGCA	TGGAGAAGCAGGGTACGTGCA	S
osa-miR164d	5p	6.5183	8.1503	11.0336	8.6326			TGCTGGAGAAGCAGGGCACGT	TGGAGAAGCAGGGCACGTGCT	D
osa-miR164e	5p	161.489	289.944	586.292	621.616			TGGAGAAGCAGGGCACGTGAG	TGGAGAAGCAGGGCACGTGAG	S
osa-miR164f	5p	84.6202	74.5718	55.8614	28.1384			TGGAGAAGCAGGGCACGTGCA	TGGAGAAGCAGGGCACGTGCA	S
osa-miR166a	3p	1049.5	3118.67	3025.53	2761.45			TCGGACCAGGCTTCATTCCCC	TCGGACCAGGCTTCATTCCCC	S
osa-miR166b	3p	1046.8	3114.24	3019.92	2756.38			TCGGACCAGGCTTCATTCCCC	TCGGACCAGGCTTCATTCCCC	S
osa-miR166c	3p	1107.17	3176.62	3111.34	2779.12			TCGGACCAGGCTTCATTCCCC	TCGGACCAGGCTTCATTCCCC	S
osa-miR166d	3p	1049.56	3118.6	3025.53	2761.45			TCGGACCAGGCTTCATTCCCC	TCGGACCAGGCTTCATTCCCC	S
osa-miR166e	3p	0.2349	2.5028	1.7023	1.5816			TCGAACCAGGCTTCATTCCCC	TCGAACCAGGCTTCATTCCCC	S
osa-miR166f	3p	1049.5	3118.22	3025.28	2761.26			TCGGACCAGGCTTCATTCCCC	TCGGACCAGGCTTCATTCCCC	S
osa-miR166g	3p	429.032	708.945	449.854	304.383			TCGGACCAGGCTTCATTCCTC	TCGGACCAGGCTTCATTCCTC	S
osa-miR166h	3p	415.761	663.638	376.654	227.941			TCGGACCAGGCTTCATTCCTC	TCGGACCAGGCTTCATTCCTC	S
osa-miR166i	3p	2.6425	13.7977	21.3105	24.9753			TCTCGGATCAGGCTTCATTCC	TCGGATCAGGCTTCATTCCTC	D
osa-miR166j	3p	2.6425	13.7977	21.3105	24.9753			TCTCGGATCAGGCTTCATTCC	TCGGATCAGGCTTCATTCCTC	D
osa-miR166k	3p	332.667	436.521	274.641	179.177			TCGGACCAGGCTTCAATCCCT	TCGGACCAGGCTTCAATCCCT	S
osa-miR166l	3p	344.177	447.816	281.64	182.274			TCGGACCAGGCTTCAATCCCT	TCGGACCAGGCTTCAATCCCT	S
osa-miR166m	3p	29.0093	130.597	106.3	39.4729			TCGGACCAGGCTTCATTCC	TCGGACCAGGCTTCATTCCCT	D
osa-miR166n	3p	1107.34	3177.71	3111.84	2779.97			TCGGACCAGGCTTCATTCCCC	TCGGACCAGGCTTCATTCCCC	S
osa-miR167a	5p	431.792	614.094	486.423	337.727			TGAAGCTGCCAGCATGATCTA	TGAAGCTGCCAGCATGATCTA	S
osa-miR167a*	3p	0.2349	0.5134	0.4413	0.2636			ATCATGCATGACAGCCTCATT	ATCATGCATGACAGCCTCATTT	D
osa-miR167b	5p	432.027	612.746	486.36	337.464			TGAAGCTGCCAGCATGATCTA	TGAAGCTGCCAGCATGATCTA	S
osa-miR167c	5p	431.792	614.094	486.423	337.727			TGAAGCTGCCAGCATGATCTA	TGAAGCTGCCAGCATGATCTA	S
osa-miR167d	5p	1279.81	2599.3	3246.01	2397.04			TGAAGCTGCCAGCATGATCTGA	TGAAGCTGCCAGCATGATCTG	D
osa-miR167e	5p	123.73	135.474	87.7011	42.4383			TGAAGCTGCCAGCATGATCTG	TGAAGCTGCCAGCATGATCTG	S
osa-miR167f	5p	1279.76	2598.72	3245.44	2396.25			TGAAGCTGCCAGCATGATCTGA	TGAAGCTGCCAGCATGATCTG	D
osa-miR167g	5p	1285.04	2605.84	3261.4	2405.41			TGAAGCTGCCAGCATGATCTGA	TGAAGCTGCCAGCATGATCTG	D
osa-miR167h	5p	1279.34	2598.33	3245.38	2396.12			TGAAGCTGCCAGCATGATCTGA	TGAAGCTGCCAGCATGATCTG	D
osa-miR167i	5p	122.673	134.64	87.2597	42.4383			TGAAGCTGCCAGCATGATCTG	TGAAGCTGCCAGCATGATCTG	S
osa-miR167j	5p	1279.81	2599.3	3245.89	2397.04			TGAAGCTGCCAGCATGATCTGA	TGAAGCTGCCAGCATGATCTG	D
osa-miR168a	5p	17362.9	55255.8	113918	75324.2			TCGCTTGGTGCAGATCGGGAC	TCGCTTGGTGCAGATCGGGAC	S
osa-miR168a-3p	3p	2.3489	9.9472	23.7695	26.8205			GATCCCGCCTTGCACCAAGTGAAT	GATCCCGCCTTGCACCAAGTGAAT	S
osa-miR169a	5p	41.165	48.7733	20.1757	8.1713			AAGGATGACTTGCCGATCGATCGA	CAGCCAAGGATGACTTGCCGA	D
osa-miR169b	5p	13.3302	22.0763	37.0097	31.8287			CAGCCAAGGATGACTTGCCGG	CAGCCAAGGATGACTTGCCGG	S
osa-miR169c	5p	13.5063	22.9106	37.8294	33.1467			CAGCCAAGGATGACTTGCCGG	CAGCCAAGGATGACTTGCCGG	S
osa-miR169e	5p	0.2349	1.4119	1.8915	1.911			AGCCAAGGATGACTTGCCGG	TAGCCAAGGATGACTTGCCGG	D
osa-miR169f	5p	0	0.1284	0.5044	0.659			TAGCCAAGGATGACTTGCCT	TAGCCAAGGATGACTTGCCTA	D
osa-miR169g	5p	0	0.1284	0.4413	0.5931			TAGCCAAGGATGACTTGCCT	TAGCCAAGGATGACTTGCCTA	D
osa-miR169h	5p	0.3523	0.3851	1.3871	0.8567			TAGCCAAGGATGACTTGCCTG	TAGCCAAGGATGACTTGCCTG	S
osa-miR169i	5p	0.3523	0.3851	1.3871	0.8567			TAGCCAAGGATGACTTGCCTG	TAGCCAAGGATGACTTGCCTG	S
osa-miR169j	5p	0.3523	0.3851	1.3871	0.8567			TAGCCAAGGATGACTTGCCTG	TAGCCAAGGATGACTTGCCTG	S
osa-miR169k	5p	0.3523	0.3851	1.3871	0.8567			TAGCCAAGGATGACTTGCCTG	TAGCCAAGGATGACTTGCCTG	S
osa-miR169l	5p	0.3523	0.3851	1.3871	0.8567			TAGCCAAGGATGACTTGCCTG	TAGCCAAGGATGACTTGCCTG	S
osa-miR169m	5p	0.3523	0.3851	1.3871	0.8567			TAGCCAAGGATGACTTGCCTG	TAGCCAAGGATGACTTGCCTG	S
osa-miR169n	5p	0.0587	0.2567	1.9545	1.2521			TAGCCAAGAATGACTTGCCTA	TAGCCAAGAATGACTTGCCTA	S
osa-miR169o	5p	0.0587	0.2567	1.9545	1.2521			TAGCCAAGAATGACTTGCCTA	TAGCCAAGAATGACTTGCCTA	S
osa-miR169q	5p	0	0	0	0.0659	17DAF-specific	17DAF enriched	CAAGGAGACTGCCCATGAACCAGC	TAGCCAAGGAGACTGCCCATG	D
osa-miR171b	3p	2.6425	3.8505	6.1788	6.7216			TGATTGAGCCGTGCCAATATC	TGATTGAGCCGTGCCAATATC	S
osa-miR171c	3p	2.6425	3.8505	6.1788	6.7216			TGATTGAGCCGTGCCAATATC	TGATTGAGCCGTGCCAATATC	S
osa-miR171d	3p	2.2315	3.658	5.6744	6.458			TGATTGAGCCGTGCCAATATC	TGATTGAGCCGTGCCAATATC	S
osa-miR171e	3p	2.2902	3.7222	5.7375	6.458			TGATTGAGCCGTGCCAATATC	TGATTGAGCCGTGCCAATATC	S
osa-miR171f	3p	2.2902	3.7863	5.8005	6.5898			TGATTGAGCCGTGCCAATATC	TGATTGAGCCGTGCCAATATC	S
osa-miR171g	3p	0	0.0642	0.063	0.1318		17DAF enriched	TGAGCCGAGCCAATATCACTTC	GAGGTGAGCCGAGCCAATATC	D
osa-miR171i	3p	2.5251	2.3745	3.4677	3.0972			TTGAGCCGCGTCAATATCTCT	GGATTGAGCCGCGTCAATATC	D
osa-miR172a	3p	5.4025	6.4817	6.6201	5.8649			AGAATCTTGATGATGCTGCAT	AGAATCTTGATGATGCTGCAT	S
osa-miR172b	3p	1.4681	1.3477	1.0718	0.3295			GGAATCTTGATGATGCTGCAT	GGAATCTTGATGATGCTGCAT	S
osa-miR172c	3p	0.1174	0	0.1261	0.0659			TGAATCTTGATGATGCTGCAC	TGAATCTTGATGATGCTGCAC	S
osa-miR172d	3p	5.4025	6.4817	6.6201	5.8649			AGAATCTTGATGATGCTGCAT	AGAATCTTGATGATGCTGCAT	S
osa-miR1846a-3p	3p	0.1174	0.2567	0.1891	0.0659			TGACCCCGTTCTCCTCGCCGG	TGACCCCGTTCTCCTCGCCGG	S
osa-miR1846a-5p	5p	0.9983	7.1876	2.0176	3.229		7DAF enriched	AGTGAGGAGGCCGGGGCCGCTGG	AGTGAGGAGGCCGGGGCCGCT	D
osa-miR1846b-3p	3p	0.1174	0.2567	0.063	0.1977			TGACCCCGTTCTCCTCGCCGG	TGACCCCGTTCTCCTCGCCGG	S
osa-miR1846b-5p	5p	0.9983	7.1876	2.0176	3.229		7DAF enriched	AGTGAGGAGGCCGGGGCCGCTGG	AGTGAGGAGGCCGGGGCCGCT	D
osa-miR1846c-5p	5p	0.2349	3.7863	1.1979	1.4498		7DAF enriched	GAGGAGGCCGGGGCCGCTG	AGTGAGGAGGCCGGGGCCGCT	D
osa-miR1846d-3p	3p	0.5285	0.4492	0.3152	0.2636			TATCCGGCGCCGCAGGGAGG	TATCCGGCGCCGCAGGGAGG	S
osa-miR1846d-5p	5p	1.8204	2.1178	1.9545	1.6474			TCCCACCGAGCAGCCGGATCTC	TCCCACCGAGCAGCCGGATCTC	S
osa-miR1846e	5p	1.1157	15.5304	6.1157	26.5569			AACGAGGAGGCCGGGACCACCGG	CAACGAGGAGGCCGGGACCA	D
osa-miR1847.1	5p	0.3523	1.476	0.3783	0.5272		7DAF enriched	TTTGCAGTTGTGGCACTGACA	TGCAGTTTGCAGTTGTGGCAC	D
osa-miR1848	5p	0.4698	3.4655	0.3783	3.1631			CCCCCTCGCCGGCGCGCGCGTG	CCTCGCCGGCGCGCGCGTGCA	D
osa-miR1849	3p	2.2902	1.7327	1.6393	2.0428			TATCGTATCCTAGGTTGGTTT	TATCGTATCCTAGGTTGGTTT	S
osa-miR1850.1	5p	215.69	65.3947	110.903	125.008			TGGAAAGTTGGGAGATTGGGG	TGGAAAGTTGGGAGATTGGGG	S
osa-miR1850.2	5p	4.1106	2.1178	3.3416	2.9654			GAAGTTGTGTGTGAACTAAACGTGG	TTGTGTGTGAACTAAACGTGG	D
osa-miR1850.3	3p	0.0587	0.1284	0.1261	0.3295		17DAF enriched	TTTAGTTCACATCAATCTTCCT	CTGTTTAGTTCACATCAATCTT	D
osa-miR1851	3p	3.6996	5.9683	5.17	5.14			CGTCTGGGATGGCATTTTGGC	CGTCTGGGATGGCATTTTGGC	S
osa-miR1852	3p	3.4059	2.3103	1.3871	1.2521			ATATGGATTCAGAATGCAGGT	ATATGGATTCAGAATGCAGGT	S
osa-miR1853-3p	3p	5.1089	2.6312	1.261	0.4613			ATGGTAATTGGGGATGTTCGGTTG	TAATTGGGGATGTTCGGTTGCT	D
osa-miR1853-5p	5p	0.2349	0.3851	0.063	0.0659			AGCATTCAAACATTCCCAATTACC	AGCATTCAAACATTCCCAATTACC	S
osa-miR1854-3p	3p	0.4111	1.9894	5.7375	5.4695			TCCAATTTGGGGATTTGCTGAT	TCCAATTTGGGGATTTGCTGAT	S
osa-miR1854-5p	5p	4.0519	21.948	51.8893	79.6048			TGGTGAAATTTGTAGATTGGA	TGGTGAAATTTGTAGATTGGA	S
osa-miR1855	3p	6.6357	3.7222	2.8372	2.1746			AGGAGCACTGGAGTAGCCAAGAGA	AGCACTGGAGTAGCCAAGAGA	D
osa-miR1856	5p	6.2834	9.8188	5.8005	2.9654			TATGCGTAAGACGGATTCGTA	TATGCGTAAGACGGATTCGTA	S
osa-miR1857-3p	3p	0.1174	0.4492	0.5674	0.4613			TCATGCTCCAAGAAAACCAGG	TCATGCTCCAAGAAAACCAGG	S
osa-miR1857-5p	5p	0.2936	0.3209	0.7566	0.3954			TGGTTTTTTTGGAGCATGAGG	TGGTTTTTTTGGAGCATGAGG	S
osa-miR1858a	5p	3.1123	2.3103	7.5659	13.6409			GAGAGGAGGACGGAGTGGGGC	GAGAGGAGGACGGAGTGGGGC	S
osa-miR1858b	5p	5.8723	3.9147	9.079	17.0017			AGAGGAGGACGGAGTGGGGCAAGT	GAGAGGAGGACGGAGTGGGGC	D
osa-miR1859	3p	12.6842	37.9276	45.5844	38.0231			TTTCCTATGACGTCCATTCCAA	TTTCCTATGACGTCCATTCCAA	S
osa-miR1860-3p	3p	13.154	15.8513	20.4279	14.7611			ATCTGGAAGCTAGGTTTTCTCT	ATCTGGAAGCTAGGTTTTCTCT	S
osa-miR1860-5p	5p	2.5838	2.5028	2.3959	1.8451			AGAAAACCAGCTTCCAGATCT	AGAAAACCAGCTTCCAGATCT	S
osa-miR1861a	5p	5.9898	6.0967	10.7183	6.1944			TGATCTTGAGGCAGAAACTGAG	TGATCTTGAGGCAGAAACTGAG	S
osa-miR1861b	5p	35.4688	314.331	885.333	395.52		12DAF enriched	CGATCTTGAGGCAGGAACTGAG	CGATCTTGAGGCAGGAACTGAG	S
osa-miR1861c	5p	0.1762	0.1925	0.1261	0			CGATCTTGTAGCAAGAACTGAG	CGATCTTGTAGCAAGAACTGAG	S
osa-miR1861d	5p	3.2885	11.1665	54.7895	28.0066			TCTTGAGGCAGGAACTGAGTA	TGGTCTTGAGGCAGGAACTGAG	D
osa-miR1861e	5p	0.8221	3.8505	17.0863	17.1335			CGGTCTTGTGGCAAGAACTGAG	CGGTCTTGTGGCAAGAACTGAG	S
osa-miR1861f	5p	35.4688	314.331	885.27	395.454		12DAF enriched	CGATCTTGAGGCAGGAACTGAG	CGATCTTGAGGCAGGAACTGAG	S
osa-miR1861g	5p	0.3523	2.567	8.3855	9.6211			TCTTGTGGCAAGAACTGAGTA	CAGTCTTGTGGCAAGAACTGAG	D
osa-miR1861h	5p	9.1608	38.1202	183.283	206.722			CGGTCTTGAGGCAGGAACTGAG	CGGTCTTGAGGCAGGAACTGAG	S
osa-miR1861i	5p	35.4688	314.331	885.523	394.993		12DAF enriched	CGATCTTGAGGCAGGAACTGAG	CGATCTTGAGGCAGGAACTGAG	S
osa-miR1861j	5p	9.1608	38.1202	183.283	206.722			CGGTCTTGAGGCAGGAACTGAG	CGGTCTTGAGGCAGGAACTGAG	S
osa-miR1861k	5p	0.8221	3.8505	17.0863	17.1335			CGGTCTTGTGGCAAGAACTGAG	CGGTCTTGTGGCAAGAACTGAG	S
osa-miR1861l	5p	35.4688	314.331	885.523	395.52		12DAF enriched	CGATCTTGAGGCAGGAACTGAG	CGATCTTGAGGCAGGAACTGAG	S
osa-miR1861m	5p	0.8221	3.8505	17.0863	17.1335			CGGTCTTGTGGCAAGAACTGAG	CGGTCTTGTGGCAAGAACTGAG	S
osa-miR1861n	5p	0	0.5776	0.6305	0.1318			GATCTTGTGGCAGGAGCTGAGTA	CGATCTTGTGGCAGGAGCTGAG	D
osa-miR1862a	3p	239.65	133.421	206.864	66.3593			ACGAGGTTGGTTTATTTT	ACGAGGTTGGTTTATTTTGGGACG	D
osa-miR1862b	3p	236.655	132.394	205.918	65.7662			ACGAGGTTGGTTTATTTT	ACGAGGTTGGTTTATTTTGGGACG	D
osa-miR1862c	3p	240.119	133.934	207.179	66.6888			ACGAGGTTGGTTTATTTT	ACGAGGTTGGTTTATTTTGGGACG	D
osa-miR1862d	3p	352.398	517.639	397.776	249.226			CTAGGTTTGTTTATTTTGGGACGG	ACTAGGTTTGTTTATTTTGGGACG	D
osa-miR1862e	3p	256.797	244.316	315.749	104.185			CTAGATTTGTTTATTTTGGGACGG	CTAGATTTGTTTATTTTGGGACGG	S
osa-miR1863	3p	9.983	14.632	25.4087	22.9325			AGCTCTGATACCATGTTAGATTAG	AGCTCTGATACCATGTTAGATTAG	S
osa-miR1863b	3p	0.5872	0.3209	0.6935	0.3295			TAGCTCTGATACCATGTTAACTGTT	AGCTCTGATACCATGTTAACTGTT	D
osa-miR1863c	3p	8.7498	3.2088	4.8548	2.0428			TAGAAACTTGGCTGATGCATTACT	TAGAAACTTGGCTGATGCATTACT	S
osa-miR1864	3p	3.9345	15.4021	24.6521	22.1417			TTGTAGTAACGTGATGGTCAATGT	TTGTAGTAACGTGATGGTCAATGT	S
osa-miR1865-3p	3p	0.4111	0.3209	0.4413	0.3954			CGAAGAATCGCAGTCACTAGTTGT	CGAAGAATCGCAGTCACTAGTTGT	S
osa-miR1865-5p	5p	0.5872	1.5402	2.1437	1.0544			TGCTAGTGATGGTGATTCTTCGAC	TGCTAGTGATGGTGATTCTTCGAC	S
osa-miR1866-3p	3p	35.8212	18.9317	30.7048	23.9869			TGAAATTCCTGTAAAATTCTTGTG	TGAAATTCCTGTAAAATTCTTG	D
osa-miR1866-5p	5p	93.6049	74.7001	80.5135	50.412			GAGGGATTTTGCGGGAATTTCACG	GAGGGATTTTGCGGGAATTTCACG	S
osa-miR1867	3p	115.743	173.53	178.744	123.163			TTTTTTTTCTAGGACAGAGGGAGT	TTTTTTTTCTAGGACAGAGGGAGT	S
osa-miR1868	5p	80.9206	70.1437	61.788	55.6179			TCACGGAAAACGAGGGAGCAGCCA	TCACGGAAAACGAGGGAGCAGCCA	S
osa-miR1869	5p	3.817	2.1178	1.0718	1.3839			TGAGAACAATAGGCATGGGAGGTA	TGAGAACAATAGGCATGGGAGGTA	S
osa-miR1870	5p	553.819	686.933	519.712	494.367			TGCTGAATTAGACCTAGTGGGCAT	TGCTGAATTAGACCTAGTGGGCAT	S
osa-miR1870-3p	3p	1.8204	2.182	4.4765	2.8995			TTTAGGGCTAATTCAGCATGAACA	TTTAGGGCTAATTCAGCATGAACA	S
osa-miR1871	3p	18.0868	12.8351	21.5627	15.0247			ATGGCTCTGATATCATGTTGGTTT	ATGGCTCTGATATCATGTTGGTTT	S
osa-miR1872	3p	0.9983	0.9626	1.7654	1.6474			GAACTGTAAGTCTGTGACGGGTAA	GAACTGTAAGTCTGTGACGGGTAA	S
osa-miR1873	5p	19.8485	28.3013	42.2428	38.8798			TCAACATGGTATCAGAGCTGGAAG	TCAACATGGTATCAGAGCTGGAAG	S
osa-miR1874-3p	3p	170.767	60.004	35.0552	27.6772		5DAF enriched	TATGGATGGAGGTGTAACCCGATG	TATGGATGGAGGTGTAACCCGATG	S
osa-miR1874-5p	5p	2.7013	2.3103	0.9457	1.7792			TAGGGCTACTACACCATCCATAAG	TAGGGCTACTACACCATCCATAAG	S
osa-miR1875	3p	14.2697	10.1397	7.4398	5.0741			ACAATGGAGTGAAGTGCAACAGAA	ACAATGGAGTGAAGTGCAACAGAA	S
osa-miR1876	3p	6.8119	2.6954	2.4589	2.1087		5DAF enriched	ATAAGTGGGTTTGTGGGCTGGCCC	ATAAGTGGGTTTGTGGGCTGGCCC	S
osa-miR1877	3p	59.3105	71.1063	41.4232	30.5108			AGATGACATGTGAATGATGAGGGG	AGATGACATGTGAATGATGAGGGG	S
osa-miR1878	5p	8.5149	4.8773	3.9721	3.4267			ACTTAATCTGGACACTATAAAAGA	ACTTAATCTGGACACTATAAAAGA	S
osa-miR1879	3p	5.3438	3.658	4.9178	6.9852			GTGTTTGGTTTAGGGATGAGGTGG	GTGTTTGGTTTAGGGATGAGGTGG	S
osa-miR1880	5p	7.6927	6.0325	6.2418	2.57			TTCCAAGCGGGCCACTTAAGCATT	TTCCAAGCGGGCCACTTAAGCATT	S
osa-miR1881	5p	14.857	2.182	1.5132	1.318		5DAF enriched	AATGTTATTGTAGCGTGGTGGTGT	AATGTTATTGTAGCGTGGTGGTGT	S
osa-miR1882a	5p	4.6979	11.2307	9.8987	9.028			AGATTGCTTTCAAGGTCATTTCTT	AGATTGCTTTCAAGGTCATTTCTT	S
osa-miR1882b	5p	4.6979	11.2307	9.8987	9.028			AGATTGCTTTCAAGGTCATTTCTT	AGATTGCTTTCAAGGTCATTTCTT	S
osa-miR1882c	5p	4.6979	11.2307	9.8987	9.028			AGATTGCTTTCAAGGTCATTTCTT	AGATTGCTTTCAAGGTCATTTCTT	S
osa-miR1882d	5p	4.6979	11.2307	9.8987	9.028			AGATTGCTTTCAAGGTCATTTCTT	AGATTGCTTTCAAGGTCATTTCTT	S
osa-miR1882e	5p	4.6979	11.2307	9.8987	9.028			AGATTGCTTTCAAGGTCATTTCTT	AGATTGCTTTCAAGGTCATTTCTT	S
osa-miR1882f	5p	4.6979	11.2307	9.8987	9.028			AGATTGCTTTCAAGGTCATTTCTT	AGATTGCTTTCAAGGTCATTTCTT	S
osa-miR1882g	5p	4.6979	11.2307	9.8987	9.028			AGATTGCTTTCAAGGTCATTTCTT	AGATTGCTTTCAAGGTCATTTCTT	S
osa-miR1882h	5p	4.6979	11.2307	9.8987	9.028			AGATTGCTTTCAAGGTCATTTCTT	AGATTGCTTTCAAGGTCATTTCTT	S
osa-miR1883a	5p	8.1038	16.4289	11.0966	10.4119			ACCTGTGACGGGCCGAGAATGGAA	ACCTGTGACGGGCCGAGAATGGAA	S
osa-miR1883b	5p	7.1642	14.7603	9.7095	8.8962			ACCTGTGACGGGCCGAGAATGGAA	ACCTGTGACGGGCCGAGAATGGAA	S
osa-miR1884a	5p	15.9727	11.2949	11.2227	5.799			TGTGACGCCGTTGACTTTTCATA	TGTGACGCCGTTGACTTTTCAT	D
osa-miR1884b	5p	45.9803	35.4248	40.9818	35.1895			AATGTATGACGCTGTTGACTTTTA	AATGTATGACGCTGTTGACTTTTA	S
osa-miR2055	3p	4.3455	12.8351	9.016	11.9934			TTTCCTTGGGAAGGTGGTTTC	TTTCCTTGGGAAGGTGGTTTC	S
osa-miR2090	5p	7.1055	5.7758	8.953	6.5898			AACTCTGATTCTAGAATTTTTGCG	AACTCTGATTCTAGAATTTTTG	D
osa-miR2091-3p	3p	0.8808	0.8343	0.2522	0.3954			TTGCCTCCTAGGCTTGGCGGAGCA	CATACATTGCCTCCTAGGCTTG	D
osa-miR2091-5p	5p	0.5872	1.0268	0.1261	0.3954			TCAACCGAGCCGAGGAGGAGGCCA	TCAACCGAGCCGAGGAGGAGG	D
osa-miR2092-3p	3p	0	0.1925	0.1891	0			CACCAGCATTCCATTGGCAGAGGT	ACCAGCATTCCATTGGCAGAGG	D
osa-miR2092-5p	5p	3.5234	4.6206	3.1524	3.4267			AACTGAAGTCGGTGTTTACTCCCA	CAACTGAAGTCGGTGTTTACT	D
osa-miR2093-3p	3p	0.5285	0.3851	0.063	0.0659			ATCTTCCAATTAATGCATTCTTCC	ACATCTTCCAATTAATGCAT	D
osa-miR2093-5p	5p	2.9949	1.0268	0.3783	0		5DAF enriched	TGTGCATTAATTGGAAGAACACAT	GTGCATTAATTGGAAGAACA	D
osa-miR2094-3p	3p	6.0485	2.6954	0.8827	0.4613		5DAF enriched	ACAGAGCTGTGGCATCCACGTCGA	CAGAGCTGTGGCATCCACGTCG	D
osa-miR2094-5p	5p	0.1174	0	0	0	5DAF-specific	5DAF enriched	CTGCTAGGCTCCTGGGTGCAACCAC	TGGCTGCTAGGCTCCTGGGTG	D
osa-miR2095-3p	3p	0.1762	0.1925	0.063	0.0659			AATTTAATCTTCCATTTATGATAA	CTTCCATTTATGATAAGTAT	D
osa-miR2095-5p	5p	16.0314	6.225	3.0894	1.5816		5DAF enriched	ATTTTACGATGAATAGAAGGTTAT	CTGATAATTTTACGATGAATAG	D
osa-miR2096-3p	3p	0.1174	0.0642	0.1891	0.1318			CCTGAGGGGAAATCGGCGGGA	CCTGAGGGGAAATCGGCGGGA	S
osa-miR2096-5p	5p	0.0587	0	0.063	0			CGATTTCCCCCTCGGGCGAGCC	TGCCGATTTCCCCCTCGGGCG	D
osa-miR2097-5p	5p	0	0	0.063	0.0659			AGAGATGGGACGGGCAGGGAAGGA	AGAGATGGGACGGGCAGGGAAG	D
osa-miR2098-3p	3p	0.0587	0	0.063	0.0659			GTTTGTCAAGCGGAGTGCACTTCT	CGGTTTGTCAAGCGGAGTGC	D
osa-miR2099-3p	3p	2.3489	1.5402	0.2522	0.4613			AGCTGTAGCGTTATTCCAGAGCAG	ACAAAGCTGTAGCGTTATTC	D
osa-miR2099-5p	5p	0.1762	0.0642	0.063	0		5DAF enriched	AATATGTTTGTACAAGCTTTACAA	TGAATATGTTTGTACAAGCTTT	D
osa-miR2100-3p	3p	0.0587	0	0	0	5DAF-specific	5DAF enriched	TGTTTAGGCGGAGTGGGGAGTG	AACCGCTGTTTAGGCGGAGTGG	D
osa-miR2101-3p	3p	13.8	8.2786	2.7742	1.318			AACGATTTAACTCAAGTGAGCATT	ATTTAACTCAAGTGAGCATTGT	D
osa-miR2101-5p	5p	0.8808	0.7059	0.063	0.0659			TGTTTACAAGTTAAAATGTGGAGC	ACATGTTTACAAGTTAAAATGT	D
osa-miR2102-3p	3p	0.1174	0.3209	0.063	0.0659		7DAF enriched	GCCGGTTCCGGTGGCGTCCATGGC	CATGGTGCCGGTTCCGGTGGCG	D
osa-miR2102-5p	5p	0.2936	0.2567	0	0.0659			GATGGTAGGGCAAGCCGCCGCCGC	GGGCAAGCCGCCGCCGCCAC	D
osa-miR2104	3p	0	0	0.063	0	12DAF-specific	12DAF enriched	CGGCGAGGGGATGCGAGCGT	GCGGCGAGGGGATGCGAGCGTG	D
osa-miR2106	3p	0.1174	0.1925	0	0			TCTGGCCGAGGTTTTCTGGATACATTC	CCGAGGTTTTCTGGATACATT	D
osa-miR2118b	3p	0.0587	0.0642	0.063	0			TTCCCGATGCCTCCCATTCCTA	TTCCCGATGCCTCCCATTCCTA	S
osa-miR2118e	3p	0.0587	0	0	0	5DAF-specific	5DAF enriched	TTCCCAATGCCTCCCATGCCTA	TTCCCAATGCCTCCCATGCCTA	S
osa-miR2118n	3p	0.0587	0.0642	0.063	0			TTCCCGATGCCTCCCATTCCTA	TTCCCGATGCCTCCCATTCCTA	S
osa-miR2118r	3p	0.0587	0	0	0	5DAF-specific	5DAF enriched	TTCCCAATGCCTCCCATGCCTA	TTCCCAATGCCTCCCATGCCTA	S
osa-miR2120	3p	0.2349	0.1925	0.3783	0.2636			AGAAAAGATCTTTAGTCCCGGTTG	AAAGATCTTTAGTCCCGGTTGTTC	D
osa-miR2121a	3p	5.8723	8.0219	9.3312	7.117			AAAACGGAGCGGTCCATTAGCGCG	AAAACGGAGCGGTCCATTAGCGCG	S
osa-miR2121b	3p	5.8723	7.8936	8.7638	6.8534			AAAACGGAGCGGTCCATTAGCGCG	AAAACGGAGCGGTCCATTAGCGCG	S
osa-miR2123a	3p	0.8808	1.091	1.8284	1.6474			TAAAAAGTCAACGGTGTCAAACA	TAAAAAGTCAACGGTGTCAAAC	D
osa-miR2123b	3p	0.4698	0.7059	1.1979	0.7249			TAAAAAGTCAACGGTGTCAAACA	TAAAAAGTCAACGGTGTCAAAC	D
osa-miR2123c	3p	0.8221	1.3477	2.1437	1.9769			TAAAAAGTCAACGGTGTCAAACA	TAAAAAGTCAACGGTGTCAAAC	D
osa-miR2124a	3p	0	0.1284	0	0	7DAF-specific	7DAF enriched	ATACTTTAAATGTGTGTCCGTAT	ACTTTAAATGTGTGTCCGTATATT	D
osa-miR2124b	3p	0	0.1284	0	0	7DAF-specific	7DAF enriched	ATACTTTAAATGTGTGTCCGTAT	ACTTTAAATGTGTGTCCGTATATT	D
osa-miR2124c	3p	0	0.1284	0	0	7DAF-specific	7DAF enriched	ATACTTTAAATGTGTGTCCGTAT	ACTTTAAATGTGTGTCCGTATATT	D
osa-miR2124d	3p	0	0.1284	0	0	7DAF-specific	7DAF enriched	ATACTTTAAATGTGTGTCCGTAT	ACTTTAAATGTGTGTCCGTATATT	D
osa-miR2124e	3p	0	0.1284	0	0	7DAF-specific	7DAF enriched	ATACTTTAAATGTGTGTCCGTAT	ACTTTAAATGTGTGTCCGTATATT	D
osa-miR2124f	3p	0	0.1284	0	0	7DAF-specific	7DAF enriched	ATACTTTAAATGTGTGTCCGTAT	ACTTTAAATGTGTGTCCGTATATT	D
osa-miR2124g	3p	0	0.1284	0	0	7DAF-specific	7DAF enriched	ATACTTTAAATGTGTGTCCGTAT	ACTTTAAATGTGTGTCCGTATATT	D
osa-miR2124h	3p	0	0.1284	0	0	7DAF-specific	7DAF enriched	ATACTTTAAATGTGTGTCCGTAT	ACTTTAAATGTGTGTCCGTATATT	D
osa-miR2124i	3p	0	0.1284	0	0	7DAF-specific	7DAF enriched	ATACTTTAAATGTGTGTCCGTAT	ACTTTAAATGTGTGTCCGTATATT	D
osa-miR2125	5p	0.1762	0.3209	0.6935	0.5272			TTCTCTATAGACTATCTCCAGGTT	TTTTTCTCTATAGACTATCTCCAG	D
osa-miR2862	5p	3.9345	5.4549	6.494	4.8765			AACAGCTTAGATTCGTCCACGTCA	TCCAACAGCTTAGATTCGTCC	D
osa-miR2863a	5p	0.0587	0	0	0.0659			TTGTCCCATTCTAGTTTAGCT	TTGTCCCATTCTAGTTTAGCT	S
osa-miR2863b	3p	2.1728	1.476	2.3328	3.5585			TTCGTTTATTTGGACTAGAGT	TTCGTTTATTTGGACTAGAGT	S
osa-miR2864.1	5p	0.1174	0	0.063	0			TTGCTGCCCTTGTTTTGCATT	TTTTGCTGCCCTTGTTTTGCA	D
osa-miR2864.2	5p	0.1174	0.0642	0.4413	0.5272			TTGTTTTGCATTGTATAGGTA	TTGTTTTGCATTGTATAGGTA	S
osa-miR2865	5p	0.0587	0.1925	0.063	0.1977			TCAGCAGTCGACTGTACCGTGC	CTCAGCAGTCGACTGTACCGTG	D
osa-miR2867	5p	0.1762	0.2567	0.063	0.0659			TGTGCCATCCCACACATCCCG	TGTGCCATCCCACACATCCCGA	D
osa-miR2869	3p	0	0	0	0.0659	17DAF-specific	17DAF enriched	TCCCGACATTAAATTCTGGGC	TCCCGACATTAAATTCTGGGC	S
osa-miR2870	3p	0.0587	0.3851	0.3152	0.5272			TAATCAGTTTGGGGAGACAAA	TAATCAGTTTGGGGAGACAAA	S
osa-miR2871a	3p	2.4077	2.567	3.3416	2.8995			TATTTTAGTTTCTATGGTCAC	TATTTTAGTTTCTATGGTCAC	S
osa-miR2871b	3p	2.3489	2.3103	3.2155	2.8336			TATTTTAGTTTCTATGGTCAC	TATTTTAGTTTCTATGGTCAC	S
osa-miR2873	3p	0	0.1284	0.1891	0.1977			TTTGGACTTAAATTTGGTAACAAT	AAGTTTGGACTTAAATTTGGTAAC	D
osa-miR2874	3p	0	0.0642	0.063	0.1318		17DAF enriched	TAACATGTGAACAGTGTCAAA	ATGTGAACAGTGTCAAACAGTGTC	D
osa-miR2875	3p	0	0	0	0.0659	17DAF-specific	17DAF enriched	ATTTACAGTCATATACAGTTTATA	ATTTACAGTCATATACAGTTTATA	S
osa-miR2876	3p	1.1157	1.091	0.8196	0.659			ATATGAACACTGTTGCCAGCA	TTCCTATATGAACACTGTTGC	D
osa-miR2877	3p	0.4111	0.1284	0.063	0.1977		5DAF enriched	TTGCATCCTCTGCACTTTGGGCCT	TTGCATCCTCTGCACTTTGGGCCT	S
osa-miR2878-3p	3p	2.5838	1.4119	2.9003	2.8336			CAGGATTTTATACATGTAAAGAAT	CAGGATTTTATACATGTAAAGAAT	S
osa-miR2878-5p	5p	6.2247	5.9041	6.8723	7.776			TTACATGTATAAAATTCTGAGGAT	TACATGTATAAAATTCTGAGGATG	D
osa-miR2879	3p	0	0.0642	0	0.0659			AGATGTGTTAAAATAATGACCATA	GCCAGATGTGTTAAAATAATGACC	D
osa-miR2880	5p	1.9966	1.9894	0.8827	0.8567			ACGGTATCCCGTTCGGACAGGATG	ACGGTATCCCGTTCGGACAGGATG	S
osa-miR2905	3p	0.2349	0.1925	0.2522	0.2636			TACATGTCAGTGACAAAGGCA	TACATGTCAGTGACAAAGGCA	S
osa-miR2906a	3p	1.9379	11.359	3.3416	1.4498		7DAF enriched	ACGGGCCGCCGCACTGCTG	AACGGGCCGCCGCACTGCTGG	D
osa-miR2906b	3p	1.9379	11.359	3.3416	1.4498		7DAF enriched	ACGGGCCGCCGCACTGCTG	AACGGGCCGCCGCACTGCTGG	D
osa-miR2907a	3p	0	0	0.063	0.0659			CGAGCGAGGGCCTCGGGGCAG	GGCAGCCGAGCGAGGGCCTCGG	D
osa-miR2907b	3p	0	0	0.063	0	12DAF-specific	12DAF enriched	CGAGCGAGGGCCTCGGGGCAG	GGCAGCCGAGCGAGGGCCTCGG	D
osa-miR2921	5p	0	0	0	0.0659	17DAF-specific	17DAF enriched	AATATAACTTTAAAGCAATAAGAT	AAGAACTTAATATAACTTTAAAGC	D
osa-miR319a	3p	4.8153	6.1608	10.7814	20.2966			TTGGACTGAAGGGTGCTCCCT	TTGGACTGAAGGGTGCTCCC	D
osa-miR319b	3p	5.4613	6.6101	10.9075	20.4284			TTGGACTGAAGGGTGCTCCCT	TTGGACTGAAGGGTGCTCCC	D
osa-miR390	5p	8.2213	16.4931	10.0248	7.9078			AAGCTCAGGAGGGATAGCGCC	AAGCTCAGGAGGGATAGCGCC	S
osa-miR393	5p	0.9396	1.4119	2.0806	2.6359			TCCAAAGGGATCGCATTGATC	TCCAAAGGGATCGCATTGATC	S
osa-miR393b	5p	5.7549	10.6531	36.064	34.5964			AGGACTCCAAAGGGATCGCATT	TCCAAAGGGATCGCATTGATCT	D
osa-miR393b-3p	3p	0.2936	0.7059	1.0718	0.3954			TCAGTGCAATCCCTTTGGAAT	TCAGTGCAATCCCTTTGGAAT	S
osa-miR394	5p	0.3523	0.1284	0.1261	1.911		17DAF enriched	TTGGCATTCTGTCCACCTCC	TTGGCATTCTGTCCACCTCC	S
osa-miR395a	3p	0	0	0	0.0659	17DAF-specific	17DAF enriched	TGAAGTGCTTGGGGGAACTC	GTGAAGTGCTTGGGGGAACTC	D
osa-miR395b	3p	0.1174	0.1284	0.4413	0.7908			TGAAGTGTTTGGGGGAACTC	GTGAAGTGTTTGGGGGAACTC	D
osa-miR395d	3p	0.1174	0.1284	0.3783	0.5272			TGAAGTGTTTGGGGGAACTC	GTGAAGTGTTTGGGGGAACTC	D
osa-miR395e	3p	0.1174	0.1284	0.3783	0.5272			TGAAGTGTTTGGGGGAACTC	GTGAAGTGTTTGGGGGAACTC	D
osa-miR395g	3p	0.1174	0.1284	0.3783	0.5272			TGAAGTGTTTGGGGGAACTC	GTGAAGTGTTTGGGGGAACTC	D
osa-miR395h	3p	0.1174	0.1925	0.4413	0.5931			TGAAGTGTTTGGGGGAACTC	GTGAAGTGTTTGGGGGAACTC	D
osa-miR395i	3p	0.1174	0.1284	0.4413	0.5272			TGAAGTGTTTGGGGGAACTC	GTGAAGTGTTTGGGGGAACTC	D
osa-miR395j	3p	0.1174	0.1925	0.4413	0.5931			TGAAGTGTTTGGGGGAACTC	GTGAAGTGTTTGGGGGAACTC	D
osa-miR395k	3p	0.1174	0.1284	0.4413	0.5272			TGAAGTGTTTGGGGGAACTC	GTGAAGTGTTTGGGGGAACTC	D
osa-miR395l	3p	0.1174	0.1284	0.3783	0.5272			TGAAGTGTTTGGGGGAACTC	GTGAAGTGTTTGGGGGAACTC	D
osa-miR395m	3p	0.1174	0.1284	0.3783	0.5272			TGAAGTGTTTGGGGGAACTC	GTGAAGTGTTTGGGGGAACTC	D
osa-miR395n	3p	0.1174	0.1284	0.3783	0.5931			TGAAGTGTTTGGGGGAACTC	GTGAAGTGTTTGGGGGAACTC	D
osa-miR395p	3p	0.1762	0.1284	0.3783	0.5931			TGAAGTGTTTGGGGGAACTC	GTGAAGTGTTTGGGGGAACTC	D
osa-miR395q	3p	0.1174	0.1284	0.3783	0.5272			TGAAGTGTTTGGGGGAACTC	GTGAAGTGTTTGGGGGAACTC	D
osa-miR395r	3p	0.1174	0.1284	0.3783	0.5272			TGAAGTGTTTGGGGGAACTC	GTGAAGTGTTTGGGGGAACTC	D
osa-miR395s	3p	0.1174	0.1284	0.3783	0.5272			TGAAGTGTTTGGGGGAACTC	GTGAAGTGTTTGGGGGAACTC	D
osa-miR395v	3p	0	0	0	0.1318	17DAF-specific	17DAF enriched	GGGTTGTTGTGAAGTATTTGGCGG	GTGAAGTATTTGGCGGAACTC	D
osa-miR395w	3p	0	0.0642	0	0	7DAF-specific	7DAF enriched	TACTGTGTGAAGTGTTTGGGGGAT	GTGAAGTGTTTGGGGGATTCTC	D
osa-miR396a	5p	4.0519	6.5459	7.755	6.5898			TTCCACAGCTTTCTTGAACTG	TTCCACAGCTTTCTTGAACTG	S
osa-miR396b	5p	4.0519	6.6101	7.8181	6.5898			TTCCACAGCTTTCTTGAACTG	TTCCACAGCTTTCTTGAACTG	S
osa-miR396c	5p	0.9983	1.4119	1.9545	0.5931			TTCCACAGCTTTCTTGAACTT	TTCCACAGCTTTCTTGAACTT	S
osa-miR396d	5p	107.17	109.227	80.0722	37.8913			TCCACAGGCTTTCTTGAACTG	TCCACAGGCTTTCTTGAACTG	S
osa-miR396e	5p	107.17	109.227	80.0722	37.8913			TCCACAGGCTTTCTTGAACTG	TCCACAGGCTTTCTTGAACTG	S
osa-miR396e-3p	3p	0.2349	0.4492	0.1891	0.1977			ATGGTTCAAGAAAGCCCATGGAAA	ATGGTTCAAGAAAGCCCATGGAAA	S
osa-miR396f	5p	107.17	109.419	80.1352	37.8913			TCCACAGGCTTTCTTGAACTG	TCTCCACAGGCTTTCTTGAACT	D
osa-miR396f-3p	3p	0.2349	0.5134	0.3152	0			GTTCAAGAAAGTCCTTGGAAA	ATAGTTCAAGAAAGTCCTTGGAAA	D
osa-miR396g	3p	10.8638	21.4988	15.0057	2.1087			TCCACAGGCTTTCTTGAA	TCCACAGGCTTTCTTGAACGG	D
osa-miR396h	3p	10.8638	21.4988	15.0057	2.1087			TCCACAGGCTTTCTTGAA	TCCACAGGCTTTCTTGAACGG	D
osa-miR396i	3p	10.8638	21.4988	15.0057	2.1087			TCCACAGGCTTTCTTGAA	TCCACAGGCTTTCTTGAACGG	D
osa-miR397a	5p	5.931	48.9658	61.6619	32.1582			TCATTGAGTGCAGCGTTGATG	TCATTGAGTGCAGCGTTGATG	S
osa-miR397b	5p	8.8672	90.2306	98.1672	74.0034			TTGAGTGCAGCGTTGATGAACC	TTATTGAGTGCAGCGTTGATG	D
osa-miR398a	3p	0	0	0.063	0	12DAF-specific	12DAF enriched	TGTGTTCTCAGGTCACCC	TGTGTTCTCAGGTCACCCCTT	D
osa-miR398b	3p	0.0587	0.3851	0.1261	0.4613			TGTGTTCTCAGGTCGCCCCTG	TGTGTTCTCAGGTCGCCCCTG	S
osa-miR399a	3p	0.4111	1.091	1.7654	0.7908			TGCCAAAGGAGAATTGCCCTG	TGCCAAAGGAGAATTGCCCTG	S
osa-miR399b	3p	0.4111	1.091	1.7654	0.7908			TGCCAAAGGAGAATTGCCCTG	TGCCAAAGGAGAATTGCCCTG	S
osa-miR399c	3p	0.4111	1.091	1.7654	0.7908			TGCCAAAGGAGAATTGCCCTG	TGCCAAAGGAGAATTGCCCTG	S
osa-miR399d	3p	7.1642	6.8668	22.6976	14.6294			TGCCAAAGGAGAGTTGCCCTG	TGCCAAAGGAGAGTTGCCCTG	S
osa-miR399e	3p	0.0587	0.1284	0.063	0.2636		17DAF enriched	TGCCAAAGGAGATTTGCCCAG	TGCCAAAGGAGATTTGCCCAG	S
osa-miR399f	3p	0.0587	0.1284	0.063	0.2636		17DAF enriched	TGCCAAAGGAGATTTGCCCAG	TGCCAAAGGAGATTTGCCCAG	S
osa-miR399g	3p	0.0587	0.1284	0.063	0.2636		17DAF enriched	TGCCAAAGGAGATTTGCCCAG	TGCCAAAGGAGATTTGCCCAG	S
osa-miR399h	3p	0.0587	0.4492	1.8915	3.888		17DAF enriched	TGCCAAAGGAGACTTGCCCAG	TGCCAAAGGAGACTTGCCCAG	S
osa-miR399i	3p	0.2349	0.4492	1.0718	1.1862			TGCCAAAGGAGAGCTGCCCTG	TGCCAAAGGAGAGCTGCCCTG	S
osa-miR399j	3p	1.6443	4.043	9.7095	2.9654		12DAF enriched	TGCCAAAGGAGAGTTGCCCT	TGCCAAAGGAGAGTTGCCCTA	D
osa-miR399k	3p	0.1174	0	0.1891	0.0659			TGCCAAAGGAAATTTGCCCCG	TGCCAAAGGAAATTTGCCCCG	S
osa-miR408	3p	0.1762	7.1235	6.6201	6.0626			CTGCACTGCCTCTTCCCTGGC	CTGCACTGCCTCTTCCCTGGC	S
osa-miR435	3p	1.4681	3.2088	5.5483	8.1055			TTATCCGGTATTGGAGTTGA	TTATCCGGTATTGGAGTTGA	S
osa-miR437	3p	0.5872	0.5134	0.6935	0.659			AAAGTTAGAGAAGTTTGACTTAGG	AAAGTTAGAGAAGTTTGACTT	D
osa-miR439a	3p	10.5702	21.0495	26.4806	27.8748			TATCCCTGTCGAACCGCGGTTG	TGTCGAACCGCGGTTGTTCGA	D
osa-miR439b	3p	0.1174	0.3209	0.6305	0.7908			CTGTCGAACCGCGGTTGTT	TGTCGAACCGCGGTTGTTCGA	D
osa-miR439c	3p	10.5702	21.0495	26.4806	27.8748			TATCCCTGTCGAACCGCGGTTG	TGTCGAACCGCGGTTGTTCGA	D
osa-miR439d	3p	7.9276	18.4825	22.0041	23.0643			TATCCCTGTCGAACCGCGGTTG	TGTCGAACCGCGGTTGTTCGA	D
osa-miR439e	3p	10.5702	21.0495	26.4806	27.8748			TATCCCTGTCGAACCGCGGTTG	TGTCGAACCGCGGTTGTTCGA	D
osa-miR439f	3p	10.5702	21.0495	26.4806	27.8748			TATCCCTGTCGAACCGCGGTTG	TGTCGAACCGCGGTTGTTCGA	D
osa-miR439g	3p	7.9276	18.6109	22.0041	23.262			TATCCCTGTCGAACCGCGGTTG	TGTCGAACCGCGGTTGTTCGA	D
osa-miR439h	3p	10.5702	21.0495	26.4806	27.8748			TATCCCTGTCGAACCGCGGTTG	TGTCGAACCGCGGTTGTTCGA	D
osa-miR439i	3p	10.8051	21.3062	26.5436	27.9407			TATCCCTGTCGAACCGCGGTTG	TGTCGAACCGCGGTTGTTCGA	D
osa-miR439j	3p	0	0	0	0.1318	17DAF-specific	17DAF enriched	TGTCGAACCGCGGTTGTTCGA	TGTCGAACCGCGGTTGTTCGA	S
osa-miR440	3p	3.0536	4.9415	4.3504	5.6013			AGTGTCTCCTGATGATCGGGACAA	AGTGTCTCCTGATGATCGGGACAA	S
osa-miR441a	3p	1.703	0.4492	0.3152	0.2636		5DAF enriched	TCAATATAAATGTGGGAAATGCTA	TACCATCAATATAAATGTGGGAAA	D
osa-miR441b	3p	0.0587	0.1925	0.1261	0.1977			ATCAATATAAATGTGGGAAATGGT	TACCATCAATATAAATGTGGGAAA	D
osa-miR441c	3p	1.5855	0.5134	0.5044	0.3295		5DAF enriched	TCAATATAAATGTGGGAAATGCTA	TACCATCAATATAAATGTGGGAAA	D
osa-miR442	5p	2.2902	1.091	1.261	1.318			AAATTGCGAGACGAATCTTTTAAG	TGACGTGTAAATTGCGAGACGAAT	D
osa-miR443	5p	0	0	0.063	0.0659			ATCACAATACAATAAATCTGGATA	ATCACAATACAATAAATCTGGA	D
osa-miR444a.1	3p	23.1957	47.2973	53.7177	63.5257			TGCAGTTGCTGCCTCAAGCTT	TTGCTGCCTCAAGCTTGCTGC	D
osa-miR444a.2	3p	23.548	48.2599	54.2851	63.921			TGCAGTTGCTGCCTCAAGCTT	TGCAGTTGCTGCCTCAAGCTT	S
osa-miR444b.1	3p	1.703	4.4281	5.9266	4.8765			TGTTGTCTCAAGCTTGCTGCC	TGTTGTCTCAAGCTTGCTGCC	S
osa-miR444b.2	3p	69.2347	67.32	110.966	69.9178			TGCAGTTGTTGTCTCAAGCTT	TGCAGTTGTTGTCTCAAGCTT	S
osa-miR444c.1	3p	1.703	4.4281	5.9266	4.8765			TGTTGTCTCAAGCTTGCTGCC	TGTTGTCTCAAGCTTGCTGCC	S
osa-miR444c.2	3p	69.4109	67.6408	111.029	70.0496			TGCAGTTGTTGTCTCAAGCTT	TGCAGTTGTTGTCTCAAGCTT	S
osa-miR444d.1	3p	23.0782	46.463	53.0242	62.9985			TGCAGTTGCTGCCTCAAGCTT	TTGCTGCCTCAAGCTTGCTGC	D
osa-miR444d.2	3p	23.1957	46.6555	53.3394	63.1303			TGCAGTTGCTGCCTCAAGCTT	TGCAGTTGCTGCCTCAAGCTT	S
osa-miR444d.3	3p	0.8221	1.9253	1.5132	1.3839			TTGTGGCTTTCTTGCAAGTTG	TTGTGGCTTTCTTGCAAGTTG	S
osa-miR444e	3p	23.137	45.5003	51.7632	61.0215			TGCAGTTGCTGCCTCAAGCTT	TGCAGTTGCTGCCTCAAGCTT	S
osa-miR444f	3p	0.3523	2.8237	5.4222	1.9769			TGCAGTTGTTGCCTCAAGCTT	TGCAGTTGTTGCCTCAAGCTT	S
osa-miR445b	3p	0	0.1284	0	0	7DAF-specific	7DAF enriched	AGTGTATAAACATCCGATGTGACA	TAAATTAGTGTATAAACATCCGAT	D
osa-miR445c	3p	0	0.1284	0	0	7DAF-specific	7DAF enriched	AGTGTATAAACATCCGATGTGACA	TAAATTAGTGTATAAACATCCGAT	D
osa-miR445e	3p	0	0.1284	0	0	7DAF-specific	7DAF enriched	AGTGTATAAACATCCGATGTGACA	TAAATTAGTGTATAAACATCCGAT	D
osa-miR445f	3p	0	0.1284	0	0	7DAF-specific	7DAF enriched	AGTGTATAAACATCCGATGTGACA	TAAATTAGTGTATAAACATCCGAT	D
osa-miR445g	3p	0	0.1284	0	0	7DAF-specific	7DAF enriched	AGTGTATAAACATCCGATGTGACA	TAAATTAGTGTATAAACATCCGAT	D
osa-miR445h	3p	0	0.1284	0	0	7DAF-specific	7DAF enriched	AGTGTATAAACATCCGATGTGACA	TAAATTAGTGTATAAACATCCGAT	D
osa-miR445i	3p	0	0.1284	0	0	7DAF-specific	7DAF enriched	AGTGTATAAACATCCGATGTGACA	TAAATTAGTGTATAAACATCCGAT	D
osa-miR446	3p	0.4111	0.5134	0.5674	0.3954			ATTAACATCAATATGAATATG	CATCAATATGAATATGGGAAATGG	D
osa-miR528	5p	207.528	494.215	570.026	242.109			TGGAAGGGGCATGCAGAGGAG	TGGAAGGGGCATGCAGAGGAG	S
osa-miR529a	3p	0	0.1284	0.1261	0.0659			GCTGTACCCTCTCTCTTCTTC	CTGTACCCTCTCTCTTCTTC	D
osa-miR529b	5p	1.6443	2.0536	1.261	0.3295			AAGAGAGAGAGTACAGCTTTG	AGAAGAGAGAGAGTACAGCTT	D
osa-miR530-3p	3p	0.4111	2.182	5.9897	1.7133		12DAF enriched	AGGTGCAGAGGCAGATGCAAC	AGGTGCAGAGGCAGATGCAAC	S
osa-miR530-5p	5p	2.114	2.567	2.4589	1.0544			TGCATTTGCACCTGCACCTAC	TGCATTTGCACCTGCACCTA	D
osa-miR531	5p	0.8808	5.7758	1.7654	5.0082			CTCGCCGGGGCTGCGTGCCGCCAT	CTCGCCGGGGCTGCGTGCCGCCAT	S
osa-miR531b	5p	0.9396	5.7758	1.7654	5.0082			CTCGCCGGGGCTGCGTGCCGCCAT	CTCGCCGGGGCTGCGTGCCG	D
osa-miR535	5p	345.116	362.719	697.51	555.718			TGACAACGAGAGAGAGCACGC	TGACAACGAGAGAGAGCACGC	S
osa-miR806a	3p	7.3404	6.225	6.9984	8.4349			AAACATGTGCTAAAAAGTCAACGG	ATGTGCTAAAAAGTCAACGGTG	D
osa-miR806b	3p	1.9379	1.8611	2.3959	2.9654			ATGTGCTAAAAAGTCAACGGTGTC	ATGTGCTAAAAAGTCAACGGTG	D
osa-miR806c	3p	7.3404	6.3534	7.2506	9.028			AAACATGTGCTAAAAAGTCAACGG	ATGTGCTAAAAAGTCAACGGTG	D
osa-miR806d	3p	7.3991	6.3534	7.2506	9.028			AAACATGTGCTAAAAAGTCAACGG	ATGTGCTAAAAAGTCAACGGTG	D
osa-miR806e	3p	6.6945	5.84	6.5571	9.028			AAACATGTGCTAAAAAGTCAACGG	ATGTGCTAAAAAGTCAACGGTG	D
osa-miR806f	3p	6.6357	5.7758	6.431	8.8303			AAACATGTGCTAAAAAGTCAACGG	ATGTGCTAAAAAGTCAACGGTG	D
osa-miR806g	3p	7.3991	6.3534	7.2506	9.028			AAACATGTGCTAAAAAGTCAACGG	ATGTGCTAAAAAGTCAACGGTG	D
osa-miR806h	3p	7.3404	6.3534	7.2506	9.028			AAACATGTGCTAAAAAGTCAACGG	ATGTGCTAAAAAGTCAACGGTG	D
osa-miR808	3p	0.7047	0.8343	1.0718	1.318			CATCAATATGAATGTGGGAAATGT	ATGAATGTGGGAAATGTAAGAA	D
osa-miR809a	3p	0.3523	0.3851	0.4413	0.3295			TGAGAAATGTTAGAATGACTTACA	TGAATGTGAGAAATGTTAGAAT	D
osa-miR809b	3p	0.3523	0.3851	0.4413	0.3295			TGAGAAATGTTAGAATGACTTACA	TGAATGTGAGAAATGTTAGAAT	D
osa-miR809c	3p	0.2936	0.2567	0.4413	0.3295			TGAGAAATGTTAGAATGACTTACA	TGAATGTGAGAAATGTTAGAAT	D
osa-miR809d	3p	0.3523	0.3851	0.4413	0.3295			TGAGAAATGTTAGAATGACTTACA	TGAATGTGAGAAATGTTAGAAT	D
osa-miR809e	3p	0.0587	0.1284	0	0		7DAF enriched	ATATGAATGTGAGAAATGTTA	TGAATGTGAGAAATGTTAGAAT	D
osa-miR809f	3p	0.1174	0.1284	0	0			ATATGAATGTGAGAAATGTTA	TGAATGTGAGAAATGTTAGAAT	D
osa-miR809g	3p	0.3523	0.3851	0.4413	0.3295			TGAGAAATGTTAGAATGACTTACA	TGAATGTGAGAAATGTTAGAAT	D
osa-miR809h	3p	0.0587	0.1284	0	0		7DAF enriched	ATATGAATGTGAGAAATGTTA	TGAATGTGAGAAATGTTAGAAT	D
osa-miR810a	5p	0.1174	0.0642	0	0.1318			ATCATAAGCCCACCACATGTG	TCATAAGCCCACCACATGTGG	D
osa-miR810b.1	3p	2.9362	4.6206	6.6201	3.0313			TGAACACCGATATGCGTCATC	TGAACACCGATATGCGTCATC	S
osa-miR810b.2	3p	2.114	2.3103	2.0176	1.7792			TCAAGTGATTTAATTATGCCGTT	AAGTGATTTAATTATGCCGTT	D
osa-miR811a	5p	1.1745	2.5028	6.431	11.598			ATCGAGAAATGGACGTCCGAGA	ACCGTTAGATCGAGAAATGGACGT	D
osa-miR811b	5p	1.1745	2.5028	6.431	11.598			ATCGAGAAATGGACGTCCGAGA	ACCGTTAGATCGAGAAATGGACGT	D
osa-miR811c	5p	0.0587	0.3209	0.7566	0.9885			ATCGAGAAATGGACGTTCGAG	ACCGTTAGATCGAGAAATGGACGT	D
osa-miR812a	3p	2.3489	5.7116	5.7375	5.9308			GACGGTTAAACGTTGGACACGGAT	GACGGACGGTTAAACGTTGGAC	D
osa-miR812b	3p	1.057	2.8237	3.0263	2.7018			TCAAATAAGACGGACGGTTAAACG	GACGGACGGTTAAACGTTGGAC	D
osa-miR812c	3p	3.6408	8.0861	10.4661	9.8188			GACGGTTAAACGTTGGACACGGAA	GACGGACGGTTAAACGTTGGAC	D
osa-miR812d	3p	0.9983	1.9894	1.5132	1.5816			AAGACGGACGGTTAAACGTTGGAC	GACGGACGGTTAAACGTTGGAC	D
osa-miR812e	3p	4.1106	8.3428	10.5922	9.9506			GACGGTTAAACGTTGGACACGGAA	GACGGACGGTTAAACGTTGGAC	D
osa-miR812f	3p	76.9862	156.01	116.704	96.4087			ACGGATGATTAAAGTTGGACACGG	ACGGATGATTAAAGTTGGACACGG	S
osa-miR812g	3p	209.055	397.181	473.624	558.749			AAGACGGATGATTAAAGTTGGACA	AAGACGGATGATTAAAGTTGGACA	S
osa-miR812h	3p	220.741	437.227	514.479	604.021			AAGACGGATGATTAAAGTTGGACA	AAGACGGATGATTAAAGTTGGACA	S
osa-miR812i	3p	220.623	437.227	514.416	604.021			AAGACGGATGATTAAAGTTGGACA	AAGACGGATGATTAAAGTTGGACA	S
osa-miR812j	3p	296.905	591.633	628.913	697.596			AAGACGGATGATTAAAGTTGGACA	AAGACGGATGATTAAAGTTGGACA	S
osa-miR813	3p	0.0587	0.0642	0.4413	0.1977		12DAF enriched	CTAGGGGTTATGGAATGGGTT	GGGTTATGGAATGGGTTTTACC	D
osa-miR814a	5p	0.0587	0.2567	0.1891	0.1977			CGAGACACTTCATAGTACAACGAA	CACTTCATAGTACAACGAATCT	D
osa-miR814b	5p	0.1174	0.2567	0.1891	0.2636			TCATAGTACAACGAATCTGGACAT	CACTTCATAGTACAACGAATCT	D
osa-miR814c	5p	0	0.1284	0.1261	0.1977			TCATAGTACAACGAATCTGGACA	CACTTCATAGTACAACGAATCT	D
osa-miR815a	3p	0.5872	1.091	3.3416	4.9423			GAGAAGGGGATTGAGGAGATTGGG	AAGGGGATTGAGGAGATTGGG	D
osa-miR815b	3p	2.1728	4.9415	10.4031	16.4745			AAGGGGATTGAGGAGATTGGGAAG	AAGGGGATTGAGGAGATTGGG	D
osa-miR815c	3p	1.703	3.5296	6.5571	11.3345			AAGGGGATTGAGGAGATTGGGAAG	AAGGGGATTGAGGAGATTGGG	D
osa-miR818a	3p	0.4111	0.1284	0.6305	0.7249			AAATCCCTTATATTATGGGACGGA	AATCCCTTATATTATGGGACGG	D
osa-miR818b	3p	0.5285	0.8343	1.3871	1.5157			AAATCCCTTATATTATGGGACGGA	AATCCCTTATATTATGGGACGG	D
osa-miR818c	3p	0.4698	0.4492	0.8827	0.8567			AAATCCCTTATATTATGGGACGGA	AATCCCTTATATTATGGGACGG	D
osa-miR818d	3p	6.8119	4.1072	9.8356	13.0478			CTTATATTATGGGACGGAGGGAGT	AATCCCTTATATTATGGGACGG	D
osa-miR818e	3p	0.5285	0.7701	1.1349	1.5157			AAATCCCTTATATTATGGGACGGA	AATCCCTTATATTATGGGACGG	D
osa-miR819a	5p	6.4008	6.7384	11.601	12.1911			TCAGGTTATAAGACTTTCTAGCAT	TCAGGTTATAAGACTTTCTAGC	D
osa-miR819b	5p	5.1089	6.1608	10.7814	11.0709			TCAGGTTATAAGACTTTCTAGCAT	TCAGGTTATAAGACTTTCTAGC	D
osa-miR819c	5p	6.4008	6.7384	11.601	12.1911			TCAGGTTATAAGACTTTCTAGCAT	TCAGGTTATAAGACTTTCTAGC	D
osa-miR819d	5p	6.4008	6.7384	11.601	12.1911			TCAGGTTATAAGACTTTCTAGCAT	TCAGGTTATAAGACTTTCTAGC	D
osa-miR819e	5p	6.4008	6.7384	11.601	12.1911			TCAGGTTATAAGACTTTCTAGCAT	TCAGGTTATAAGACTTTCTAGC	D
osa-miR819f	5p	6.4008	6.7384	11.601	12.1911			TCAGGTTATAAGACTTTCTAGCAT	TCAGGTTATAAGACTTTCTAGC	D
osa-miR819g	5p	6.4596	6.7384	11.3488	12.1911			TCAGGTTATAAGACTTTCTAGCAT	TCAGGTTATAAGACTTTCTAGC	D
osa-miR819h	5p	6.4008	6.7384	11.4749	12.1911			TCAGGTTATAAGACTTTCTAGCAT	TCAGGTTATAAGACTTTCTAGC	D
osa-miR819i	5p	5.4025	6.1608	10.9075	11.1368			TCAGGTTATAAGACTTTCTAGCAT	TCAGGTTATAAGACTTTCTAGC	D
osa-miR819j	5p	5.52	6.0967	11.0966	11.4004			TCAGGTTATAAGACTTTCTAGCAT	TCAGGTTATAAGACTTTCTAGC	D
osa-miR819k	5p	6.4008	6.7384	11.601	12.1911			TCAGGTTATAAGACTTTCTAGCAT	TCAGGTTATAAGACTTTCTAGC	D
osa-miR820a	5p	1953.49	2789.19	2646.35	2558.75			TCGGCCTCGTGGATGGACCAGGAG	TCGGCCTCGTGGATGGACCAG	D
osa-miR820b	5p	1953.55	2790.09	2646.98	2558.88			TCGGCCTCGTGGATGGACCAGGAG	TCGGCCTCGTGGATGGACCAG	D
osa-miR820c	5p	1953.49	2789.19	2646.35	2558.75			TCGGCCTCGTGGATGGACCAGGAG	TCGGCCTCGTGGATGGACCAG	D
osa-miR821a	5p	0	0.0642	0	0.0659			AGTCATCAACAAAAAAGTTGAATA	AAGTCATCAACAAAAAAGTTGAAT	D
osa-miR821b	5p	0	0.0642	0	0	7DAF-specific	7DAF enriched	AGTCATCAACAAAAAAGTTGAATA	AAGTCATCAACAAAAAAGTTGAAT	D
osa-miR821c	5p	0	0.0642	0	0.0659			AGTCATCAACAAAAAAGTTGAATA	AAGTCATCAACAAAAAAGTTGAAT	D
osa-miR827a	3p	6.2247	14.4395	14.9426	22.9325			TTAGATGACCATCAGCAAACA	TTAGATGACCATCAGCAAACA	S
osa-miR827b	3p	6.4596	14.4395	15.1317	22.9984			TTAGATGACCATCAGCAAACA	TTAGATGACCATCAGCAAACA	S
