# Supplementary material for: Identification and Expression Analysis of microRNAs at the Grain Filling Stage in Rice(Oryza sativa L.)via Deep Sequencing
Source: PLoS One. 2013 Mar 1;8(3):e57863. doi: 10.1371/journal.pone.0057863 (PMC3585941; doi:10.1371/journal.pone.0057863)
Supplement: Table S4 — Known miRNAs showing differential expression pattern among the four libraries. (XLSX) [file pone.0057863.s007.xlsx]

## Sheet: known miRNAs
Supplementary Table S4. Known miRNAs showing differential expression pattern among the four libraries
miRNA name	expressed sequence reads				reads count (TPM)				fold-change(log2)
	7DAF-expressed	5DAF-expressed	12DAF-expressed	17DAF-expressed	7DAF	5DAF	12DAF	17DAF	log2 5DAF/7DAF	p-value	significant lable	log2 12DAF/7DAF	p-value	significant lable	log2 12DAF/17DAF	p-value	significant lable
osa-miR1317-5p.2	175	80			11.2307	4.6979			-1.25736	1.94e-11	**
osa-miR1423	424	221			27.2104	12.9778			-1.06811	4.54e-20	**
osa-miR1423-5p.2	7415	3998			475.86	234.776			-1.01926	1.01e-298	**
osa-miR1423b	7387	3973			474.063	233.308			-1.02285	2.53e-299	**
osa-miR1427	328	131			21.0495	7.6927			-1.45222	9.36e-25	**
osa-miR166a	48596	17872			3118.67	1049.5			-1.57122	0	**
osa-miR166b	48527	17826			3114.24	1046.8			-1.57289	0	**
osa-miR166c	49499	18854			3176.62	1107.17			-1.52062	0	**
osa-miR166d	48595	17873			3118.6	1049.56			-1.57111	0	**
osa-miR166e	39	4			2.5028	0.2349			-3.41342	3.27e-09	**
osa-miR166f	48589	17872			3118.22	1049.5			-1.57102	0	**
osa-miR166i	215	45			13.7977	2.6425			-2.38445	2.17e-31	**
osa-miR166j	215	45			13.7977	2.6425			-2.38445	2.17e-31	**
osa-miR166n	49516	18857			3177.71	1107.34			-1.52088	0	**
osa-miR167d	40503	21794			2599.3	1279.81			-1.02219	0	**
osa-miR167f	40494	21793			2598.72	1279.76			-1.02193	0	**
osa-miR167g	40605	21883			2605.84	1285.04			-1.01993	0	**
osa-miR167h	40488	21786			2598.33	1279.34			-1.02218	0	**
osa-miR167j	40503	21794			2599.3	1279.81			-1.02219	0	**
osa-miR169e	22	4			1.4119	0.2349			-2.58752	0.000128234	**
osa-miR1850.1	1019	3673			65.3947	215.69			1.72172	3.31e-299	**
osa-miR1859	591	216			37.9276	12.6842			-1.58022	7.63e-49	**
osa-miR1864	240	67			15.4021	3.9345			-1.96887	1.06e-27	**
osa-miR1865-5p	24	10			1.5402	0.5872			-1.39119	0.00792955	**
osa-miR1874-3p	935	2908			60.004	170.767			1.5089	1.22e-196	**
osa-miR1876	42	116			2.6954	6.8119			1.33756	5.58e-08	**
osa-miR1881	34	253			2.182	14.857			2.76742	1.15e-38	**
osa-miR1882a	175	80			11.2307	4.6979			-1.25736	1.94e-11	**
osa-miR1882b	175	80			11.2307	4.6979			-1.25736	1.94e-11	**
osa-miR1882c	175	80			11.2307	4.6979			-1.25736	1.94e-11	**
osa-miR1882d	175	80			11.2307	4.6979			-1.25736	1.94e-11	**
osa-miR1882e	175	80			11.2307	4.6979			-1.25736	1.94e-11	**
osa-miR1882f	175	80			11.2307	4.6979			-1.25736	1.94e-11	**
osa-miR1882g	175	80			11.2307	4.6979			-1.25736	1.94e-11	**
osa-miR1882h	175	80			11.2307	4.6979			-1.25736	1.94e-11	**
osa-miR1883a	256	138			16.4289	8.1038			-1.01957	6.96e-12	**
osa-miR1883b	230	122			14.7603	7.1642			-1.04284	3.54e-11	**
osa-miR2055	200	74			12.8351	4.3455			-1.5625	2.58e-17	**
osa-miR2093-5p	16	51			1.0268	2.9949			1.54435	6.75e-05	**
osa-miR390	257	140			16.4931	8.2213			-1.00442	1.14e-11	**
osa-miR397a	763	101			48.9658	5.931			-3.04543	6.89e-140	**
osa-miR397b	1406	151			90.2306	8.8672			-3.34707	2.18e-280	**
osa-miR408	111	3			7.1235	0.1762			-5.3373	8.61e-32	**
osa-miR435	50	25			3.2088	1.4681			-1.12808	0.00105128	**
osa-miR439d	288	135			18.4825	7.9276			-1.2212	3.8e-17	**
osa-miR439g	290	135			18.6109	7.9276			-1.23119	1.85e-17	**
osa-miR441a	7	29			0.4492	1.703			1.92265	0.000524083	**
osa-miR441c	8	27			0.5134	1.5855			1.62678	0.00288702	**
osa-miR442	17	39			1.091	2.2902			1.06982	0.00889864	**
osa-miR444a.1	737	395			47.2973	23.1957			-1.0279	9.62e-32	**
osa-miR444a.2	752	401			48.2599	23.548			-1.03522	1.02e-32	**
osa-miR444b.1	69	29			4.4281	1.703			-1.37861	6.43e-06	**
osa-miR444c.1	69	29			4.4281	1.703			-1.37861	6.43e-06	**
osa-miR444d.1	724	393			46.463	23.0782			-1.00955	2.4e-30	**
osa-miR444d.2	727	395			46.6555	23.1957			-1.00819	2.12e-30	**
osa-miR444d.3	30	14			1.9253	0.8221			-1.2277	0.00686465	**
osa-miR812a	89	40			5.7116	2.3489			-1.28191	1.24e-06	**
osa-miR812b	44	18			2.8237	1.057			-1.41761	0.000242855	**
osa-miR812c	126	62			8.0861	3.6408			-1.15119	1.12e-07	**
osa-miR812e	130	70			8.3428	4.1106			-1.02118	1.01e-06	**
osa-miR812f	2431	1311			156.01	76.9862			-1.01897	3.05e-99	**
osa-miR815c	55	29			3.5296	1.703			-1.05143	0.00116384	**
osa-miR827a	225	106			14.4395	6.2247			-1.21394	1.32e-13	**
osa-miR827b	225	110			14.4395	6.4596			-1.1605	9.12e-13	**
osa-miR1319	5		20		0.3209	1.261						1.97437	0.0028836	**
osa-miR164e	4518		9299		289.944	586.292						1.01584	0	**
osa-miR169h	6		22		0.3851	1.3871						1.84877	0.00270268	**
osa-miR169i	6		22		0.3851	1.3871						1.84877	0.00270268	**
osa-miR169j	6		22		0.3851	1.3871						1.84877	0.00270268	**
osa-miR169k	6		22		0.3851	1.3871						1.84877	0.00270268	**
osa-miR169l	6		22		0.3851	1.3871						1.84877	0.00270268	**
osa-miR169m	6		22		0.3851	1.3871						1.84877	0.00270268	**
osa-miR169n	4		31		0.2567	1.9545						2.92864	2.49e-06	**
osa-miR169o	4		31		0.2567	1.9545						2.92864	2.49e-06	**
osa-miR1853-3p	41		20		2.6312	1.261						-1.06115	0.0057949	**
osa-miR1858a	36		120		2.3103	7.5659						1.71143	1.27782e-11	**
osa-miR1858b	61		144		3.9147	9.079						1.21363	9.56662e-09	**
osa-miR1870-3p	34		71		2.182	4.4765						1.03672	0.000402256	**
osa-miR1874-5p	36		15		2.3103	0.9457						-1.28863	0.0025907	**
osa-miR2091-5p	16		2		1.0268	0.1261						-3.02551	0.000636286	**
osa-miR2099-3p	24		4		1.5402	0.2522						-2.61048	8.57735e-05	**
osa-miR2878-3p	22		46		1.4119	2.9003						1.03856	0.0044687	**
osa-miR2880	31		14		1.9894	0.8827						-1.17234	0.00955933	**
osa-miR393b	166		572		10.6531	36.064						1.75929	1.13952e-51	**
osa-miR399d	107		360		6.8668	22.6976						1.72483	2.8532e-32	**
osa-miR815a	17		53		1.091	3.3416						1.61489	1.74623e-05	**
osa-miR818d	64		156		4.1072	9.8356						1.25986	7.65721e-10	**
osa-miR1317-5p			1	28			0.063	1.8451							-4.8722	3.08309e-08	**
osa-miR1425			195	732			12.2945	48.2373							-1.97214	3.34248e-79	**
osa-miR159a.2			12	169			0.7566	11.1368							-3.87966	1.93874e-38	**
osa-miR160a			6	55			0.3783	3.6244							-3.26014	9.65153e-12	**
osa-miR160b			6	55			0.3783	3.6244							-3.26014	9.65153e-12	**
osa-miR160c			6	55			0.3783	3.6244							-3.26014	9.65153e-12	**
osa-miR160d			6	55			0.3783	3.6244							-3.26014	9.65153e-12	**
osa-miR160e			1	21			0.063	1.3839							-4.45724	3.571e-06	**
osa-miR167e			1391	644			87.7011	42.4383							1.04723	5.42944e-56	**
osa-miR167i			1384	644			87.2597	42.4383							1.03995	4.16407e-55	**
osa-miR1862a			3281	1007			206.864	66.3593							1.64031	1.10882e-256	**
osa-miR1862b			3266	998			205.918	65.7662							1.64665	6.38199e-257	**
osa-miR1862c			3286	1012			207.179	66.6888							1.63536	5.74179e-256	**
osa-miR1862e			5008	1581			315.749	104.185							1.59964	0	**
osa-miR1880			99	39			6.2418	2.57							1.28019	8.91241e-07	**
osa-miR394			2	29			0.1261	1.911							-3.92169	1.31282e-07	**
osa-miR396c			31	9			1.9545	0.5931							1.72045	0.000719907	**
osa-miR396d			1270	575			80.0722	37.8913							1.07943	8.87475e-54	**
osa-miR396e			1270	575			80.0722	37.8913							1.07943	8.87475e-54	**
osa-miR396f			1271	575			80.1352	37.8913							1.08057	6.58104e-54	**
osa-miR396g			238	32			15.0057	2.1087							2.83108	2.24804e-38	**
osa-miR396h			238	32			15.0057	2.1087							2.83108	2.24804e-38	**
osa-miR396i			238	32			15.0057	2.1087							2.83108	2.24804e-38	**
osa-miR529b			20	5			1.261	0.3295							1.93622	0.00357001	**
osa-miR530-5p			39	16			2.4589	1.0544							1.22159	0.0031663	**
osa-miR810b.1			105	46			6.6201	3.0313							1.12692	4.71089e-06	**
osa-miR166m	2035	494	1686	599	130.597	29.0093	106.3	39.4729	-2.17053	6.56e-252	**				1.42921	7.09946e-109	**
osa-miR1863c	50	149	77	31	3.2088	8.7498	4.8548	2.0428	1.44722	6.11e-11	**				1.24886	2.18626e-05	**
osa-miR444f	44	6	86	30	2.8237	0.3523	5.4222	1.9769	-3.00271	3.05e-09	**				1.45564	4.49136e-07	**
osa-miR528	7701	3534	9041	3674	494.215	207.528	570.026	242.109	-1.25183	0	**				1.23537	0	**
osa-miR1846e	242	19	97	403	15.5304	1.1157	6.1157	26.5569	-3.79907	4.03e-55	**	-1.34451	3.63019e-16	**	-2.1185	1.49881e-48	**
osa-miR1848	54	8	6	48	3.4655	0.4698	0.3783	3.1631	-2.88294	1.12e-10	**	-3.19546	3.47137e-11	**	-3.06374	6.91537e-10	**
osa-miR1861b	4898	604	14042	6002	314.331	35.4688	885.333	395.52	-3.14766	0	**	1.49394	0	**	1.16247	0	**
osa-miR1861f	4898	604	14041	6001	314.331	35.4688	885.27	395.454	-3.14766	0	**	1.49383	0	**	1.16261	0	**
osa-miR1861i	4898	604	14045	5994	314.331	35.4688	885.523	394.993	-3.14766	0	**	1.49424	0	**	1.1647	0	**
osa-miR1861l	4898	604	14045	6002	314.331	35.4688	885.523	395.52	-3.14766	0	**	1.49424	0	**	1.16278	0	**
osa-miR2906a	177	33	53	22	11.359	1.9379	3.3416	1.4498	-2.55127	3.92e-28	**	-1.76522	1.7935e-17	**	1.20469	0.00064022	**
osa-miR2906b	177	33	53	22	11.359	1.9379	3.3416	1.4498	-2.55127	3.92e-28	**	-1.76522	1.7935e-17	**	1.20469	0.00064022	**
osa-miR399j	63	28	154	45	4.043	1.6443	9.7095	2.9654	-1.29795	3.89e-05	**	1.26397	8.92029e-10	**	1.71117	2.64209e-14	**
osa-miR530-3p	34	7	95	26	2.182	0.4111	5.9897	1.7133	-2.40809	4.1e-06	**	1.45683	8.59523e-08	**	1.80571	5.84183e-10	**
osa-miR531	90	15	28	76	5.7758	0.8808	1.7654	5.0082	-2.71313	5.78e-16	**	-1.71003	3.28205e-09	**	-1.5043	5.98308e-07	**
osa-miR531b	90	16	28	76	5.7758	0.9396	1.7654	5.0082	-2.6199	2.04e-15	**	-1.71003	3.28205e-09	**	-1.5043	5.98308e-07	**
osa-miR1428e-3p	32		183	52	2.0536		11.538	3.4267				2.49017	1.49789e-26	**	1.7515	3.11763e-17	**
osa-miR1433	2		71	24	0.1284		4.4765	1.5816				5.12365	5.44945e-19	**	1.50099	2.7941e-06	**
osa-miR169a	760		320	124	48.7733		20.1757	8.1713				-1.27347	1.02762e-43	**	1.30398	2.40029e-19	**
osa-miR2101-3p	129		44	20	8.2786		2.7742	1.318				-1.57732	2.14617e-11	**	1.07372	0.00462921	**
osa-miR399h	7		30	59	0.4492		1.8915	3.888				2.0741	0.000144105	**	-1.0395	0.00100228	**
osa-miR1428b	41	18	346		2.6312	1.057	21.8149		-1.31575	0.000823725	**	3.05152	2.47072e-60	**
osa-miR1428c	41	18	346		2.6312	1.057	21.8149		-1.31575	0.000823725	**	3.05152	2.47072e-60	**
osa-miR1428d	41	18	346		2.6312	1.057	21.8149		-1.31575	0.000823725	**	3.05152	2.47072e-60	**
osa-miR156l	374	168	1063		24.0016	9.8655	67.021		-1.28267	1.98e-23	**	1.48148	3.60959e-74	**
osa-miR159a.1	527	1717	2622		33.8204	100.828	165.314		1.57593	1.91e-124	**	2.28925	0	**
osa-miR159b	527	1717	2621		33.8204	100.828	165.251		1.57593	1.91e-124	**	2.2887	0	**
osa-miR159f	58	13	142		3.7222	0.7634	8.953		-2.28564	4.5e-09	**	1.26622	3.84416e-09	**
osa-miR168a	861013	295674	1806818		55255.8	17362.9	113918		-1.67012	0	**	1.0438	0	**
osa-miR168a-3p	155	40	377		9.9472	2.3489	23.7695		-2.08231	1.03e-19	**	1.25675	1.16065e-21	**
osa-miR1846a-5p	112	17	32		7.1876	0.9983	2.0176		-2.84796	1.72e-20	**	-1.83287	4.09698e-12	**
osa-miR1846b-5p	112	17	32		7.1876	0.9983	2.0176		-2.84796	1.72e-20	**	-1.83287	4.09698e-12	**
osa-miR1846c-5p	59	4	19		3.7863	0.2349	1.1979		-4.01067	5.72e-15	**	-1.66028	2.88705e-06	**
osa-miR1847.1	23	6	6		1.476	0.3523	0.3783		-2.06682	0.000610456	**	-1.96409	0.0012128	**
osa-miR1854-3p	31	7	91		1.9894	0.4111	5.7375		-2.27477	2.18e-05	**	1.52809	5.7139e-08	**
osa-miR1854-5p	342	69	823		21.948	4.0519	51.8893		-2.43742	3e-50	**	1.24135	1.54685e-44	**
osa-miR1861d	174	56	869		11.1665	3.2885	54.7895		-1.76368	7.39e-18	**	2.29472	3.87977e-109	**
osa-miR1861e	60	14	271		3.8505	0.8221	17.0863		-2.22766	4.29e-09	**	2.14972	1.44011e-32	**
osa-miR1861g	40	6	133		2.567	0.3523	8.3855		-2.86521	3.53e-08	**	1.70781	1.07268e-12	**
osa-miR1861h	594	156	2907		38.1202	9.1608	183.283		-2.05701	5.71e-70	**	2.26545	0	**
osa-miR1861j	594	156	2907		38.1202	9.1608	183.283		-2.05701	5.71e-70	**	2.26545	0	**
osa-miR1861k	60	14	271		3.8505	0.8221	17.0863		-2.22766	4.29e-09	**	2.14972	1.44011e-32	**
osa-miR1861m	60	14	271		3.8505	0.8221	17.0863		-2.22766	4.29e-09	**	2.14972	1.44011e-32	**
osa-miR2094-3p	42	103	14		2.6954	6.0485	0.8827		1.16608	4.31e-06	**	-1.6105	0.000117907	**
osa-miR2095-5p	97	273	49		6.225	16.0314	3.0894		1.36475	2.15e-17	**	-1.01075	4.13467e-05	**
osa-miR811a	39	20	102		2.5028	1.1745	6.431		-1.0915	0.00490375	**	1.3615	1.34024e-07	**
osa-miR811b	39	20	102		2.5028	1.1745	6.431		-1.0915	0.00490375	**	1.3615	1.34024e-07	**
osa-miR815b	77	37	165		4.9415	2.1728	10.4031		-1.18539	2.24e-05	**	1.07399	2.52648e-08	**
Fold-change formula:
fold_change = log2 (normalized expression of miRNA in treatment/normalized expression of miRNAs in control).
P-value formula:
N1 is the total number of clean reads in control samples, N2 is the total number of clean reads in treatment samples, x is the number of homologous miRNAs in control sample, and y is the number of homologous miRNAs in treatment sample.
If the miRNA fold-change(log2) is ＞1 or the fold-change(log2) is ＜ -1, 0.01 ≤ P-value ＜ 0.05 represents a difference (*), and a P-value ＜ 0.01 indicates that the expression of miRNA was significantly different between two sample analyzed(**).
