# Supplementary material for: Identification and Expression Analysis of microRNAs at the Grain Filling Stage in Rice(Oryza sativa L.)via Deep Sequencing
Source: PLoS One. 2013 Mar 1;8(3):e57863. doi: 10.1371/journal.pone.0057863 (PMC3585941; doi:10.1371/journal.pone.0057863)
Supplement: Table S5 — Expression profiles of miRNAs and their targets obtained via real-time quantitative RT-PCR. (XLSX) [file pone.0057863.s008.xlsx]

## Sheet: Sheet1
Supplementary Table S5. (A) Validation of miRNA expression profiles via stem-loop real-time quantitative RT-PCR. P denotes the expression detected by PCR (mean ± SD) and S by Solexa sequencing.
miRNA	5DAF	7DAF	12DAF	17DAF
miR156a-j-P	1±0.09	1.44±0.13	2.58±0.27	12.02±0.63
miR156a-j-S	6854.3	10677.2	14129.3	14782.7
miR164e-P	1±0.05	2.00±0.14	3.5±0.53	2.30±0.16
miR164e-S	161.489	289.944	586.292	621.616
miR166a-d/f/n-P	1±0.23	1.30±0.22	1.97±0.42	1.72±0.36
miR166a-d/f/n-S	1049.5	3118.67	3025.53	2761.45
miR167d/f-h/j-P	1±0.24	1.55±0.28	4.40±0.68	0.86±0.17
miR167d/f-h/j-S	1279.81	2599.3	3246.01	2397.04
miR168a-P	1±0.09	7.96±0.47	12.99±1.85	3.21±0.35
miR168a-S	17362.9	55255.8	113918	75324.2
miR1861b/f/i/l-P	1±0.12	5.73±0.37	16.25±3.55	3.03±0.74
miR1861b/f/i/l-S	35.4688	314.331	885.523	394.993
miR1874-3p-P	1±0.14	0.43±0.19	0.31±0.07	0.04±0
miR1874-3p-S	170.767	60.004	35.0552	27.6772
Supplementary Table S5. (B) Expression profiles of miRNA targets obtained via real-time quantitative RT-PCR(mean ± SD).
miRNA target	5DAF	7DAF	12DAF	17DAF
Os08g39890	1±0.15	0.96±0.22	2.69±0.46	1.37±0.29
Os12g41680	1±0.18	1.49±0.24	11.59±1.37	13.43±1.81
Os03g01890	1±0.08	0.6±0.05	3.82±0.15	1.88±0.12
Os03g43930	1±0.17	2.69±0.45	40.98±1.49	13.79±1.11
Os01g63290	1±0.12	1.27±0.09	0.82±0.12	0.78±0.17
Os04g47870	1.82±0.3	1.38±0.24	1±0.35	7.34±1.41
