# Supplementary material for: Identification and Expression Analysis of microRNAs at the Grain Filling Stage in Rice(Oryza sativa L.)via Deep Sequencing
Source: PLoS One. 2013 Mar 1;8(3):e57863. doi: 10.1371/journal.pone.0057863 (PMC3585941; doi:10.1371/journal.pone.0057863)
Supplement: Table S6 — Predicted targets of known miRNAs. (XLSX) [file pone.0057863.s009.xlsx]

## Sheet: 275_miRNA degradome target
Supplementary Table S6. (A) Predicted targets of known miRNAs from degradome data (Yang et al., 2011, Nucleic Acids Res, 39:D202-D209).
miRNA	Target accession	CleaveLand score	Target description
osa-miR1318	LOC_Os05g07210.1	4	metal cation transporter, putative, expressed
osa-miR1318	LOC_Os09g30120.1	4.5	CSLE1 - cellulose synthase-like family E, expressed
osa-miR1318	LOC_Os09g30120.2	4.5	CSLE1 - cellulose synthase-like family E, expressed
osa-miR1320	LOC_Os03g23030.1	4.5	aberrant pollen transmission 1, putative, expressed
osa-miR1320	LOC_Os05g47550.1	2.5	ANTH/ENTH domain containing protein, putative, expressed
osa-miR1320	LOC_Os12g13940.1	4.5	DNA-binding storekeeper protein-related, putative, expressed
osa-miR1320-3p	LOC_Os01g51154.1	4.5	single myb histone, putative, expressed
osa-miR1320-3p	LOC_Os01g51154.2	4.5	single myb histone, putative, expressed
osa-miR1320-3p	LOC_Os01g51154.3	4.5	single myb histone, putative, expressed
osa-miR1320-3p	LOC_Os03g03820.1	4.5	adenylate kinase, putative, expressed
osa-miR1425	LOC_Os10g35240.1	3.5	Rf1, mitochondrial precursor, putative, expressed
osa-miR1425	LOC_Os10g35240.2	3.5	Rf1, mitochondrial precursor, putative, expressed
osa-miR1425	LOC_Os04g28010.1	4.5	expressed protein
osa-miR1425	LOC_Os04g28010.2	4.5	expressed protein
osa-miR1425	LOC_Os05g40700.1	4	transmembrane protein 56, putative, expressed
osa-miR1425	LOC_Os08g45130.1	4.5	histone-lysine N-methyltransferase, putative, expressed
osa-miR1427	LOC_Os01g07780.1	4.5	embryo-specific 3, putative, expressed
osa-miR1427	LOC_Os05g35480.1	4	anthranilate phosphoribosyltransferase, putative, expressed
osa-miR1428a-5p	LOC_Os02g03970.1	4.5	PPR repeat domain containing protein, putative, expressed
osa-miR1428b	LOC_Os10g26600.1	4.5	soluble inorganic pyrophosphatase, putative, expressed
osa-miR1428c	LOC_Os10g26600.1	4.5	soluble inorganic pyrophosphatase, putative, expressed
osa-miR1428d	LOC_Os10g26600.1	4.5	soluble inorganic pyrophosphatase, putative, expressed
osa-miR1428e-3p	LOC_Os03g17980.1	4	CAMK_KIN1/SNF1/Nim1_like_AMPKh.2 - CAMK includes calcium/calmodulin depedent protein kinases, expressed
osa-miR1428e-3p	LOC_Os03g17980.2	4	CAMK_KIN1/SNF1/Nim1_like_AMPKh.2 - CAMK includes calcium/calmodulin depedent protein kinases, expressed
osa-miR1428e-3p	LOC_Os05g02310.1	4.5	soluble inorganic pyrophosphatase, putative, expressed
osa-miR1429-5p	LOC_Os03g62420.1	4.5	expressed protein
osa-miR1429-5p	LOC_Os02g12480.1	4.5	expressed protein
osa-miR1429-5p	LOC_Os02g12480.10	4.5	expressed protein
osa-miR1429-5p	LOC_Os02g12480.3	4.5	expressed protein
osa-miR1429-5p	LOC_Os02g12480.5	4.5	expressed protein
osa-miR1429-5p	LOC_Os02g12480.6	4.5	expressed protein
osa-miR1429-5p	LOC_Os02g12480.7	4.5	expressed protein
osa-miR1429-5p	LOC_Os02g12480.9	4.5	expressed protein
osa-miR1429-5p	LOC_Os02g18515.1	4.5	retrotransposon protein, putative, unclassified, expressed
osa-miR1429-5p	LOC_Os05g15820.1	4.5	retrotransposon protein, putative, unclassified, expressed
osa-miR1429-5p	LOC_Os06g14030.1	3.5	potassium channel SKOR, putative, expressed
osa-miR1429-5p	LOC_Os12g43165.1	4.5	retrotransposon protein, putative, Ty3-gypsy subclass, expressed
osa-miR1430	LOC_Os02g32340.1	4.5	Spc97 / Spc98 family protein, putative, expressed
osa-miR1430	LOC_Os12g41290.1	4.5	Spc97 / Spc98 family protein, putative, expressed
osa-miR1432	LOC_Os05g07030.1	4	arginyl-tRNA synthetase, putative, expressed
osa-miR1432	LOC_Os05g07030.2	4	arginyl-tRNA synthetase, putative, expressed
osa-miR1433	LOC_Os08g27100.1	4.5	conserved hypothetical protein
osa-miR1433	LOC_Os09g15420.1	4.5	NAD dependent epimerase/dehydratase family protein, putative, expressed
osa-miR1436	LOC_Os01g34620.8	4	OsGrx_S15.1 - glutaredoxin subgroup II, expressed
osa-miR1436	LOC_Os02g21460.1	4	uncharacterized protein yqjG, putative, expressed
osa-miR1436	LOC_Os02g29140.1	4	ankyrin, putative, expressed
osa-miR1436	LOC_Os04g32610.1	4.5	expressed protein
osa-miR1436	LOC_Os04g32610.2	4.5	expressed protein
osa-miR1436	LOC_Os04g32610.3	4.5	expressed protein
osa-miR1436	LOC_Os04g32610.4	4.5	expressed protein
osa-miR1436	LOC_Os04g58070.1	4	aspartic proteinase nepenthesin precursor, putative, expressed
osa-miR1436	LOC_Os06g19990.1	4.5	GPI-anchored protein, putative, expressed
osa-miR1436	LOC_Os06g19990.2	4.5	GPI-anchored protein, putative, expressed
osa-miR1436	LOC_Os06g19990.3	4.5	GPI-anchored protein, putative, expressed
osa-miR1436	LOC_Os06g19990.4	4.5	GPI-anchored protein, putative, expressed
osa-miR1436	LOC_Os06g23274.1	4.5	zinc finger, C3HC4 type, domain containing protein, expressed
osa-miR1436	LOC_Os06g47850.1	4.5	zinc finger family protein, putative, expressed
osa-miR1436	LOC_Os08g04300.1	4.5	fringe-related protein, putative, expressed
osa-miR1436	LOC_Os08g04920.2	4.5	OsDegp11 - Putative Deg protease homologue, expressed
osa-miR1436	LOC_Os08g04920.7	4.5	OsDegp11 - Putative Deg protease homologue, expressed
osa-miR1436	LOC_Os08g19114.1	4.5	expressed protein
osa-miR1436	LOC_Os09g09820.1	4	retrotransposon protein, putative, unclassified, expressed
osa-miR1436	LOC_Os09g29370.1	4.5	RING-H2 finger protein ATL5F, putative, expressed
osa-miR1436	LOC_Os09g34250.1	4.5	UDP-glucoronosyl and UDP-glucosyl transferase domain containing protein, expressed
osa-miR1436	LOC_Os09g39960.1	4.5	dynamin family protein, putative, expressed
osa-miR1436	LOC_Os11g07912.1	4.5	MLO domain containing protein, putative, expressed
osa-miR1436	LOC_Os11g12040.1	4.5	disease resistance protein RPM1, putative, expressed
osa-miR1436	LOC_Os12g44250.1	4	vesicle-associated membrane protein, putative, expressed
osa-miR1436	LOC_Os01g63880.1	2	expressed protein
osa-miR1436	LOC_Os02g02980.1	4	MATE domain containing protein, expressed
osa-miR1436	LOC_Os03g13460.2	4.5	microtubule associated protein, putative, expressed
osa-miR1436	LOC_Os03g15350.1	2	Sel1 repeat domain containing protein, putative, expressed
osa-miR1436	LOC_Os03g48010.1	3	exostosin, putative, expressed
osa-miR1436	LOC_Os05g45580.1	4.5	expressed protein
osa-miR1436	LOC_Os05g50570.1	3.5	OsSCP29 - Putative Serine Carboxypeptidase homologue, expressed
osa-miR1436	LOC_Os06g11500.1	2	MCM9 - Putative minichromosome maintenance MCM family subunit 9, expressed
osa-miR1436	LOC_Os06g35590.1	3.5	reticuline oxidase-like protein precursor, putative, expressed
osa-miR1436	LOC_Os07g03110.1	4.5	OsFBX213 - F-box domain containing protein, expressed
osa-miR1436	LOC_Os07g40450.1	2	expressed protein
osa-miR1436	LOC_Os07g40450.2	2	expressed protein
osa-miR1436	LOC_Os09g36320.1	2	tyrosine protein kinase domain containing protein, putative, expressed
osa-miR1436	LOC_Os10g38110.1	3	cytochrome P450, putative, expressed
osa-miR1436	LOC_Os02g13210.1	4	transposable element protein, putative, containing Pfam profile: PF03004, Transposase_24
osa-miR1436	LOC_Os02g43560.1	3	OsWRKY34 - Superfamily of TFs having WRKY and zinc finger domains, expressed
osa-miR1436	LOC_Os06g12455.1	4	expressed protein
osa-miR1436	LOC_Os07g11790.1	4.5	terpene synthase, putative, expressed
osa-miR1436	LOC_Os09g33930.1	4	farnesyltransferase/geranylgeranyltransferase type-1 subunitalpha, putative, expressed
osa-miR1436	LOC_Os09g33930.2	4	farnesyltransferase/geranylgeranyltransferase type-1 subunitalpha, putative, expressed
osa-miR1436	LOC_Os09g33930.3	4	farnesyltransferase/geranylgeranyltransferase type-1 subunitalpha, putative, expressed
osa-miR1436	LOC_Os09g33930.4	4	farnesyltransferase/geranylgeranyltransferase type-1 subunitalpha, putative, expressed
osa-miR1436	LOC_Os09g33930.5	4	farnesyltransferase/geranylgeranyltransferase type-1 subunitalpha, putative, expressed
osa-miR1437	LOC_Os01g22490.1	4	40S ribosomal protein S27a, putative, expressed
osa-miR1437	LOC_Os11g47809.1	4.5	metallothionein, putative, expressed
osa-miR1439	LOC_Os01g31400.1	4.5	retrotransposon, putative, centromere-specific
osa-miR1439	LOC_Os05g39540.1	4	metal cation transporter, putative, expressed
osa-miR1439	LOC_Os07g17250.1	4	disease resistance RPP13-like protein 1, putative, expressed
osa-miR1439	LOC_Os07g26690.1	4	aquaporin protein, putative, expressed
osa-miR1439	LOC_Os07g26690.2	4	aquaporin protein, putative, expressed
osa-miR1439	LOC_Os12g17600.1	4.5	ribulose bisphosphate carboxylase small chain, chloroplast precursor, putative, expressed
osa-miR1439	LOC_Os12g17600.2	4.5	ribulose bisphosphate carboxylase small chain, chloroplast precursor, putative, expressed
osa-miR1439	LOC_Os02g02980.1	4	MATE domain containing protein, expressed
osa-miR1439	LOC_Os02g21460.1	4.5	uncharacterized protein yqjG, putative, expressed
osa-miR1439	LOC_Os03g09230.2	2.5	LTPL69 - Protease inhibitor/seed storage/LTP family protein precursor, expressed
osa-miR1439	LOC_Os04g32610.1	4.5	expressed protein
osa-miR1439	LOC_Os04g32610.2	4.5	expressed protein
osa-miR1439	LOC_Os04g32610.3	4.5	expressed protein
osa-miR1439	LOC_Os04g32610.4	4.5	expressed protein
osa-miR1439	LOC_Os04g40530.1	4	methyltransferase domain containing protein, expressed
osa-miR1439	LOC_Os04g46610.1	3.5	PAP fibrillin family domain containing protein, expressed
osa-miR1439	LOC_Os04g46610.2	3.5	PAP fibrillin family domain containing protein, expressed
osa-miR1439	LOC_Os06g19990.1	4.5	GPI-anchored protein, putative, expressed
osa-miR1439	LOC_Os06g19990.2	4.5	GPI-anchored protein, putative, expressed
osa-miR1439	LOC_Os06g19990.3	4.5	GPI-anchored protein, putative, expressed
osa-miR1439	LOC_Os06g19990.4	4.5	GPI-anchored protein, putative, expressed
osa-miR1439	LOC_Os09g33690.1	4	Os9bglu32 - beta-glucosidase homologue, similar to G. max hydroxyisourate hydrolase, expressed
osa-miR1439	LOC_Os09g33690.2	4	Os9bglu32 - beta-glucosidase homologue, similar to G. max hydroxyisourate hydrolase, expressed
osa-miR1439	LOC_Os09g33690.3	4	Os9bglu32 - beta-glucosidase homologue, similar to G. max hydroxyisourate hydrolase, expressed
osa-miR1439	LOC_Os09g33690.4	4	Os9bglu32 - beta-glucosidase homologue, similar to G. max hydroxyisourate hydrolase, expressed
osa-miR1439	LOC_Os10g37070.1	4.5	cytochrome P450, putative
osa-miR1439	LOC_Os11g31690.1	4	expressed protein
osa-miR1439	LOC_Os11g31690.2	4	expressed protein
osa-miR1439	LOC_Os05g15510.2	4.5	cellulase, putative, expressed
osa-miR1439	LOC_Os06g50146.1	4	calcium-dependent protein kinase CPK1 adapter protein 2, putative, expressed
osa-miR1439	LOC_Os09g02214.3	4	Citrate transporter protein, putative, expressed
osa-miR1439	LOC_Os09g28180.1	4.5	D-mannose binding lectin family protein, expressed
osa-miR1439	LOC_Os09g32940.2	3.5	expressed protein
osa-miR1439	LOC_Os12g06490.1	4.5	STE_PAK_Ste20_Slob_Wnk.6 - STE kinases include homologs to sterile 7, sterile 11 and sterile 20 from yeast, expressed
osa-miR1439	LOC_Os12g06490.2	4.5	STE_PAK_Ste20_Slob_Wnk.6 - STE kinases include homologs to sterile 7, sterile 11 and sterile 20 from yeast, expressed
osa-miR1441	LOC_Os07g36940.1	4.5	eukaryotic translation initiation factor 4G, putative, expressed
osa-miR1441	LOC_Os07g36940.2	4.5	eukaryotic translation initiation factor 4G, putative, expressed
osa-miR1442	LOC_Os08g16840.1	4	OsFBL45 - F-box domain and LRR containing protein, expressed
osa-miR1442	LOC_Os02g17390.1	4.5	3-hydroxyacyl-CoA dehydrogenase, putative, expressed
osa-miR1442	LOC_Os03g21999.1	4.5	expressed protein
osa-miR1442	LOC_Os03g47500.1	4.5	zinc finger, C3HC4 type domain containing protein, expressed
osa-miR1442	LOC_Os03g47500.2	4.5	zinc finger, C3HC4 type domain containing protein, expressed
osa-miR1442	LOC_Os05g23260.1	4	OsSigP4 - Putative Type I Signal Peptidase homologue; employs a putative Ser/His catalytic dyad, expressed
osa-miR1442	LOC_Os08g02680.1	4.5	expressed protein
osa-miR1442	LOC_Os08g02680.2	4.5	expressed protein
osa-miR1442	LOC_Os08g02680.3	4.5	expressed protein
osa-miR1442	LOC_Os09g31502.1	4.5	dehydrogenase, putative, expressed
osa-miR1442	LOC_Os09g31502.2	4.5	dehydrogenase, putative, expressed
osa-miR1442	LOC_Os09g31502.3	4.5	dehydrogenase, putative, expressed
osa-miR1442	LOC_Os09g31502.4	4.5	dehydrogenase, putative, expressed
osa-miR1442	LOC_Os10g04050.1	4.5	transposon protein, putative, CACTA, En/Spm sub-class, expressed
osa-miR1442	LOC_Os10g04050.2	4.5	transposon protein, putative, CACTA, En/Spm sub-class, expressed
osa-miR1442	LOC_Os01g43070.1	4	psbP-related thylakoid lumenal protein 4, chloroplast precursor, putative, expressed
osa-miR1442	LOC_Os01g43070.2	4	psbP-related thylakoid lumenal protein 4, chloroplast precursor, putative, expressed
osa-miR1442	LOC_Os02g28720.1	4	spotted leaf 11, putative, expressed
osa-miR1442	LOC_Os02g58670.1	2	bZIP transcription factor domain containing protein, expressed
osa-miR1442	LOC_Os02g58670.2	2	bZIP transcription factor domain containing protein, expressed
osa-miR1442	LOC_Os07g31280.1	4	casein kinase II subunit beta-4, putative, expressed
osa-miR1442	LOC_Os07g31280.2	4	casein kinase II subunit beta-4, putative, expressed
osa-miR1442	LOC_Os07g31280.3	4	casein kinase II subunit beta-4, putative, expressed
osa-miR1442	LOC_Os08g05830.1	4	transaldolase, putative, expressed
osa-miR1442	LOC_Os08g05830.2	4	transaldolase, putative, expressed
osa-miR1442	LOC_Os08g05830.3	4	transaldolase, putative, expressed
osa-miR156a	LOC_Os07g32170.1	2	OsSPL13 - SBP-box gene family member, expressed
osa-miR156a	LOC_Os07g32170.2	2	OsSPL13 - SBP-box gene family member, expressed
osa-miR156a	LOC_Os02g04680.1	2	OsSPL3 - SBP-box gene family member, expressed
osa-miR156a	LOC_Os02g04680.2	2	OsSPL3 - SBP-box gene family member, expressed
osa-miR156a	LOC_Os02g07780.1	1	OsSPL4 - SBP-box gene family member, expressed
osa-miR156a	LOC_Os02g07780.2	1	OsSPL4 - SBP-box gene family member, expressed
osa-miR156a	LOC_Os02g57530.1	4.5	ethylene receptor, putative, expressed
osa-miR156a	LOC_Os02g57530.2	4.5	ethylene receptor, putative, expressed
osa-miR156a	LOC_Os02g57530.3	4.5	ethylene receptor, putative, expressed
osa-miR156a	LOC_Os02g57530.4	4.5	ethylene receptor, putative, expressed
osa-miR156a	LOC_Os04g25540.1	4.5	ribosomal protein L27, putative, expressed
osa-miR156a	LOC_Os06g45310.1	1	OsSPL11 - SBP-box gene family member, expressed
osa-miR156a	LOC_Os06g48610.1	4.5	CCT motif family protein, expressed
osa-miR156a	LOC_Os06g49010.1	1	OsSPL12 - SBP-box gene family member, expressed
osa-miR156a	LOC_Os06g49010.2	1	OsSPL12 - SBP-box gene family member, expressed
osa-miR156a	LOC_Os06g49010.3	1	OsSPL12 - SBP-box gene family member, expressed
osa-miR156a	LOC_Os06g49010.4	1	OsSPL12 - SBP-box gene family member, expressed
osa-miR156a	LOC_Os06g49010.5	1	OsSPL12 - SBP-box gene family member, expressed
osa-miR156a	LOC_Os06g49010.6	1	OsSPL12 - SBP-box gene family member, expressed
osa-miR156a	LOC_Os07g42400.1	4.5	transposon protein, putative, unclassified, expressed
osa-miR156a	LOC_Os07g42400.2	4.5	transposon protein, putative, unclassified, expressed
osa-miR156a	LOC_Os08g31219.1	4.5	ribosomal protein L27, putative, expressed
osa-miR156a	LOC_Os08g31228.1	4.5	ribosomal protein L27, putative, expressed
osa-miR156a	LOC_Os11g30370.1	1	OsSPL19 - SBP-box gene family member, expressed
osa-miR156a	LOC_Os01g69830.1	1	OsSPL2 - SBP-box gene family member, expressed
osa-miR156a	LOC_Os04g46580.1	1	OsSPL7 - SBP-box gene family member, expressed
osa-miR156a	LOC_Os08g39890.1	1	OsSPL14 - SBP-box gene family member, expressed
osa-miR156a	LOC_Os08g41940.1	1	OsSPL16 - SBP-box gene family member, expressed
osa-miR156a	LOC_Os09g31438.1	1	OsSPL17 - SBP-box gene family member, expressed
osa-miR156a	LOC_Os09g32944.1	1	OsSPL18 - SBP-box gene family member, expressed
osa-miR156b	LOC_Os07g32170.1	2	OsSPL13 - SBP-box gene family member, expressed
osa-miR156b	LOC_Os07g32170.2	2	OsSPL13 - SBP-box gene family member, expressed
osa-miR156b	LOC_Os02g04680.1	2	OsSPL3 - SBP-box gene family member, expressed
osa-miR156b	LOC_Os02g04680.2	2	OsSPL3 - SBP-box gene family member, expressed
osa-miR156b	LOC_Os02g07780.1	1	OsSPL4 - SBP-box gene family member, expressed
osa-miR156b	LOC_Os02g07780.2	1	OsSPL4 - SBP-box gene family member, expressed
osa-miR156b	LOC_Os02g57530.1	4.5	ethylene receptor, putative, expressed
osa-miR156b	LOC_Os02g57530.2	4.5	ethylene receptor, putative, expressed
osa-miR156b	LOC_Os02g57530.3	4.5	ethylene receptor, putative, expressed
osa-miR156b	LOC_Os02g57530.4	4.5	ethylene receptor, putative, expressed
osa-miR156b	LOC_Os04g25540.1	4.5	ribosomal protein L27, putative, expressed
osa-miR156b	LOC_Os06g45310.1	1	OsSPL11 - SBP-box gene family member, expressed
osa-miR156b	LOC_Os06g48610.1	4.5	CCT motif family protein, expressed
osa-miR156b	LOC_Os06g49010.1	1	OsSPL12 - SBP-box gene family member, expressed
osa-miR156b	LOC_Os06g49010.2	1	OsSPL12 - SBP-box gene family member, expressed
osa-miR156b	LOC_Os06g49010.3	1	OsSPL12 - SBP-box gene family member, expressed
osa-miR156b	LOC_Os06g49010.4	1	OsSPL12 - SBP-box gene family member, expressed
osa-miR156b	LOC_Os06g49010.5	1	OsSPL12 - SBP-box gene family member, expressed
osa-miR156b	LOC_Os06g49010.6	1	OsSPL12 - SBP-box gene family member, expressed
osa-miR156b	LOC_Os07g42400.1	4.5	transposon protein, putative, unclassified, expressed
osa-miR156b	LOC_Os07g42400.2	4.5	transposon protein, putative, unclassified, expressed
osa-miR156b	LOC_Os08g31219.1	4.5	ribosomal protein L27, putative, expressed
osa-miR156b	LOC_Os08g31228.1	4.5	ribosomal protein L27, putative, expressed
osa-miR156b	LOC_Os11g30370.1	1	OsSPL19 - SBP-box gene family member, expressed
osa-miR156b	LOC_Os01g69830.1	1	OsSPL2 - SBP-box gene family member, expressed
osa-miR156b	LOC_Os04g46580.1	1	OsSPL7 - SBP-box gene family member, expressed
osa-miR156b	LOC_Os08g39890.1	1	OsSPL14 - SBP-box gene family member, expressed
osa-miR156b	LOC_Os08g41940.1	1	OsSPL16 - SBP-box gene family member, expressed
osa-miR156b	LOC_Os09g31438.1	1	OsSPL17 - SBP-box gene family member, expressed
osa-miR156b	LOC_Os09g32944.1	1	OsSPL18 - SBP-box gene family member, expressed
osa-miR156c	LOC_Os07g32170.1	2	OsSPL13 - SBP-box gene family member, expressed
osa-miR156c	LOC_Os07g32170.2	2	OsSPL13 - SBP-box gene family member, expressed
osa-miR156c	LOC_Os02g04680.1	2	OsSPL3 - SBP-box gene family member, expressed
osa-miR156c	LOC_Os02g04680.2	2	OsSPL3 - SBP-box gene family member, expressed
osa-miR156c	LOC_Os02g07780.1	1	OsSPL4 - SBP-box gene family member, expressed
osa-miR156c	LOC_Os02g07780.2	1	OsSPL4 - SBP-box gene family member, expressed
osa-miR156c	LOC_Os02g57530.1	4.5	ethylene receptor, putative, expressed
osa-miR156c	LOC_Os02g57530.2	4.5	ethylene receptor, putative, expressed
osa-miR156c	LOC_Os02g57530.3	4.5	ethylene receptor, putative, expressed
osa-miR156c	LOC_Os02g57530.4	4.5	ethylene receptor, putative, expressed
osa-miR156c	LOC_Os04g25540.1	4.5	ribosomal protein L27, putative, expressed
osa-miR156c	LOC_Os06g45310.1	1	OsSPL11 - SBP-box gene family member, expressed
osa-miR156c	LOC_Os06g48610.1	4.5	CCT motif family protein, expressed
osa-miR156c	LOC_Os06g49010.1	1	OsSPL12 - SBP-box gene family member, expressed
osa-miR156c	LOC_Os06g49010.2	1	OsSPL12 - SBP-box gene family member, expressed
osa-miR156c	LOC_Os06g49010.3	1	OsSPL12 - SBP-box gene family member, expressed
osa-miR156c	LOC_Os06g49010.4	1	OsSPL12 - SBP-box gene family member, expressed
osa-miR156c	LOC_Os06g49010.5	1	OsSPL12 - SBP-box gene family member, expressed
osa-miR156c	LOC_Os06g49010.6	1	OsSPL12 - SBP-box gene family member, expressed
osa-miR156c	LOC_Os07g42400.1	4.5	transposon protein, putative, unclassified, expressed
osa-miR156c	LOC_Os07g42400.2	4.5	transposon protein, putative, unclassified, expressed
osa-miR156c	LOC_Os08g31219.1	4.5	ribosomal protein L27, putative, expressed
osa-miR156c	LOC_Os08g31228.1	4.5	ribosomal protein L27, putative, expressed
osa-miR156c	LOC_Os11g30370.1	1	OsSPL19 - SBP-box gene family member, expressed
osa-miR156c	LOC_Os01g69830.1	1	OsSPL2 - SBP-box gene family member, expressed
osa-miR156c	LOC_Os04g46580.1	1	OsSPL7 - SBP-box gene family member, expressed
osa-miR156c	LOC_Os08g39890.1	1	OsSPL14 - SBP-box gene family member, expressed
osa-miR156c	LOC_Os08g41940.1	1	OsSPL16 - SBP-box gene family member, expressed
osa-miR156c	LOC_Os09g31438.1	1	OsSPL17 - SBP-box gene family member, expressed
osa-miR156c	LOC_Os09g32944.1	1	OsSPL18 - SBP-box gene family member, expressed
osa-miR156d	LOC_Os07g32170.1	2	OsSPL13 - SBP-box gene family member, expressed
osa-miR156d	LOC_Os07g32170.2	2	OsSPL13 - SBP-box gene family member, expressed
osa-miR156d	LOC_Os02g04680.1	2	OsSPL3 - SBP-box gene family member, expressed
osa-miR156d	LOC_Os02g04680.2	2	OsSPL3 - SBP-box gene family member, expressed
osa-miR156d	LOC_Os02g07780.1	1	OsSPL4 - SBP-box gene family member, expressed
osa-miR156d	LOC_Os02g07780.2	1	OsSPL4 - SBP-box gene family member, expressed
osa-miR156d	LOC_Os02g57530.1	4.5	ethylene receptor, putative, expressed
osa-miR156d	LOC_Os02g57530.2	4.5	ethylene receptor, putative, expressed
osa-miR156d	LOC_Os02g57530.3	4.5	ethylene receptor, putative, expressed
osa-miR156d	LOC_Os02g57530.4	4.5	ethylene receptor, putative, expressed
osa-miR156d	LOC_Os04g25540.1	4.5	ribosomal protein L27, putative, expressed
osa-miR156d	LOC_Os06g45310.1	1	OsSPL11 - SBP-box gene family member, expressed
osa-miR156d	LOC_Os06g48610.1	4.5	CCT motif family protein, expressed
osa-miR156d	LOC_Os06g49010.1	1	OsSPL12 - SBP-box gene family member, expressed
osa-miR156d	LOC_Os06g49010.2	1	OsSPL12 - SBP-box gene family member, expressed
osa-miR156d	LOC_Os06g49010.3	1	OsSPL12 - SBP-box gene family member, expressed
osa-miR156d	LOC_Os06g49010.4	1	OsSPL12 - SBP-box gene family member, expressed
osa-miR156d	LOC_Os06g49010.5	1	OsSPL12 - SBP-box gene family member, expressed
osa-miR156d	LOC_Os06g49010.6	1	OsSPL12 - SBP-box gene family member, expressed
osa-miR156d	LOC_Os07g42400.1	4.5	transposon protein, putative, unclassified, expressed
osa-miR156d	LOC_Os07g42400.2	4.5	transposon protein, putative, unclassified, expressed
osa-miR156d	LOC_Os08g31219.1	4.5	ribosomal protein L27, putative, expressed
osa-miR156d	LOC_Os08g31228.1	4.5	ribosomal protein L27, putative, expressed
osa-miR156d	LOC_Os11g30370.1	1	OsSPL19 - SBP-box gene family member, expressed
osa-miR156d	LOC_Os01g69830.1	1	OsSPL2 - SBP-box gene family member, expressed
osa-miR156d	LOC_Os04g46580.1	1	OsSPL7 - SBP-box gene family member, expressed
osa-miR156d	LOC_Os08g39890.1	1	OsSPL14 - SBP-box gene family member, expressed
osa-miR156d	LOC_Os08g41940.1	1	OsSPL16 - SBP-box gene family member, expressed
osa-miR156d	LOC_Os09g31438.1	1	OsSPL17 - SBP-box gene family member, expressed
osa-miR156d	LOC_Os09g32944.1	1	OsSPL18 - SBP-box gene family member, expressed
osa-miR156e	LOC_Os07g32170.1	2	OsSPL13 - SBP-box gene family member, expressed
osa-miR156e	LOC_Os07g32170.2	2	OsSPL13 - SBP-box gene family member, expressed
osa-miR156e	LOC_Os02g04680.1	2	OsSPL3 - SBP-box gene family member, expressed
osa-miR156e	LOC_Os02g04680.2	2	OsSPL3 - SBP-box gene family member, expressed
osa-miR156e	LOC_Os02g07780.1	1	OsSPL4 - SBP-box gene family member, expressed
osa-miR156e	LOC_Os02g07780.2	1	OsSPL4 - SBP-box gene family member, expressed
osa-miR156e	LOC_Os02g57530.1	4.5	ethylene receptor, putative, expressed
osa-miR156e	LOC_Os02g57530.2	4.5	ethylene receptor, putative, expressed
osa-miR156e	LOC_Os02g57530.3	4.5	ethylene receptor, putative, expressed
osa-miR156e	LOC_Os02g57530.4	4.5	ethylene receptor, putative, expressed
osa-miR156e	LOC_Os04g25540.1	4.5	ribosomal protein L27, putative, expressed
osa-miR156e	LOC_Os06g45310.1	1	OsSPL11 - SBP-box gene family member, expressed
osa-miR156e	LOC_Os06g48610.1	4.5	CCT motif family protein, expressed
osa-miR156e	LOC_Os06g49010.1	1	OsSPL12 - SBP-box gene family member, expressed
osa-miR156e	LOC_Os06g49010.2	1	OsSPL12 - SBP-box gene family member, expressed
osa-miR156e	LOC_Os06g49010.3	1	OsSPL12 - SBP-box gene family member, expressed
osa-miR156e	LOC_Os06g49010.4	1	OsSPL12 - SBP-box gene family member, expressed
osa-miR156e	LOC_Os06g49010.5	1	OsSPL12 - SBP-box gene family member, expressed
osa-miR156e	LOC_Os06g49010.6	1	OsSPL12 - SBP-box gene family member, expressed
osa-miR156e	LOC_Os07g42400.1	4.5	transposon protein, putative, unclassified, expressed
osa-miR156e	LOC_Os07g42400.2	4.5	transposon protein, putative, unclassified, expressed
osa-miR156e	LOC_Os08g31219.1	4.5	ribosomal protein L27, putative, expressed
osa-miR156e	LOC_Os08g31228.1	4.5	ribosomal protein L27, putative, expressed
osa-miR156e	LOC_Os11g30370.1	1	OsSPL19 - SBP-box gene family member, expressed
osa-miR156e	LOC_Os01g69830.1	1	OsSPL2 - SBP-box gene family member, expressed
osa-miR156e	LOC_Os04g46580.1	1	OsSPL7 - SBP-box gene family member, expressed
osa-miR156e	LOC_Os08g39890.1	1	OsSPL14 - SBP-box gene family member, expressed
osa-miR156e	LOC_Os08g41940.1	1	OsSPL16 - SBP-box gene family member, expressed
osa-miR156e	LOC_Os09g31438.1	1	OsSPL17 - SBP-box gene family member, expressed
osa-miR156e	LOC_Os09g32944.1	1	OsSPL18 - SBP-box gene family member, expressed
osa-miR156f	LOC_Os07g32170.1	2	OsSPL13 - SBP-box gene family member, expressed
osa-miR156f	LOC_Os07g32170.2	2	OsSPL13 - SBP-box gene family member, expressed
osa-miR156f	LOC_Os02g04680.1	2	OsSPL3 - SBP-box gene family member, expressed
osa-miR156f	LOC_Os02g04680.2	2	OsSPL3 - SBP-box gene family member, expressed
osa-miR156f	LOC_Os02g07780.1	1	OsSPL4 - SBP-box gene family member, expressed
osa-miR156f	LOC_Os02g07780.2	1	OsSPL4 - SBP-box gene family member, expressed
osa-miR156f	LOC_Os02g57530.1	4.5	ethylene receptor, putative, expressed
osa-miR156f	LOC_Os02g57530.2	4.5	ethylene receptor, putative, expressed
osa-miR156f	LOC_Os02g57530.3	4.5	ethylene receptor, putative, expressed
osa-miR156f	LOC_Os02g57530.4	4.5	ethylene receptor, putative, expressed
osa-miR156f	LOC_Os04g25540.1	4.5	ribosomal protein L27, putative, expressed
osa-miR156f	LOC_Os06g45310.1	1	OsSPL11 - SBP-box gene family member, expressed
osa-miR156f	LOC_Os06g48610.1	4.5	CCT motif family protein, expressed
osa-miR156f	LOC_Os06g49010.1	1	OsSPL12 - SBP-box gene family member, expressed
osa-miR156f	LOC_Os06g49010.2	1	OsSPL12 - SBP-box gene family member, expressed
osa-miR156f	LOC_Os06g49010.3	1	OsSPL12 - SBP-box gene family member, expressed
osa-miR156f	LOC_Os06g49010.4	1	OsSPL12 - SBP-box gene family member, expressed
osa-miR156f	LOC_Os06g49010.5	1	OsSPL12 - SBP-box gene family member, expressed
osa-miR156f	LOC_Os06g49010.6	1	OsSPL12 - SBP-box gene family member, expressed
osa-miR156f	LOC_Os07g42400.1	4.5	transposon protein, putative, unclassified, expressed
osa-miR156f	LOC_Os07g42400.2	4.5	transposon protein, putative, unclassified, expressed
osa-miR156f	LOC_Os08g31219.1	4.5	ribosomal protein L27, putative, expressed
osa-miR156f	LOC_Os08g31228.1	4.5	ribosomal protein L27, putative, expressed
osa-miR156f	LOC_Os11g30370.1	1	OsSPL19 - SBP-box gene family member, expressed
osa-miR156f	LOC_Os01g69830.1	1	OsSPL2 - SBP-box gene family member, expressed
osa-miR156f	LOC_Os04g46580.1	1	OsSPL7 - SBP-box gene family member, expressed
osa-miR156f	LOC_Os08g39890.1	1	OsSPL14 - SBP-box gene family member, expressed
osa-miR156f	LOC_Os08g41940.1	1	OsSPL16 - SBP-box gene family member, expressed
osa-miR156f	LOC_Os09g31438.1	1	OsSPL17 - SBP-box gene family member, expressed
osa-miR156f	LOC_Os09g32944.1	1	OsSPL18 - SBP-box gene family member, expressed
osa-miR156g	LOC_Os07g32170.1	2	OsSPL13 - SBP-box gene family member, expressed
osa-miR156g	LOC_Os07g32170.2	2	OsSPL13 - SBP-box gene family member, expressed
osa-miR156g	LOC_Os02g04680.1	2	OsSPL3 - SBP-box gene family member, expressed
osa-miR156g	LOC_Os02g04680.2	2	OsSPL3 - SBP-box gene family member, expressed
osa-miR156g	LOC_Os02g07780.1	1	OsSPL4 - SBP-box gene family member, expressed
osa-miR156g	LOC_Os02g07780.2	1	OsSPL4 - SBP-box gene family member, expressed
osa-miR156g	LOC_Os02g57530.1	4.5	ethylene receptor, putative, expressed
osa-miR156g	LOC_Os02g57530.2	4.5	ethylene receptor, putative, expressed
osa-miR156g	LOC_Os02g57530.3	4.5	ethylene receptor, putative, expressed
osa-miR156g	LOC_Os02g57530.4	4.5	ethylene receptor, putative, expressed
osa-miR156g	LOC_Os04g25540.1	4.5	ribosomal protein L27, putative, expressed
osa-miR156g	LOC_Os06g45310.1	1	OsSPL11 - SBP-box gene family member, expressed
osa-miR156g	LOC_Os06g48610.1	4.5	CCT motif family protein, expressed
osa-miR156g	LOC_Os06g49010.1	1	OsSPL12 - SBP-box gene family member, expressed
osa-miR156g	LOC_Os06g49010.2	1	OsSPL12 - SBP-box gene family member, expressed
osa-miR156g	LOC_Os06g49010.3	1	OsSPL12 - SBP-box gene family member, expressed
osa-miR156g	LOC_Os06g49010.4	1	OsSPL12 - SBP-box gene family member, expressed
osa-miR156g	LOC_Os06g49010.5	1	OsSPL12 - SBP-box gene family member, expressed
osa-miR156g	LOC_Os06g49010.6	1	OsSPL12 - SBP-box gene family member, expressed
osa-miR156g	LOC_Os07g42400.1	4.5	transposon protein, putative, unclassified, expressed
osa-miR156g	LOC_Os07g42400.2	4.5	transposon protein, putative, unclassified, expressed
osa-miR156g	LOC_Os08g31219.1	4.5	ribosomal protein L27, putative, expressed
osa-miR156g	LOC_Os08g31228.1	4.5	ribosomal protein L27, putative, expressed
osa-miR156g	LOC_Os11g30370.1	1	OsSPL19 - SBP-box gene family member, expressed
osa-miR156g	LOC_Os01g69830.1	1	OsSPL2 - SBP-box gene family member, expressed
osa-miR156g	LOC_Os04g46580.1	1	OsSPL7 - SBP-box gene family member, expressed
osa-miR156g	LOC_Os08g39890.1	1	OsSPL14 - SBP-box gene family member, expressed
osa-miR156g	LOC_Os08g41940.1	1	OsSPL16 - SBP-box gene family member, expressed
osa-miR156g	LOC_Os09g31438.1	1	OsSPL17 - SBP-box gene family member, expressed
osa-miR156g	LOC_Os09g32944.1	1	OsSPL18 - SBP-box gene family member, expressed
osa-miR156h	LOC_Os07g32170.1	2	OsSPL13 - SBP-box gene family member, expressed
osa-miR156h	LOC_Os07g32170.2	2	OsSPL13 - SBP-box gene family member, expressed
osa-miR156h	LOC_Os02g04680.1	2	OsSPL3 - SBP-box gene family member, expressed
osa-miR156h	LOC_Os02g04680.2	2	OsSPL3 - SBP-box gene family member, expressed
osa-miR156h	LOC_Os02g07780.1	1	OsSPL4 - SBP-box gene family member, expressed
osa-miR156h	LOC_Os02g07780.2	1	OsSPL4 - SBP-box gene family member, expressed
osa-miR156h	LOC_Os02g57530.1	4.5	ethylene receptor, putative, expressed
osa-miR156h	LOC_Os02g57530.2	4.5	ethylene receptor, putative, expressed
osa-miR156h	LOC_Os02g57530.3	4.5	ethylene receptor, putative, expressed
osa-miR156h	LOC_Os02g57530.4	4.5	ethylene receptor, putative, expressed
osa-miR156h	LOC_Os04g25540.1	4.5	ribosomal protein L27, putative, expressed
osa-miR156h	LOC_Os06g45310.1	1	OsSPL11 - SBP-box gene family member, expressed
osa-miR156h	LOC_Os06g48610.1	4.5	CCT motif family protein, expressed
osa-miR156h	LOC_Os06g49010.1	1	OsSPL12 - SBP-box gene family member, expressed
osa-miR156h	LOC_Os06g49010.2	1	OsSPL12 - SBP-box gene family member, expressed
osa-miR156h	LOC_Os06g49010.3	1	OsSPL12 - SBP-box gene family member, expressed
osa-miR156h	LOC_Os06g49010.4	1	OsSPL12 - SBP-box gene family member, expressed
osa-miR156h	LOC_Os06g49010.5	1	OsSPL12 - SBP-box gene family member, expressed
osa-miR156h	LOC_Os06g49010.6	1	OsSPL12 - SBP-box gene family member, expressed
osa-miR156h	LOC_Os07g42400.1	4.5	transposon protein, putative, unclassified, expressed
osa-miR156h	LOC_Os07g42400.2	4.5	transposon protein, putative, unclassified, expressed
osa-miR156h	LOC_Os08g31219.1	4.5	ribosomal protein L27, putative, expressed
osa-miR156h	LOC_Os08g31228.1	4.5	ribosomal protein L27, putative, expressed
osa-miR156h	LOC_Os11g30370.1	1	OsSPL19 - SBP-box gene family member, expressed
osa-miR156h	LOC_Os01g69830.1	1	OsSPL2 - SBP-box gene family member, expressed
osa-miR156h	LOC_Os04g46580.1	1	OsSPL7 - SBP-box gene family member, expressed
osa-miR156h	LOC_Os08g39890.1	1	OsSPL14 - SBP-box gene family member, expressed
osa-miR156h	LOC_Os08g41940.1	1	OsSPL16 - SBP-box gene family member, expressed
osa-miR156h	LOC_Os09g31438.1	1	OsSPL17 - SBP-box gene family member, expressed
osa-miR156h	LOC_Os09g32944.1	1	OsSPL18 - SBP-box gene family member, expressed
osa-miR156i	LOC_Os07g32170.1	2	OsSPL13 - SBP-box gene family member, expressed
osa-miR156i	LOC_Os07g32170.2	2	OsSPL13 - SBP-box gene family member, expressed
osa-miR156i	LOC_Os02g04680.1	2	OsSPL3 - SBP-box gene family member, expressed
osa-miR156i	LOC_Os02g04680.2	2	OsSPL3 - SBP-box gene family member, expressed
osa-miR156i	LOC_Os02g07780.1	1	OsSPL4 - SBP-box gene family member, expressed
osa-miR156i	LOC_Os02g07780.2	1	OsSPL4 - SBP-box gene family member, expressed
osa-miR156i	LOC_Os02g57530.1	4.5	ethylene receptor, putative, expressed
osa-miR156i	LOC_Os02g57530.2	4.5	ethylene receptor, putative, expressed
osa-miR156i	LOC_Os02g57530.3	4.5	ethylene receptor, putative, expressed
osa-miR156i	LOC_Os02g57530.4	4.5	ethylene receptor, putative, expressed
osa-miR156i	LOC_Os04g25540.1	4.5	ribosomal protein L27, putative, expressed
osa-miR156i	LOC_Os06g45310.1	1	OsSPL11 - SBP-box gene family member, expressed
osa-miR156i	LOC_Os06g48610.1	4.5	CCT motif family protein, expressed
osa-miR156i	LOC_Os06g49010.1	1	OsSPL12 - SBP-box gene family member, expressed
osa-miR156i	LOC_Os06g49010.2	1	OsSPL12 - SBP-box gene family member, expressed
osa-miR156i	LOC_Os06g49010.3	1	OsSPL12 - SBP-box gene family member, expressed
osa-miR156i	LOC_Os06g49010.4	1	OsSPL12 - SBP-box gene family member, expressed
osa-miR156i	LOC_Os06g49010.5	1	OsSPL12 - SBP-box gene family member, expressed
osa-miR156i	LOC_Os06g49010.6	1	OsSPL12 - SBP-box gene family member, expressed
osa-miR156i	LOC_Os07g42400.1	4.5	transposon protein, putative, unclassified, expressed
osa-miR156i	LOC_Os07g42400.2	4.5	transposon protein, putative, unclassified, expressed
osa-miR156i	LOC_Os08g31219.1	4.5	ribosomal protein L27, putative, expressed
osa-miR156i	LOC_Os08g31228.1	4.5	ribosomal protein L27, putative, expressed
osa-miR156i	LOC_Os11g30370.1	1	OsSPL19 - SBP-box gene family member, expressed
osa-miR156i	LOC_Os01g69830.1	1	OsSPL2 - SBP-box gene family member, expressed
osa-miR156i	LOC_Os04g46580.1	1	OsSPL7 - SBP-box gene family member, expressed
osa-miR156i	LOC_Os08g39890.1	1	OsSPL14 - SBP-box gene family member, expressed
osa-miR156i	LOC_Os08g41940.1	1	OsSPL16 - SBP-box gene family member, expressed
osa-miR156i	LOC_Os09g31438.1	1	OsSPL17 - SBP-box gene family member, expressed
osa-miR156i	LOC_Os09g32944.1	1	OsSPL18 - SBP-box gene family member, expressed
osa-miR156j	LOC_Os07g32170.1	2	OsSPL13 - SBP-box gene family member, expressed
osa-miR156j	LOC_Os07g32170.2	2	OsSPL13 - SBP-box gene family member, expressed
osa-miR156j	LOC_Os02g04680.1	2	OsSPL3 - SBP-box gene family member, expressed
osa-miR156j	LOC_Os02g04680.2	2	OsSPL3 - SBP-box gene family member, expressed
osa-miR156j	LOC_Os02g07780.1	1	OsSPL4 - SBP-box gene family member, expressed
osa-miR156j	LOC_Os02g07780.2	1	OsSPL4 - SBP-box gene family member, expressed
osa-miR156j	LOC_Os02g57530.1	4.5	ethylene receptor, putative, expressed
osa-miR156j	LOC_Os02g57530.2	4.5	ethylene receptor, putative, expressed
osa-miR156j	LOC_Os02g57530.3	4.5	ethylene receptor, putative, expressed
osa-miR156j	LOC_Os02g57530.4	4.5	ethylene receptor, putative, expressed
osa-miR156j	LOC_Os04g25540.1	4.5	ribosomal protein L27, putative, expressed
osa-miR156j	LOC_Os06g45310.1	1	OsSPL11 - SBP-box gene family member, expressed
osa-miR156j	LOC_Os06g48610.1	4.5	CCT motif family protein, expressed
osa-miR156j	LOC_Os06g49010.1	1	OsSPL12 - SBP-box gene family member, expressed
osa-miR156j	LOC_Os06g49010.2	1	OsSPL12 - SBP-box gene family member, expressed
osa-miR156j	LOC_Os06g49010.3	1	OsSPL12 - SBP-box gene family member, expressed
osa-miR156j	LOC_Os06g49010.4	1	OsSPL12 - SBP-box gene family member, expressed
osa-miR156j	LOC_Os06g49010.5	1	OsSPL12 - SBP-box gene family member, expressed
osa-miR156j	LOC_Os06g49010.6	1	OsSPL12 - SBP-box gene family member, expressed
osa-miR156j	LOC_Os07g42400.1	4.5	transposon protein, putative, unclassified, expressed
osa-miR156j	LOC_Os07g42400.2	4.5	transposon protein, putative, unclassified, expressed
osa-miR156j	LOC_Os08g31219.1	4.5	ribosomal protein L27, putative, expressed
osa-miR156j	LOC_Os08g31228.1	4.5	ribosomal protein L27, putative, expressed
osa-miR156j	LOC_Os11g30370.1	1	OsSPL19 - SBP-box gene family member, expressed
osa-miR156j	LOC_Os01g69830.1	1	OsSPL2 - SBP-box gene family member, expressed
osa-miR156j	LOC_Os04g46580.1	1	OsSPL7 - SBP-box gene family member, expressed
osa-miR156j	LOC_Os08g39890.1	1	OsSPL14 - SBP-box gene family member, expressed
osa-miR156j	LOC_Os08g41940.1	1	OsSPL16 - SBP-box gene family member, expressed
osa-miR156j	LOC_Os09g31438.1	1	OsSPL17 - SBP-box gene family member, expressed
osa-miR156j	LOC_Os09g32944.1	1	OsSPL18 - SBP-box gene family member, expressed
osa-miR156k	LOC_Os07g32170.1	3	OsSPL13 - SBP-box gene family member, expressed
osa-miR156k	LOC_Os07g32170.2	3	OsSPL13 - SBP-box gene family member, expressed
osa-miR156k	LOC_Os02g04680.1	2	OsSPL3 - SBP-box gene family member, expressed
osa-miR156k	LOC_Os02g04680.2	2	OsSPL3 - SBP-box gene family member, expressed
osa-miR156k	LOC_Os02g07780.1	1	OsSPL4 - SBP-box gene family member, expressed
osa-miR156k	LOC_Os02g07780.2	1	OsSPL4 - SBP-box gene family member, expressed
osa-miR156k	LOC_Os06g45310.1	1	OsSPL11 - SBP-box gene family member, expressed
osa-miR156k	LOC_Os06g48610.1	4	CCT motif family protein, expressed
osa-miR156k	LOC_Os06g49010.1	1	OsSPL12 - SBP-box gene family member, expressed
osa-miR156k	LOC_Os06g49010.2	1	OsSPL12 - SBP-box gene family member, expressed
osa-miR156k	LOC_Os06g49010.3	1	OsSPL12 - SBP-box gene family member, expressed
osa-miR156k	LOC_Os06g49010.4	1	OsSPL12 - SBP-box gene family member, expressed
osa-miR156k	LOC_Os06g49010.5	1	OsSPL12 - SBP-box gene family member, expressed
osa-miR156k	LOC_Os06g49010.6	1	OsSPL12 - SBP-box gene family member, expressed
osa-miR156k	LOC_Os11g30370.1	0	OsSPL19 - SBP-box gene family member, expressed
osa-miR156k	LOC_Os01g69830.1	0	OsSPL2 - SBP-box gene family member, expressed
osa-miR156k	LOC_Os04g46580.1	1	OsSPL7 - SBP-box gene family member, expressed
osa-miR156k	LOC_Os08g39890.1	0	OsSPL14 - SBP-box gene family member, expressed
osa-miR156k	LOC_Os08g41940.1	0	OsSPL16 - SBP-box gene family member, expressed
osa-miR156k	LOC_Os09g31438.1	0	OsSPL17 - SBP-box gene family member, expressed
osa-miR156k	LOC_Os09g32944.1	0	OsSPL18 - SBP-box gene family member, expressed
osa-miR156l	LOC_Os07g32170.1	3	OsSPL13 - SBP-box gene family member, expressed
osa-miR156l	LOC_Os07g32170.2	3	OsSPL13 - SBP-box gene family member, expressed
osa-miR156l	LOC_Os02g04680.1	3	OsSPL3 - SBP-box gene family member, expressed
osa-miR156l	LOC_Os02g04680.2	3	OsSPL3 - SBP-box gene family member, expressed
osa-miR156l	LOC_Os02g07780.1	3.5	OsSPL4 - SBP-box gene family member, expressed
osa-miR156l	LOC_Os02g07780.2	3.5	OsSPL4 - SBP-box gene family member, expressed
osa-miR156l	LOC_Os06g45310.1	3.5	OsSPL11 - SBP-box gene family member, expressed
osa-miR156l	LOC_Os06g49010.1	3.5	OsSPL12 - SBP-box gene family member, expressed
osa-miR156l	LOC_Os06g49010.2	3.5	OsSPL12 - SBP-box gene family member, expressed
osa-miR156l	LOC_Os06g49010.3	3.5	OsSPL12 - SBP-box gene family member, expressed
osa-miR156l	LOC_Os06g49010.4	3.5	OsSPL12 - SBP-box gene family member, expressed
osa-miR156l	LOC_Os06g49010.5	3.5	OsSPL12 - SBP-box gene family member, expressed
osa-miR156l	LOC_Os06g49010.6	3.5	OsSPL12 - SBP-box gene family member, expressed
osa-miR156l	LOC_Os11g30370.1	2.5	OsSPL19 - SBP-box gene family member, expressed
osa-miR156l	LOC_Os01g69830.1	2.5	OsSPL2 - SBP-box gene family member, expressed
osa-miR156l	LOC_Os03g57040.1	4.5	clathrin adaptor complex small chain domain containing protein, expressed
osa-miR156l	LOC_Os03g57040.2	4.5	clathrin adaptor complex small chain domain containing protein, expressed
osa-miR156l	LOC_Os04g46580.1	3.5	OsSPL7 - SBP-box gene family member, expressed
osa-miR156l	LOC_Os08g39890.1	2.5	OsSPL14 - SBP-box gene family member, expressed
osa-miR156l	LOC_Os08g41940.1	2.5	OsSPL16 - SBP-box gene family member, expressed
osa-miR156l	LOC_Os09g31438.1	2.5	OsSPL17 - SBP-box gene family member, expressed
osa-miR156l	LOC_Os09g32944.1	2.5	OsSPL18 - SBP-box gene family member, expressed
osa-miR159a.1	LOC_Os01g11430.1	3.5	expressed protein
osa-miR159a.1	LOC_Os01g59660.1	3.5	MYB family transcription factor, putative, expressed
osa-miR159a.1	LOC_Os01g59660.2	3.5	MYB family transcription factor, putative, expressed
osa-miR159a.1	LOC_Os01g59660.3	3.5	MYB family transcription factor, putative, expressed
osa-miR159a.1	LOC_Os01g59660.4	3.5	MYB family transcription factor, putative, expressed
osa-miR159a.1	LOC_Os06g40330.1	3.5	MYB family transcription factor, putative, expressed
osa-miR159a.1	LOC_Os10g05230.2	4	zinc finger, C3HC4 type domain containing protein, expressed
osa-miR159a.1	LOC_Os05g42240.1	3	hypothetical protein
osa-miR159a.1	LOC_Os09g36650.1	3.5	expressed protein
osa-miR159b	LOC_Os01g11430.1	3.5	expressed protein
osa-miR159b	LOC_Os01g59660.1	3.5	MYB family transcription factor, putative, expressed
osa-miR159b	LOC_Os01g59660.2	3.5	MYB family transcription factor, putative, expressed
osa-miR159b	LOC_Os01g59660.3	3.5	MYB family transcription factor, putative, expressed
osa-miR159b	LOC_Os01g59660.4	3.5	MYB family transcription factor, putative, expressed
osa-miR159b	LOC_Os06g40330.1	3.5	MYB family transcription factor, putative, expressed
osa-miR159b	LOC_Os10g05230.2	4	zinc finger, C3HC4 type domain containing protein, expressed
osa-miR159b	LOC_Os05g42240.1	3	hypothetical protein
osa-miR159b	LOC_Os09g36650.1	3.5	expressed protein
osa-miR159c	LOC_Os01g59660.1	3	MYB family transcription factor, putative, expressed
osa-miR159c	LOC_Os01g59660.2	3	MYB family transcription factor, putative, expressed
osa-miR159c	LOC_Os01g59660.3	3	MYB family transcription factor, putative, expressed
osa-miR159c	LOC_Os01g59660.4	3	MYB family transcription factor, putative, expressed
osa-miR159c	LOC_Os06g40330.1	3	MYB family transcription factor, putative, expressed
osa-miR159c	LOC_Os10g05230.2	4	zinc finger, C3HC4 type domain containing protein, expressed
osa-miR159c	LOC_Os09g36650.1	4	expressed protein
osa-miR159d	LOC_Os01g11430.1	4	expressed protein
osa-miR159d	LOC_Os01g59660.1	3.5	MYB family transcription factor, putative, expressed
osa-miR159d	LOC_Os01g59660.2	3.5	MYB family transcription factor, putative, expressed
osa-miR159d	LOC_Os01g59660.3	3.5	MYB family transcription factor, putative, expressed
osa-miR159d	LOC_Os01g59660.4	3.5	MYB family transcription factor, putative, expressed
osa-miR159d	LOC_Os06g40330.1	3.5	MYB family transcription factor, putative, expressed
osa-miR159d	LOC_Os10g05230.2	4.5	zinc finger, C3HC4 type domain containing protein, expressed
osa-miR159d	LOC_Os09g36650.1	3	expressed protein
osa-miR159e	LOC_Os01g59660.1	4	MYB family transcription factor, putative, expressed
osa-miR159e	LOC_Os01g59660.2	4	MYB family transcription factor, putative, expressed
osa-miR159e	LOC_Os01g59660.3	4	MYB family transcription factor, putative, expressed
osa-miR159e	LOC_Os01g59660.4	4	MYB family transcription factor, putative, expressed
osa-miR159e	LOC_Os03g12840.1	4.5	Inositol 1, 3, 4-trisphosphate 5/6-kinase, putative, expressed
osa-miR159e	LOC_Os03g12840.2	4.5	Inositol 1, 3, 4-trisphosphate 5/6-kinase, putative, expressed
osa-miR159e	LOC_Os03g12840.3	4.5	Inositol 1, 3, 4-trisphosphate 5/6-kinase, putative, expressed
osa-miR159e	LOC_Os06g40330.1	4	MYB family transcription factor, putative, expressed
osa-miR159e	LOC_Os09g36650.1	4	expressed protein
osa-miR159f	LOC_Os01g59660.1	2.5	MYB family transcription factor, putative, expressed
osa-miR159f	LOC_Os01g59660.2	2.5	MYB family transcription factor, putative, expressed
osa-miR159f	LOC_Os01g59660.3	2.5	MYB family transcription factor, putative, expressed
osa-miR159f	LOC_Os01g59660.4	2.5	MYB family transcription factor, putative, expressed
osa-miR159f	LOC_Os06g40330.1	3	MYB family transcription factor, putative, expressed
osa-miR159f	LOC_Os10g05230.2	3	zinc finger, C3HC4 type domain containing protein, expressed
osa-miR159f	LOC_Os09g36650.1	4.5	expressed protein
osa-miR160a	LOC_Os02g41800.1	1	auxin response factor, putative, expressed
osa-miR160a	LOC_Os02g41800.2	1	auxin response factor, putative, expressed
osa-miR160a	LOC_Os04g43910.1	1	auxin response factor, putative, expressed
osa-miR160a	LOC_Os04g59430.1	2	auxin response factor, putative, expressed
osa-miR160a	LOC_Os06g47150.1	1	auxin response factor 18, putative, expressed
osa-miR160a	LOC_Os06g47150.2	1	auxin response factor 18, putative, expressed
osa-miR160a	LOC_Os06g47150.3	1	auxin response factor 18, putative, expressed
osa-miR160a	LOC_Os06g47150.4	1	auxin response factor 18, putative, expressed
osa-miR160a	LOC_Os10g33940.1	1	auxin response factor 18, putative, expressed
osa-miR160b	LOC_Os02g41800.1	1	auxin response factor, putative, expressed
osa-miR160b	LOC_Os02g41800.2	1	auxin response factor, putative, expressed
osa-miR160b	LOC_Os04g43910.1	1	auxin response factor, putative, expressed
osa-miR160b	LOC_Os04g59430.1	2	auxin response factor, putative, expressed
osa-miR160b	LOC_Os06g47150.1	1	auxin response factor 18, putative, expressed
osa-miR160b	LOC_Os06g47150.2	1	auxin response factor 18, putative, expressed
osa-miR160b	LOC_Os06g47150.3	1	auxin response factor 18, putative, expressed
osa-miR160b	LOC_Os06g47150.4	1	auxin response factor 18, putative, expressed
osa-miR160b	LOC_Os10g33940.1	1	auxin response factor 18, putative, expressed
osa-miR160c	LOC_Os02g41800.1	1	auxin response factor, putative, expressed
osa-miR160c	LOC_Os02g41800.2	1	auxin response factor, putative, expressed
osa-miR160c	LOC_Os04g43910.1	1	auxin response factor, putative, expressed
osa-miR160c	LOC_Os04g59430.1	2	auxin response factor, putative, expressed
osa-miR160c	LOC_Os06g47150.1	1	auxin response factor 18, putative, expressed
osa-miR160c	LOC_Os06g47150.2	1	auxin response factor 18, putative, expressed
osa-miR160c	LOC_Os06g47150.3	1	auxin response factor 18, putative, expressed
osa-miR160c	LOC_Os06g47150.4	1	auxin response factor 18, putative, expressed
osa-miR160c	LOC_Os10g33940.1	1	auxin response factor 18, putative, expressed
osa-miR160d	LOC_Os02g41800.1	1	auxin response factor, putative, expressed
osa-miR160d	LOC_Os02g41800.2	1	auxin response factor, putative, expressed
osa-miR160d	LOC_Os04g43910.1	1	auxin response factor, putative, expressed
osa-miR160d	LOC_Os04g59430.1	2	auxin response factor, putative, expressed
osa-miR160d	LOC_Os06g47150.1	1	auxin response factor 18, putative, expressed
osa-miR160d	LOC_Os06g47150.2	1	auxin response factor 18, putative, expressed
osa-miR160d	LOC_Os06g47150.3	1	auxin response factor 18, putative, expressed
osa-miR160d	LOC_Os06g47150.4	1	auxin response factor 18, putative, expressed
osa-miR160d	LOC_Os10g33940.1	1	auxin response factor 18, putative, expressed
osa-miR160e	LOC_Os02g41800.1	1	auxin response factor, putative, expressed
osa-miR160e	LOC_Os02g41800.2	1	auxin response factor, putative, expressed
osa-miR160e	LOC_Os04g43910.1	1	auxin response factor, putative, expressed
osa-miR160e	LOC_Os04g59430.1	2.5	auxin response factor, putative, expressed
osa-miR160e	LOC_Os06g47150.1	1	auxin response factor 18, putative, expressed
osa-miR160e	LOC_Os06g47150.2	1	auxin response factor 18, putative, expressed
osa-miR160e	LOC_Os06g47150.3	1	auxin response factor 18, putative, expressed
osa-miR160e	LOC_Os06g47150.4	1	auxin response factor 18, putative, expressed
osa-miR160e	LOC_Os10g33940.1	1	auxin response factor 18, putative, expressed
osa-miR162a	LOC_Os03g02970.1	2	Dicer, putative, expressed
osa-miR162b	LOC_Os03g02970.1	3	Dicer, putative, expressed
osa-miR164a	LOC_Os02g36880.1	3	No apical meristem protein, putative, expressed
osa-miR164a	LOC_Os02g36880.2	3	No apical meristem protein, putative, expressed
osa-miR164a	LOC_Os02g36880.3	3	No apical meristem protein, putative, expressed
osa-miR164a	LOC_Os02g36880.4	3	No apical meristem protein, putative, expressed
osa-miR164a	LOC_Os04g38720.1	3	no apical meristem protein, putative, expressed
osa-miR164a	LOC_Os06g46270.1	2	no apical meristem protein, putative, expressed
osa-miR164a	LOC_Os12g05260.1	3	phytosulfokines precursor, putative, expressed
osa-miR164a	LOC_Os12g41680.1	2	No apical meristem protein, putative, expressed
osa-miR164a	LOC_Os06g23650.1	2	no apical meristem protein, putative, expressed
osa-miR164b	LOC_Os02g36880.1	3	No apical meristem protein, putative, expressed
osa-miR164b	LOC_Os02g36880.2	3	No apical meristem protein, putative, expressed
osa-miR164b	LOC_Os02g36880.3	3	No apical meristem protein, putative, expressed
osa-miR164b	LOC_Os02g36880.4	3	No apical meristem protein, putative, expressed
osa-miR164b	LOC_Os04g38720.1	3	no apical meristem protein, putative, expressed
osa-miR164b	LOC_Os06g46270.1	2	no apical meristem protein, putative, expressed
osa-miR164b	LOC_Os12g05260.1	3	phytosulfokines precursor, putative, expressed
osa-miR164b	LOC_Os12g41680.1	2	No apical meristem protein, putative, expressed
osa-miR164b	LOC_Os06g23650.1	2	no apical meristem protein, putative, expressed
osa-miR164c	LOC_Os02g36880.1	3.5	No apical meristem protein, putative, expressed
osa-miR164c	LOC_Os02g36880.2	3.5	No apical meristem protein, putative, expressed
osa-miR164c	LOC_Os02g36880.3	3.5	No apical meristem protein, putative, expressed
osa-miR164c	LOC_Os02g36880.4	3.5	No apical meristem protein, putative, expressed
osa-miR164c	LOC_Os04g38720.1	3.5	no apical meristem protein, putative, expressed
osa-miR164c	LOC_Os06g46270.1	2.5	no apical meristem protein, putative, expressed
osa-miR164c	LOC_Os12g05260.1	3.5	phytosulfokines precursor, putative, expressed
osa-miR164c	LOC_Os12g32374.1	4.5	histone deacetylase 6, putative, expressed
osa-miR164c	LOC_Os12g41680.1	2.5	No apical meristem protein, putative, expressed
osa-miR164c	LOC_Os06g23650.1	2.5	no apical meristem protein, putative, expressed
osa-miR164d	LOC_Os04g41540.1	4.5	OsCML22 - Calmodulin-related calcium sensor protein, expressed
osa-miR164d	LOC_Os02g36880.1	3	No apical meristem protein, putative, expressed
osa-miR164d	LOC_Os02g36880.2	3	No apical meristem protein, putative, expressed
osa-miR164d	LOC_Os02g36880.3	3	No apical meristem protein, putative, expressed
osa-miR164d	LOC_Os02g36880.4	3	No apical meristem protein, putative, expressed
osa-miR164d	LOC_Os04g38720.1	3	no apical meristem protein, putative, expressed
osa-miR164d	LOC_Os06g46270.1	1	no apical meristem protein, putative, expressed
osa-miR164d	LOC_Os12g05260.1	4	phytosulfokines precursor, putative, expressed
osa-miR164d	LOC_Os12g41680.1	1	No apical meristem protein, putative, expressed
osa-miR164d	LOC_Os06g23650.1	1	no apical meristem protein, putative, expressed
osa-miR164e	LOC_Os02g36880.1	3	No apical meristem protein, putative, expressed
osa-miR164e	LOC_Os02g36880.2	3	No apical meristem protein, putative, expressed
osa-miR164e	LOC_Os02g36880.3	3	No apical meristem protein, putative, expressed
osa-miR164e	LOC_Os02g36880.4	3	No apical meristem protein, putative, expressed
osa-miR164e	LOC_Os04g38720.1	3	no apical meristem protein, putative, expressed
osa-miR164e	LOC_Os06g46270.1	3	no apical meristem protein, putative, expressed
osa-miR164e	LOC_Os12g05260.1	4	phytosulfokines precursor, putative, expressed
osa-miR164e	LOC_Os12g41680.1	3	No apical meristem protein, putative, expressed
osa-miR164e	LOC_Os01g60330.1	4.5	inactive receptor kinase At2g26730 precursor, putative, expressed
osa-miR164e	LOC_Os06g23650.1	3	no apical meristem protein, putative, expressed
osa-miR164f	LOC_Os02g36880.1	3	No apical meristem protein, putative, expressed
osa-miR164f	LOC_Os02g36880.2	3	No apical meristem protein, putative, expressed
osa-miR164f	LOC_Os02g36880.3	3	No apical meristem protein, putative, expressed
osa-miR164f	LOC_Os02g36880.4	3	No apical meristem protein, putative, expressed
osa-miR164f	LOC_Os04g38720.1	3	no apical meristem protein, putative, expressed
osa-miR164f	LOC_Os06g46270.1	2	no apical meristem protein, putative, expressed
osa-miR164f	LOC_Os12g05260.1	3	phytosulfokines precursor, putative, expressed
osa-miR164f	LOC_Os12g41680.1	2	No apical meristem protein, putative, expressed
osa-miR164f	LOC_Os06g23650.1	2	no apical meristem protein, putative, expressed
osa-miR166a	LOC_Os04g48290.1	3	MATE efflux family protein, putative, expressed
osa-miR166a	LOC_Os01g08520.1	3.5	DUF581 domain containing protein, expressed
osa-miR166a	LOC_Os03g01890.1	3	START domain containing protein, expressed
osa-miR166a	LOC_Os03g01890.2	3	START domain containing protein, expressed
osa-miR166a	LOC_Os10g33960.1	3	START domain containing protein, expressed
osa-miR166a	LOC_Os10g33960.2	3	START domain containing protein, expressed
osa-miR166a	LOC_Os10g33960.3	3	START domain containing protein, expressed
osa-miR166a	LOC_Os10g33960.4	3	START domain containing protein, expressed
osa-miR166a	LOC_Os03g43930.1	3	START domain containing protein, expressed
osa-miR166a	LOC_Os03g43930.2	3	START domain containing protein, expressed
osa-miR166a	LOC_Os12g41860.1	3	START domain containing protein, expressed
osa-miR166b	LOC_Os04g48290.1	3	MATE efflux family protein, putative, expressed
osa-miR166b	LOC_Os01g08520.1	3.5	DUF581 domain containing protein, expressed
osa-miR166b	LOC_Os03g01890.1	3	START domain containing protein, expressed
osa-miR166b	LOC_Os03g01890.2	3	START domain containing protein, expressed
osa-miR166b	LOC_Os10g33960.1	3	START domain containing protein, expressed
osa-miR166b	LOC_Os10g33960.2	3	START domain containing protein, expressed
osa-miR166b	LOC_Os10g33960.3	3	START domain containing protein, expressed
osa-miR166b	LOC_Os10g33960.4	3	START domain containing protein, expressed
osa-miR166b	LOC_Os03g43930.1	3	START domain containing protein, expressed
osa-miR166b	LOC_Os03g43930.2	3	START domain containing protein, expressed
osa-miR166b	LOC_Os12g41860.1	3	START domain containing protein, expressed
osa-miR166c	LOC_Os04g48290.1	3	MATE efflux family protein, putative, expressed
osa-miR166c	LOC_Os01g08520.1	3.5	DUF581 domain containing protein, expressed
osa-miR166c	LOC_Os03g01890.1	3	START domain containing protein, expressed
osa-miR166c	LOC_Os03g01890.2	3	START domain containing protein, expressed
osa-miR166c	LOC_Os10g33960.1	3	START domain containing protein, expressed
osa-miR166c	LOC_Os10g33960.2	3	START domain containing protein, expressed
osa-miR166c	LOC_Os10g33960.3	3	START domain containing protein, expressed
osa-miR166c	LOC_Os10g33960.4	3	START domain containing protein, expressed
osa-miR166c	LOC_Os03g43930.1	3	START domain containing protein, expressed
osa-miR166c	LOC_Os03g43930.2	3	START domain containing protein, expressed
osa-miR166c	LOC_Os12g41860.1	3	START domain containing protein, expressed
osa-miR166d	LOC_Os04g48290.1	3	MATE efflux family protein, putative, expressed
osa-miR166d	LOC_Os01g08520.1	3.5	DUF581 domain containing protein, expressed
osa-miR166d	LOC_Os03g01890.1	3	START domain containing protein, expressed
osa-miR166d	LOC_Os03g01890.2	3	START domain containing protein, expressed
osa-miR166d	LOC_Os10g33960.1	3	START domain containing protein, expressed
osa-miR166d	LOC_Os10g33960.2	3	START domain containing protein, expressed
osa-miR166d	LOC_Os10g33960.3	3	START domain containing protein, expressed
osa-miR166d	LOC_Os10g33960.4	3	START domain containing protein, expressed
osa-miR166d	LOC_Os03g43930.1	3	START domain containing protein, expressed
osa-miR166d	LOC_Os03g43930.2	3	START domain containing protein, expressed
osa-miR166d	LOC_Os12g41860.1	3	START domain containing protein, expressed
osa-miR166e	LOC_Os02g49260.1	4.5	transporter-related, putative, expressed
osa-miR166f	LOC_Os04g48290.1	3	MATE efflux family protein, putative, expressed
osa-miR166f	LOC_Os01g08520.1	3.5	DUF581 domain containing protein, expressed
osa-miR166f	LOC_Os03g01890.1	3	START domain containing protein, expressed
osa-miR166f	LOC_Os03g01890.2	3	START domain containing protein, expressed
osa-miR166f	LOC_Os10g33960.1	3	START domain containing protein, expressed
osa-miR166f	LOC_Os10g33960.2	3	START domain containing protein, expressed
osa-miR166f	LOC_Os10g33960.3	3	START domain containing protein, expressed
osa-miR166f	LOC_Os10g33960.4	3	START domain containing protein, expressed
osa-miR166f	LOC_Os03g43930.1	3	START domain containing protein, expressed
osa-miR166f	LOC_Os03g43930.2	3	START domain containing protein, expressed
osa-miR166f	LOC_Os12g41860.1	3	START domain containing protein, expressed
osa-miR166g	LOC_Os04g48290.1	3.5	MATE efflux family protein, putative, expressed
osa-miR166g	LOC_Os01g08520.1	4	DUF581 domain containing protein, expressed
osa-miR166g	LOC_Os03g01890.1	3	START domain containing protein, expressed
osa-miR166g	LOC_Os03g01890.2	3	START domain containing protein, expressed
osa-miR166g	LOC_Os10g33960.1	3	START domain containing protein, expressed
osa-miR166g	LOC_Os10g33960.2	3	START domain containing protein, expressed
osa-miR166g	LOC_Os10g33960.3	3	START domain containing protein, expressed
osa-miR166g	LOC_Os10g33960.4	3	START domain containing protein, expressed
osa-miR166g	LOC_Os03g43930.1	3	START domain containing protein, expressed
osa-miR166g	LOC_Os03g43930.2	3	START domain containing protein, expressed
osa-miR166g	LOC_Os12g41860.1	3	START domain containing protein, expressed
osa-miR166h	LOC_Os04g48290.1	3.5	MATE efflux family protein, putative, expressed
osa-miR166h	LOC_Os01g08520.1	4	DUF581 domain containing protein, expressed
osa-miR166h	LOC_Os03g01890.1	3	START domain containing protein, expressed
osa-miR166h	LOC_Os03g01890.2	3	START domain containing protein, expressed
osa-miR166h	LOC_Os10g33960.1	3	START domain containing protein, expressed
osa-miR166h	LOC_Os10g33960.2	3	START domain containing protein, expressed
osa-miR166h	LOC_Os10g33960.3	3	START domain containing protein, expressed
osa-miR166h	LOC_Os10g33960.4	3	START domain containing protein, expressed
osa-miR166h	LOC_Os03g43930.1	3	START domain containing protein, expressed
osa-miR166h	LOC_Os03g43930.2	3	START domain containing protein, expressed
osa-miR166h	LOC_Os12g41860.1	3	START domain containing protein, expressed
osa-miR166i	LOC_Os04g48290.1	4.5	MATE efflux family protein, putative, expressed
osa-miR166i	LOC_Os03g01890.1	4	START domain containing protein, expressed
osa-miR166i	LOC_Os03g01890.2	4	START domain containing protein, expressed
osa-miR166i	LOC_Os10g33960.1	4	START domain containing protein, expressed
osa-miR166i	LOC_Os10g33960.2	4	START domain containing protein, expressed
osa-miR166i	LOC_Os10g33960.3	4	START domain containing protein, expressed
osa-miR166i	LOC_Os10g33960.4	4	START domain containing protein, expressed
osa-miR166i	LOC_Os03g43930.1	4	START domain containing protein, expressed
osa-miR166i	LOC_Os03g43930.2	4	START domain containing protein, expressed
osa-miR166i	LOC_Os12g41860.1	4	START domain containing protein, expressed
osa-miR166j	LOC_Os04g48290.1	4.5	MATE efflux family protein, putative, expressed
osa-miR166j	LOC_Os03g01890.1	4	START domain containing protein, expressed
osa-miR166j	LOC_Os03g01890.2	4	START domain containing protein, expressed
osa-miR166j	LOC_Os10g33960.1	4	START domain containing protein, expressed
osa-miR166j	LOC_Os10g33960.2	4	START domain containing protein, expressed
osa-miR166j	LOC_Os10g33960.3	4	START domain containing protein, expressed
osa-miR166j	LOC_Os10g33960.4	4	START domain containing protein, expressed
osa-miR166j	LOC_Os03g43930.1	4	START domain containing protein, expressed
osa-miR166j	LOC_Os03g43930.2	4	START domain containing protein, expressed
osa-miR166j	LOC_Os12g41860.1	4	START domain containing protein, expressed
osa-miR166k	LOC_Os04g48290.1	4.5	MATE efflux family protein, putative, expressed
osa-miR166k	LOC_Os01g08520.1	3	DUF581 domain containing protein, expressed
osa-miR166k	LOC_Os03g01890.1	2.5	START domain containing protein, expressed
osa-miR166k	LOC_Os03g01890.2	2.5	START domain containing protein, expressed
osa-miR166k	LOC_Os10g33960.1	2.5	START domain containing protein, expressed
osa-miR166k	LOC_Os10g33960.2	2.5	START domain containing protein, expressed
osa-miR166k	LOC_Os10g33960.3	2.5	START domain containing protein, expressed
osa-miR166k	LOC_Os10g33960.4	2.5	START domain containing protein, expressed
osa-miR166k	LOC_Os03g43930.1	2.5	START domain containing protein, expressed
osa-miR166k	LOC_Os03g43930.2	2.5	START domain containing protein, expressed
osa-miR166k	LOC_Os05g08800.1	4.5	DUF581 domain containing protein, expressed
osa-miR166k	LOC_Os12g41860.1	2.5	START domain containing protein, expressed
osa-miR166l	LOC_Os04g48290.1	4.5	MATE efflux family protein, putative, expressed
osa-miR166l	LOC_Os01g08520.1	3	DUF581 domain containing protein, expressed
osa-miR166l	LOC_Os03g01890.1	2.5	START domain containing protein, expressed
osa-miR166l	LOC_Os03g01890.2	2.5	START domain containing protein, expressed
osa-miR166l	LOC_Os10g33960.1	2.5	START domain containing protein, expressed
osa-miR166l	LOC_Os10g33960.2	2.5	START domain containing protein, expressed
osa-miR166l	LOC_Os10g33960.3	2.5	START domain containing protein, expressed
osa-miR166l	LOC_Os10g33960.4	2.5	START domain containing protein, expressed
osa-miR166l	LOC_Os03g43930.1	2.5	START domain containing protein, expressed
osa-miR166l	LOC_Os03g43930.2	2.5	START domain containing protein, expressed
osa-miR166l	LOC_Os05g08800.1	4.5	DUF581 domain containing protein, expressed
osa-miR166l	LOC_Os12g41860.1	2.5	START domain containing protein, expressed
osa-miR166m	LOC_Os04g48290.1	3.5	MATE efflux family protein, putative, expressed
osa-miR166m	LOC_Os01g08520.1	4	DUF581 domain containing protein, expressed
osa-miR166m	LOC_Os03g01890.1	3	START domain containing protein, expressed
osa-miR166m	LOC_Os03g01890.2	3	START domain containing protein, expressed
osa-miR166m	LOC_Os10g33960.1	3	START domain containing protein, expressed
osa-miR166m	LOC_Os10g33960.2	3	START domain containing protein, expressed
osa-miR166m	LOC_Os10g33960.3	3	START domain containing protein, expressed
osa-miR166m	LOC_Os10g33960.4	3	START domain containing protein, expressed
osa-miR166m	LOC_Os03g43930.1	3	START domain containing protein, expressed
osa-miR166m	LOC_Os03g43930.2	3	START domain containing protein, expressed
osa-miR166m	LOC_Os12g41860.1	3	START domain containing protein, expressed
osa-miR166n	LOC_Os04g48290.1	3	MATE efflux family protein, putative, expressed
osa-miR166n	LOC_Os01g08520.1	3.5	DUF581 domain containing protein, expressed
osa-miR166n	LOC_Os03g01890.1	3	START domain containing protein, expressed
osa-miR166n	LOC_Os03g01890.2	3	START domain containing protein, expressed
osa-miR166n	LOC_Os10g33960.1	3	START domain containing protein, expressed
osa-miR166n	LOC_Os10g33960.2	3	START domain containing protein, expressed
osa-miR166n	LOC_Os10g33960.3	3	START domain containing protein, expressed
osa-miR166n	LOC_Os10g33960.4	3	START domain containing protein, expressed
osa-miR166n	LOC_Os03g43930.1	3	START domain containing protein, expressed
osa-miR166n	LOC_Os03g43930.2	3	START domain containing protein, expressed
osa-miR166n	LOC_Os12g41860.1	3	START domain containing protein, expressed
osa-miR167a	LOC_Os04g57610.1	4	auxin response factor, putative, expressed
osa-miR167a	LOC_Os04g57610.3	4	auxin response factor, putative, expressed
osa-miR167a	LOC_Os07g33790.1	4.5	glutamate receptor 3.4 precursor, putative, expressed
osa-miR167a	LOC_Os01g43250.1	4	WD domain, G-beta repeat domain containing protein, expressed
osa-miR167a	LOC_Os07g29820.1	4	NBS-LRR disease resistance protein, putative, expressed
osa-miR167a*	LOC_Os10g25780.1	4	FAD-linked oxidoreductase protein, putative, expressed
osa-miR167a*	LOC_Os10g25780.2	4	FAD-linked oxidoreductase protein, putative, expressed
osa-miR167a*	LOC_Os10g25780.3	4	FAD-linked oxidoreductase protein, putative, expressed
osa-miR167b	LOC_Os04g57610.1	4	auxin response factor, putative, expressed
osa-miR167b	LOC_Os04g57610.3	4	auxin response factor, putative, expressed
osa-miR167b	LOC_Os07g33790.1	4.5	glutamate receptor 3.4 precursor, putative, expressed
osa-miR167b	LOC_Os01g43250.1	4	WD domain, G-beta repeat domain containing protein, expressed
osa-miR167b	LOC_Os07g29820.1	4	NBS-LRR disease resistance protein, putative, expressed
osa-miR167c	LOC_Os04g57610.1	4	auxin response factor, putative, expressed
osa-miR167c	LOC_Os04g57610.3	4	auxin response factor, putative, expressed
osa-miR167c	LOC_Os07g33790.1	4.5	glutamate receptor 3.4 precursor, putative, expressed
osa-miR167c	LOC_Os01g43250.1	4	WD domain, G-beta repeat domain containing protein, expressed
osa-miR167c	LOC_Os07g29820.1	4	NBS-LRR disease resistance protein, putative, expressed
osa-miR167d	LOC_Os04g57610.1	4.5	auxin response factor, putative, expressed
osa-miR167d	LOC_Os04g57610.3	4.5	auxin response factor, putative, expressed
osa-miR167d	LOC_Os02g47870.1	4	anaphase-promoting complex subunit 11, putative, expressed
osa-miR167d	LOC_Os07g33790.1	3.5	glutamate receptor 3.4 precursor, putative, expressed
osa-miR167d	LOC_Os01g43250.1	4.5	WD domain, G-beta repeat domain containing protein, expressed
osa-miR167d	LOC_Os07g29820.1	4.5	NBS-LRR disease resistance protein, putative, expressed
osa-miR167e	LOC_Os04g57610.1	4.5	auxin response factor, putative, expressed
osa-miR167e	LOC_Os04g57610.3	4.5	auxin response factor, putative, expressed
osa-miR167e	LOC_Os02g47870.1	4	anaphase-promoting complex subunit 11, putative, expressed
osa-miR167e	LOC_Os07g33790.1	3.5	glutamate receptor 3.4 precursor, putative, expressed
osa-miR167e	LOC_Os01g43250.1	4.5	WD domain, G-beta repeat domain containing protein, expressed
osa-miR167e	LOC_Os07g29820.1	4.5	NBS-LRR disease resistance protein, putative, expressed
osa-miR167f	LOC_Os04g57610.1	4.5	auxin response factor, putative, expressed
osa-miR167f	LOC_Os04g57610.3	4.5	auxin response factor, putative, expressed
osa-miR167f	LOC_Os02g47870.1	4	anaphase-promoting complex subunit 11, putative, expressed
osa-miR167f	LOC_Os07g33790.1	3.5	glutamate receptor 3.4 precursor, putative, expressed
osa-miR167f	LOC_Os01g43250.1	4.5	WD domain, G-beta repeat domain containing protein, expressed
osa-miR167f	LOC_Os07g29820.1	4.5	NBS-LRR disease resistance protein, putative, expressed
osa-miR167g	LOC_Os04g57610.1	4.5	auxin response factor, putative, expressed
osa-miR167g	LOC_Os04g57610.3	4.5	auxin response factor, putative, expressed
osa-miR167g	LOC_Os02g47870.1	4	anaphase-promoting complex subunit 11, putative, expressed
osa-miR167g	LOC_Os07g33790.1	3.5	glutamate receptor 3.4 precursor, putative, expressed
osa-miR167g	LOC_Os01g43250.1	4.5	WD domain, G-beta repeat domain containing protein, expressed
osa-miR167g	LOC_Os07g29820.1	4.5	NBS-LRR disease resistance protein, putative, expressed
osa-miR167h	LOC_Os04g57610.1	4.5	auxin response factor, putative, expressed
osa-miR167h	LOC_Os04g57610.3	4.5	auxin response factor, putative, expressed
osa-miR167h	LOC_Os02g47870.1	4	anaphase-promoting complex subunit 11, putative, expressed
osa-miR167h	LOC_Os07g33790.1	3.5	glutamate receptor 3.4 precursor, putative, expressed
osa-miR167h	LOC_Os01g43250.1	4.5	WD domain, G-beta repeat domain containing protein, expressed
osa-miR167h	LOC_Os07g29820.1	4.5	NBS-LRR disease resistance protein, putative, expressed
osa-miR167i	LOC_Os04g57610.1	4.5	auxin response factor, putative, expressed
osa-miR167i	LOC_Os04g57610.3	4.5	auxin response factor, putative, expressed
osa-miR167i	LOC_Os02g47870.1	4	anaphase-promoting complex subunit 11, putative, expressed
osa-miR167i	LOC_Os07g33790.1	3.5	glutamate receptor 3.4 precursor, putative, expressed
osa-miR167i	LOC_Os01g43250.1	4.5	WD domain, G-beta repeat domain containing protein, expressed
osa-miR167i	LOC_Os07g29820.1	4.5	NBS-LRR disease resistance protein, putative, expressed
osa-miR167j	LOC_Os04g57610.1	4.5	auxin response factor, putative, expressed
osa-miR167j	LOC_Os04g57610.3	4.5	auxin response factor, putative, expressed
osa-miR167j	LOC_Os02g47870.1	4	anaphase-promoting complex subunit 11, putative, expressed
osa-miR167j	LOC_Os07g33790.1	3.5	glutamate receptor 3.4 precursor, putative, expressed
osa-miR167j	LOC_Os01g43250.1	4.5	WD domain, G-beta repeat domain containing protein, expressed
osa-miR167j	LOC_Os07g29820.1	4.5	NBS-LRR disease resistance protein, putative, expressed
osa-miR168a	LOC_Os09g02700.1	4	polyadenylate-binding protein, putative, expressed
osa-miR168a	LOC_Os10g08022.1	4.5	fructose-bisphospate aldolase isozyme, putative, expressed
osa-miR169a	LOC_Os02g53620.1	3	nuclear transcription factor Y subunit, putative, expressed
osa-miR169a	LOC_Os03g07880.1	3.5	nuclear transcription factor Y subunit, putative, expressed
osa-miR169a	LOC_Os03g07880.2	3.5	nuclear transcription factor Y subunit, putative, expressed
osa-miR169a	LOC_Os03g07880.3	3.5	nuclear transcription factor Y subunit, putative, expressed
osa-miR169a	LOC_Os03g29760.1	3.5	nuclear transcription factor Y subunit, putative, expressed
osa-miR169a	LOC_Os03g29760.2	3.5	nuclear transcription factor Y subunit, putative, expressed
osa-miR169a	LOC_Os03g29760.3	3.5	nuclear transcription factor Y subunit, putative, expressed
osa-miR169a	LOC_Os03g48970.1	4	nuclear transcription factor Y subunit, putative, expressed
osa-miR169a	LOC_Os03g48970.2	4	nuclear transcription factor Y subunit, putative, expressed
osa-miR169a	LOC_Os03g48970.3	4	nuclear transcription factor Y subunit, putative, expressed
osa-miR169a	LOC_Os03g48970.4	4	nuclear transcription factor Y subunit, putative, expressed
osa-miR169a	LOC_Os07g06470.1	2.5	nuclear transcription factor Y subunit, putative, expressed
osa-miR169a	LOC_Os07g06470.2	2.5	nuclear transcription factor Y subunit, putative, expressed
osa-miR169a	LOC_Os07g41720.1	3.5	nuclear transcription factor Y subunit, putative, expressed
osa-miR169a	LOC_Os07g41720.2	3.5	nuclear transcription factor Y subunit, putative, expressed
osa-miR169a	LOC_Os12g42400.1	3	nuclear transcription factor Y subunit, putative, expressed
osa-miR169a	LOC_Os12g42400.2	3	nuclear transcription factor Y subunit, putative, expressed
osa-miR169a	LOC_Os12g42400.3	3	nuclear transcription factor Y subunit, putative, expressed
osa-miR169a	LOC_Os03g44540.1	4	nuclear transcription factor Y subunit, putative, expressed
osa-miR169b	LOC_Os02g53620.1	3.5	nuclear transcription factor Y subunit, putative, expressed
osa-miR169b	LOC_Os03g07880.1	3.5	nuclear transcription factor Y subunit, putative, expressed
osa-miR169b	LOC_Os03g07880.2	3.5	nuclear transcription factor Y subunit, putative, expressed
osa-miR169b	LOC_Os03g07880.3	3.5	nuclear transcription factor Y subunit, putative, expressed
osa-miR169b	LOC_Os03g29760.1	3.5	nuclear transcription factor Y subunit, putative, expressed
osa-miR169b	LOC_Os03g29760.2	3.5	nuclear transcription factor Y subunit, putative, expressed
osa-miR169b	LOC_Os03g29760.3	3.5	nuclear transcription factor Y subunit, putative, expressed
osa-miR169b	LOC_Os03g48970.1	4	nuclear transcription factor Y subunit, putative, expressed
osa-miR169b	LOC_Os03g48970.2	4	nuclear transcription factor Y subunit, putative, expressed
osa-miR169b	LOC_Os03g48970.3	4	nuclear transcription factor Y subunit, putative, expressed
osa-miR169b	LOC_Os03g48970.4	4	nuclear transcription factor Y subunit, putative, expressed
osa-miR169b	LOC_Os07g06470.1	2.5	nuclear transcription factor Y subunit, putative, expressed
osa-miR169b	LOC_Os07g06470.2	2.5	nuclear transcription factor Y subunit, putative, expressed
osa-miR169b	LOC_Os07g41720.1	3.5	nuclear transcription factor Y subunit, putative, expressed
osa-miR169b	LOC_Os07g41720.2	3.5	nuclear transcription factor Y subunit, putative, expressed
osa-miR169b	LOC_Os12g42400.1	3.5	nuclear transcription factor Y subunit, putative, expressed
osa-miR169b	LOC_Os12g42400.2	3.5	nuclear transcription factor Y subunit, putative, expressed
osa-miR169b	LOC_Os12g42400.3	3.5	nuclear transcription factor Y subunit, putative, expressed
osa-miR169b	LOC_Os03g44540.1	4.5	nuclear transcription factor Y subunit, putative, expressed
osa-miR169b	LOC_Os01g70400.1	4	expressed protein
osa-miR169c	LOC_Os02g53620.1	3.5	nuclear transcription factor Y subunit, putative, expressed
osa-miR169c	LOC_Os03g07880.1	3.5	nuclear transcription factor Y subunit, putative, expressed
osa-miR169c	LOC_Os03g07880.2	3.5	nuclear transcription factor Y subunit, putative, expressed
osa-miR169c	LOC_Os03g07880.3	3.5	nuclear transcription factor Y subunit, putative, expressed
osa-miR169c	LOC_Os03g29760.1	3.5	nuclear transcription factor Y subunit, putative, expressed
osa-miR169c	LOC_Os03g29760.2	3.5	nuclear transcription factor Y subunit, putative, expressed
osa-miR169c	LOC_Os03g29760.3	3.5	nuclear transcription factor Y subunit, putative, expressed
osa-miR169c	LOC_Os03g48970.1	4	nuclear transcription factor Y subunit, putative, expressed
osa-miR169c	LOC_Os03g48970.2	4	nuclear transcription factor Y subunit, putative, expressed
osa-miR169c	LOC_Os03g48970.3	4	nuclear transcription factor Y subunit, putative, expressed
osa-miR169c	LOC_Os03g48970.4	4	nuclear transcription factor Y subunit, putative, expressed
osa-miR169c	LOC_Os07g06470.1	2.5	nuclear transcription factor Y subunit, putative, expressed
osa-miR169c	LOC_Os07g06470.2	2.5	nuclear transcription factor Y subunit, putative, expressed
osa-miR169c	LOC_Os07g41720.1	3.5	nuclear transcription factor Y subunit, putative, expressed
osa-miR169c	LOC_Os07g41720.2	3.5	nuclear transcription factor Y subunit, putative, expressed
osa-miR169c	LOC_Os12g42400.1	3.5	nuclear transcription factor Y subunit, putative, expressed
osa-miR169c	LOC_Os12g42400.2	3.5	nuclear transcription factor Y subunit, putative, expressed
osa-miR169c	LOC_Os12g42400.3	3.5	nuclear transcription factor Y subunit, putative, expressed
osa-miR169c	LOC_Os03g44540.1	4.5	nuclear transcription factor Y subunit, putative, expressed
osa-miR169c	LOC_Os01g70400.1	4	expressed protein
osa-miR169e	LOC_Os02g53620.1	3.5	nuclear transcription factor Y subunit, putative, expressed
osa-miR169e	LOC_Os03g07880.1	3.5	nuclear transcription factor Y subunit, putative, expressed
osa-miR169e	LOC_Os03g07880.2	3.5	nuclear transcription factor Y subunit, putative, expressed
osa-miR169e	LOC_Os03g07880.3	3.5	nuclear transcription factor Y subunit, putative, expressed
osa-miR169e	LOC_Os03g29760.1	3.5	nuclear transcription factor Y subunit, putative, expressed
osa-miR169e	LOC_Os03g29760.2	3.5	nuclear transcription factor Y subunit, putative, expressed
osa-miR169e	LOC_Os03g29760.3	3.5	nuclear transcription factor Y subunit, putative, expressed
osa-miR169e	LOC_Os03g48970.1	4	nuclear transcription factor Y subunit, putative, expressed
osa-miR169e	LOC_Os03g48970.2	4	nuclear transcription factor Y subunit, putative, expressed
osa-miR169e	LOC_Os03g48970.3	4	nuclear transcription factor Y subunit, putative, expressed
osa-miR169e	LOC_Os03g48970.4	4	nuclear transcription factor Y subunit, putative, expressed
osa-miR169e	LOC_Os07g06470.1	3	nuclear transcription factor Y subunit, putative, expressed
osa-miR169e	LOC_Os07g06470.2	3	nuclear transcription factor Y subunit, putative, expressed
osa-miR169e	LOC_Os07g41720.1	3.5	nuclear transcription factor Y subunit, putative, expressed
osa-miR169e	LOC_Os07g41720.2	3.5	nuclear transcription factor Y subunit, putative, expressed
osa-miR169e	LOC_Os12g42400.1	4	nuclear transcription factor Y subunit, putative, expressed
osa-miR169e	LOC_Os12g42400.2	4	nuclear transcription factor Y subunit, putative, expressed
osa-miR169e	LOC_Os12g42400.3	4	nuclear transcription factor Y subunit, putative, expressed
osa-miR169e	LOC_Os03g44540.1	4.5	nuclear transcription factor Y subunit, putative, expressed
osa-miR169f	LOC_Os02g53620.1	2	nuclear transcription factor Y subunit, putative, expressed
osa-miR169f	LOC_Os03g07880.1	4	nuclear transcription factor Y subunit, putative, expressed
osa-miR169f	LOC_Os03g07880.2	4	nuclear transcription factor Y subunit, putative, expressed
osa-miR169f	LOC_Os03g07880.3	4	nuclear transcription factor Y subunit, putative, expressed
osa-miR169f	LOC_Os03g29760.1	4	nuclear transcription factor Y subunit, putative, expressed
osa-miR169f	LOC_Os03g29760.2	4	nuclear transcription factor Y subunit, putative, expressed
osa-miR169f	LOC_Os03g29760.3	4	nuclear transcription factor Y subunit, putative, expressed
osa-miR169f	LOC_Os03g48970.1	4	nuclear transcription factor Y subunit, putative, expressed
osa-miR169f	LOC_Os03g48970.2	4	nuclear transcription factor Y subunit, putative, expressed
osa-miR169f	LOC_Os03g48970.3	4	nuclear transcription factor Y subunit, putative, expressed
osa-miR169f	LOC_Os03g48970.4	4	nuclear transcription factor Y subunit, putative, expressed
osa-miR169f	LOC_Os07g06470.1	3.5	nuclear transcription factor Y subunit, putative, expressed
osa-miR169f	LOC_Os07g06470.2	3.5	nuclear transcription factor Y subunit, putative, expressed
osa-miR169f	LOC_Os07g41720.1	4	nuclear transcription factor Y subunit, putative, expressed
osa-miR169f	LOC_Os07g41720.2	4	nuclear transcription factor Y subunit, putative, expressed
osa-miR169f	LOC_Os12g42400.1	2.5	nuclear transcription factor Y subunit, putative, expressed
osa-miR169f	LOC_Os12g42400.2	2.5	nuclear transcription factor Y subunit, putative, expressed
osa-miR169f	LOC_Os12g42400.3	2.5	nuclear transcription factor Y subunit, putative, expressed
osa-miR169f	LOC_Os03g44540.1	3	nuclear transcription factor Y subunit, putative, expressed
osa-miR169g	LOC_Os02g53620.1	2	nuclear transcription factor Y subunit, putative, expressed
osa-miR169g	LOC_Os03g07880.1	4	nuclear transcription factor Y subunit, putative, expressed
osa-miR169g	LOC_Os03g07880.2	4	nuclear transcription factor Y subunit, putative, expressed
osa-miR169g	LOC_Os03g07880.3	4	nuclear transcription factor Y subunit, putative, expressed
osa-miR169g	LOC_Os03g29760.1	4	nuclear transcription factor Y subunit, putative, expressed
osa-miR169g	LOC_Os03g29760.2	4	nuclear transcription factor Y subunit, putative, expressed
osa-miR169g	LOC_Os03g29760.3	4	nuclear transcription factor Y subunit, putative, expressed
osa-miR169g	LOC_Os03g48970.1	4	nuclear transcription factor Y subunit, putative, expressed
osa-miR169g	LOC_Os03g48970.2	4	nuclear transcription factor Y subunit, putative, expressed
osa-miR169g	LOC_Os03g48970.3	4	nuclear transcription factor Y subunit, putative, expressed
osa-miR169g	LOC_Os03g48970.4	4	nuclear transcription factor Y subunit, putative, expressed
osa-miR169g	LOC_Os07g06470.1	3.5	nuclear transcription factor Y subunit, putative, expressed
osa-miR169g	LOC_Os07g06470.2	3.5	nuclear transcription factor Y subunit, putative, expressed
osa-miR169g	LOC_Os07g41720.1	4	nuclear transcription factor Y subunit, putative, expressed
osa-miR169g	LOC_Os07g41720.2	4	nuclear transcription factor Y subunit, putative, expressed
osa-miR169g	LOC_Os12g42400.1	2.5	nuclear transcription factor Y subunit, putative, expressed
osa-miR169g	LOC_Os12g42400.2	2.5	nuclear transcription factor Y subunit, putative, expressed
osa-miR169g	LOC_Os12g42400.3	2.5	nuclear transcription factor Y subunit, putative, expressed
osa-miR169g	LOC_Os03g44540.1	3	nuclear transcription factor Y subunit, putative, expressed
osa-miR169h	LOC_Os02g53620.1	2.5	nuclear transcription factor Y subunit, putative, expressed
osa-miR169h	LOC_Os03g07880.1	3	nuclear transcription factor Y subunit, putative, expressed
osa-miR169h	LOC_Os03g07880.2	3	nuclear transcription factor Y subunit, putative, expressed
osa-miR169h	LOC_Os03g07880.3	3	nuclear transcription factor Y subunit, putative, expressed
osa-miR169h	LOC_Os03g29760.1	4	nuclear transcription factor Y subunit, putative, expressed
osa-miR169h	LOC_Os03g29760.2	4	nuclear transcription factor Y subunit, putative, expressed
osa-miR169h	LOC_Os03g29760.3	4	nuclear transcription factor Y subunit, putative, expressed
osa-miR169h	LOC_Os03g48970.1	3	nuclear transcription factor Y subunit, putative, expressed
osa-miR169h	LOC_Os03g48970.2	3	nuclear transcription factor Y subunit, putative, expressed
osa-miR169h	LOC_Os03g48970.3	3	nuclear transcription factor Y subunit, putative, expressed
osa-miR169h	LOC_Os03g48970.4	3	nuclear transcription factor Y subunit, putative, expressed
osa-miR169h	LOC_Os07g06470.1	3.5	nuclear transcription factor Y subunit, putative, expressed
osa-miR169h	LOC_Os07g06470.2	3.5	nuclear transcription factor Y subunit, putative, expressed
osa-miR169h	LOC_Os07g41720.1	4	nuclear transcription factor Y subunit, putative, expressed
osa-miR169h	LOC_Os07g41720.2	4	nuclear transcription factor Y subunit, putative, expressed
osa-miR169h	LOC_Os12g42400.1	3	nuclear transcription factor Y subunit, putative, expressed
osa-miR169h	LOC_Os12g42400.2	3	nuclear transcription factor Y subunit, putative, expressed
osa-miR169h	LOC_Os12g42400.3	3	nuclear transcription factor Y subunit, putative, expressed
osa-miR169h	LOC_Os03g44540.1	3.5	nuclear transcription factor Y subunit, putative, expressed
osa-miR169i	LOC_Os02g53620.1	2.5	nuclear transcription factor Y subunit, putative, expressed
osa-miR169i	LOC_Os03g07880.1	3	nuclear transcription factor Y subunit, putative, expressed
osa-miR169i	LOC_Os03g07880.2	3	nuclear transcription factor Y subunit, putative, expressed
osa-miR169i	LOC_Os03g07880.3	3	nuclear transcription factor Y subunit, putative, expressed
osa-miR169i	LOC_Os03g29760.1	4	nuclear transcription factor Y subunit, putative, expressed
osa-miR169i	LOC_Os03g29760.2	4	nuclear transcription factor Y subunit, putative, expressed
osa-miR169i	LOC_Os03g29760.3	4	nuclear transcription factor Y subunit, putative, expressed
osa-miR169i	LOC_Os03g48970.1	3	nuclear transcription factor Y subunit, putative, expressed
osa-miR169i	LOC_Os03g48970.2	3	nuclear transcription factor Y subunit, putative, expressed
osa-miR169i	LOC_Os03g48970.3	3	nuclear transcription factor Y subunit, putative, expressed
osa-miR169i	LOC_Os03g48970.4	3	nuclear transcription factor Y subunit, putative, expressed
osa-miR169i	LOC_Os07g06470.1	3.5	nuclear transcription factor Y subunit, putative, expressed
osa-miR169i	LOC_Os07g06470.2	3.5	nuclear transcription factor Y subunit, putative, expressed
osa-miR169i	LOC_Os07g41720.1	4	nuclear transcription factor Y subunit, putative, expressed
osa-miR169i	LOC_Os07g41720.2	4	nuclear transcription factor Y subunit, putative, expressed
osa-miR169i	LOC_Os12g42400.1	3	nuclear transcription factor Y subunit, putative, expressed
osa-miR169i	LOC_Os12g42400.2	3	nuclear transcription factor Y subunit, putative, expressed
osa-miR169i	LOC_Os12g42400.3	3	nuclear transcription factor Y subunit, putative, expressed
osa-miR169i	LOC_Os03g44540.1	3.5	nuclear transcription factor Y subunit, putative, expressed
osa-miR169j	LOC_Os02g53620.1	2.5	nuclear transcription factor Y subunit, putative, expressed
osa-miR169j	LOC_Os03g07880.1	3	nuclear transcription factor Y subunit, putative, expressed
osa-miR169j	LOC_Os03g07880.2	3	nuclear transcription factor Y subunit, putative, expressed
osa-miR169j	LOC_Os03g07880.3	3	nuclear transcription factor Y subunit, putative, expressed
osa-miR169j	LOC_Os03g29760.1	4	nuclear transcription factor Y subunit, putative, expressed
osa-miR169j	LOC_Os03g29760.2	4	nuclear transcription factor Y subunit, putative, expressed
osa-miR169j	LOC_Os03g29760.3	4	nuclear transcription factor Y subunit, putative, expressed
osa-miR169j	LOC_Os03g48970.1	3	nuclear transcription factor Y subunit, putative, expressed
osa-miR169j	LOC_Os03g48970.2	3	nuclear transcription factor Y subunit, putative, expressed
osa-miR169j	LOC_Os03g48970.3	3	nuclear transcription factor Y subunit, putative, expressed
osa-miR169j	LOC_Os03g48970.4	3	nuclear transcription factor Y subunit, putative, expressed
osa-miR169j	LOC_Os07g06470.1	3.5	nuclear transcription factor Y subunit, putative, expressed
osa-miR169j	LOC_Os07g06470.2	3.5	nuclear transcription factor Y subunit, putative, expressed
osa-miR169j	LOC_Os07g41720.1	4	nuclear transcription factor Y subunit, putative, expressed
osa-miR169j	LOC_Os07g41720.2	4	nuclear transcription factor Y subunit, putative, expressed
osa-miR169j	LOC_Os12g42400.1	3	nuclear transcription factor Y subunit, putative, expressed
osa-miR169j	LOC_Os12g42400.2	3	nuclear transcription factor Y subunit, putative, expressed
osa-miR169j	LOC_Os12g42400.3	3	nuclear transcription factor Y subunit, putative, expressed
osa-miR169j	LOC_Os03g44540.1	3.5	nuclear transcription factor Y subunit, putative, expressed
osa-miR169k	LOC_Os02g53620.1	2.5	nuclear transcription factor Y subunit, putative, expressed
osa-miR169k	LOC_Os03g07880.1	3	nuclear transcription factor Y subunit, putative, expressed
osa-miR169k	LOC_Os03g07880.2	3	nuclear transcription factor Y subunit, putative, expressed
osa-miR169k	LOC_Os03g07880.3	3	nuclear transcription factor Y subunit, putative, expressed
osa-miR169k	LOC_Os03g29760.1	4	nuclear transcription factor Y subunit, putative, expressed
osa-miR169k	LOC_Os03g29760.2	4	nuclear transcription factor Y subunit, putative, expressed
osa-miR169k	LOC_Os03g29760.3	4	nuclear transcription factor Y subunit, putative, expressed
osa-miR169k	LOC_Os03g48970.1	3	nuclear transcription factor Y subunit, putative, expressed
osa-miR169k	LOC_Os03g48970.2	3	nuclear transcription factor Y subunit, putative, expressed
osa-miR169k	LOC_Os03g48970.3	3	nuclear transcription factor Y subunit, putative, expressed
osa-miR169k	LOC_Os03g48970.4	3	nuclear transcription factor Y subunit, putative, expressed
osa-miR169k	LOC_Os07g06470.1	3.5	nuclear transcription factor Y subunit, putative, expressed
osa-miR169k	LOC_Os07g06470.2	3.5	nuclear transcription factor Y subunit, putative, expressed
osa-miR169k	LOC_Os07g41720.1	4	nuclear transcription factor Y subunit, putative, expressed
osa-miR169k	LOC_Os07g41720.2	4	nuclear transcription factor Y subunit, putative, expressed
osa-miR169k	LOC_Os12g42400.1	3	nuclear transcription factor Y subunit, putative, expressed
osa-miR169k	LOC_Os12g42400.2	3	nuclear transcription factor Y subunit, putative, expressed
osa-miR169k	LOC_Os12g42400.3	3	nuclear transcription factor Y subunit, putative, expressed
osa-miR169k	LOC_Os03g44540.1	3.5	nuclear transcription factor Y subunit, putative, expressed
osa-miR169l	LOC_Os02g53620.1	2.5	nuclear transcription factor Y subunit, putative, expressed
osa-miR169l	LOC_Os03g07880.1	3	nuclear transcription factor Y subunit, putative, expressed
osa-miR169l	LOC_Os03g07880.2	3	nuclear transcription factor Y subunit, putative, expressed
osa-miR169l	LOC_Os03g07880.3	3	nuclear transcription factor Y subunit, putative, expressed
osa-miR169l	LOC_Os03g29760.1	4	nuclear transcription factor Y subunit, putative, expressed
osa-miR169l	LOC_Os03g29760.2	4	nuclear transcription factor Y subunit, putative, expressed
osa-miR169l	LOC_Os03g29760.3	4	nuclear transcription factor Y subunit, putative, expressed
osa-miR169l	LOC_Os03g48970.1	3	nuclear transcription factor Y subunit, putative, expressed
osa-miR169l	LOC_Os03g48970.2	3	nuclear transcription factor Y subunit, putative, expressed
osa-miR169l	LOC_Os03g48970.3	3	nuclear transcription factor Y subunit, putative, expressed
osa-miR169l	LOC_Os03g48970.4	3	nuclear transcription factor Y subunit, putative, expressed
osa-miR169l	LOC_Os07g06470.1	3.5	nuclear transcription factor Y subunit, putative, expressed
osa-miR169l	LOC_Os07g06470.2	3.5	nuclear transcription factor Y subunit, putative, expressed
osa-miR169l	LOC_Os07g41720.1	4	nuclear transcription factor Y subunit, putative, expressed
osa-miR169l	LOC_Os07g41720.2	4	nuclear transcription factor Y subunit, putative, expressed
osa-miR169l	LOC_Os12g42400.1	3	nuclear transcription factor Y subunit, putative, expressed
osa-miR169l	LOC_Os12g42400.2	3	nuclear transcription factor Y subunit, putative, expressed
osa-miR169l	LOC_Os12g42400.3	3	nuclear transcription factor Y subunit, putative, expressed
osa-miR169l	LOC_Os03g44540.1	3.5	nuclear transcription factor Y subunit, putative, expressed
osa-miR169m	LOC_Os02g53620.1	2.5	nuclear transcription factor Y subunit, putative, expressed
osa-miR169m	LOC_Os03g07880.1	3	nuclear transcription factor Y subunit, putative, expressed
osa-miR169m	LOC_Os03g07880.2	3	nuclear transcription factor Y subunit, putative, expressed
osa-miR169m	LOC_Os03g07880.3	3	nuclear transcription factor Y subunit, putative, expressed
osa-miR169m	LOC_Os03g29760.1	4	nuclear transcription factor Y subunit, putative, expressed
osa-miR169m	LOC_Os03g29760.2	4	nuclear transcription factor Y subunit, putative, expressed
osa-miR169m	LOC_Os03g29760.3	4	nuclear transcription factor Y subunit, putative, expressed
osa-miR169m	LOC_Os03g48970.1	3	nuclear transcription factor Y subunit, putative, expressed
osa-miR169m	LOC_Os03g48970.2	3	nuclear transcription factor Y subunit, putative, expressed
osa-miR169m	LOC_Os03g48970.3	3	nuclear transcription factor Y subunit, putative, expressed
osa-miR169m	LOC_Os03g48970.4	3	nuclear transcription factor Y subunit, putative, expressed
osa-miR169m	LOC_Os07g06470.1	3.5	nuclear transcription factor Y subunit, putative, expressed
osa-miR169m	LOC_Os07g06470.2	3.5	nuclear transcription factor Y subunit, putative, expressed
osa-miR169m	LOC_Os07g41720.1	4	nuclear transcription factor Y subunit, putative, expressed
osa-miR169m	LOC_Os07g41720.2	4	nuclear transcription factor Y subunit, putative, expressed
osa-miR169m	LOC_Os12g42400.1	3	nuclear transcription factor Y subunit, putative, expressed
osa-miR169m	LOC_Os12g42400.2	3	nuclear transcription factor Y subunit, putative, expressed
osa-miR169m	LOC_Os12g42400.3	3	nuclear transcription factor Y subunit, putative, expressed
osa-miR169m	LOC_Os03g44540.1	3.5	nuclear transcription factor Y subunit, putative, expressed
osa-miR169n	LOC_Os02g53620.1	4	nuclear transcription factor Y subunit, putative, expressed
osa-miR169n	LOC_Os03g48970.1	3	nuclear transcription factor Y subunit, putative, expressed
osa-miR169n	LOC_Os03g48970.2	3	nuclear transcription factor Y subunit, putative, expressed
osa-miR169n	LOC_Os03g48970.3	3	nuclear transcription factor Y subunit, putative, expressed
osa-miR169n	LOC_Os03g48970.4	3	nuclear transcription factor Y subunit, putative, expressed
osa-miR169n	LOC_Os12g42400.1	1.5	nuclear transcription factor Y subunit, putative, expressed
osa-miR169n	LOC_Os12g42400.2	1.5	nuclear transcription factor Y subunit, putative, expressed
osa-miR169n	LOC_Os12g42400.3	1.5	nuclear transcription factor Y subunit, putative, expressed
osa-miR169n	LOC_Os03g44540.1	2	nuclear transcription factor Y subunit, putative, expressed
osa-miR169o	LOC_Os02g53620.1	4	nuclear transcription factor Y subunit, putative, expressed
osa-miR169o	LOC_Os03g48970.1	3	nuclear transcription factor Y subunit, putative, expressed
osa-miR169o	LOC_Os03g48970.2	3	nuclear transcription factor Y subunit, putative, expressed
osa-miR169o	LOC_Os03g48970.3	3	nuclear transcription factor Y subunit, putative, expressed
osa-miR169o	LOC_Os03g48970.4	3	nuclear transcription factor Y subunit, putative, expressed
osa-miR169o	LOC_Os12g42400.1	1.5	nuclear transcription factor Y subunit, putative, expressed
osa-miR169o	LOC_Os12g42400.2	1.5	nuclear transcription factor Y subunit, putative, expressed
osa-miR169o	LOC_Os12g42400.3	1.5	nuclear transcription factor Y subunit, putative, expressed
osa-miR169o	LOC_Os03g44540.1	2	nuclear transcription factor Y subunit, putative, expressed
osa-miR171b	LOC_Os02g44360.1	1	scarecrow transcription factor family protein, putative, expressed
osa-miR171b	LOC_Os02g44370.1	1	scarecrow, putative, expressed
osa-miR171b	LOC_Os04g46860.1	1	scarecrow, putative, expressed
osa-miR171b	LOC_Os10g40390.1	2	scarecrow, putative
osa-miR171c	LOC_Os02g44360.1	1	scarecrow transcription factor family protein, putative, expressed
osa-miR171c	LOC_Os02g44370.1	1	scarecrow, putative, expressed
osa-miR171c	LOC_Os04g46860.1	1	scarecrow, putative, expressed
osa-miR171c	LOC_Os10g40390.1	2	scarecrow, putative
osa-miR171d	LOC_Os02g44360.1	1	scarecrow transcription factor family protein, putative, expressed
osa-miR171d	LOC_Os02g44370.1	1	scarecrow, putative, expressed
osa-miR171d	LOC_Os04g46860.1	1	scarecrow, putative, expressed
osa-miR171d	LOC_Os10g40390.1	2	scarecrow, putative
osa-miR171e	LOC_Os02g44360.1	1	scarecrow transcription factor family protein, putative, expressed
osa-miR171e	LOC_Os02g44370.1	1	scarecrow, putative, expressed
osa-miR171e	LOC_Os04g46860.1	1	scarecrow, putative, expressed
osa-miR171e	LOC_Os10g40390.1	2	scarecrow, putative
osa-miR171f	LOC_Os02g44360.1	1	scarecrow transcription factor family protein, putative, expressed
osa-miR171f	LOC_Os02g44370.1	1	scarecrow, putative, expressed
osa-miR171f	LOC_Os04g46860.1	1	scarecrow, putative, expressed
osa-miR171f	LOC_Os10g40390.1	2	scarecrow, putative
osa-miR171i	LOC_Os02g44360.1	1.5	scarecrow transcription factor family protein, putative, expressed
osa-miR171i	LOC_Os02g44370.1	1.5	scarecrow, putative, expressed
osa-miR171i	LOC_Os04g46860.1	1.5	scarecrow, putative, expressed
osa-miR171i	LOC_Os10g40390.1	2.5	scarecrow, putative
osa-miR172a	LOC_Os05g03040.1	2	AP2 domain containing protein, expressed
osa-miR172a	LOC_Os05g03040.2	2	AP2 domain containing protein, expressed
osa-miR172a	LOC_Os05g03040.3	2	AP2 domain containing protein, expressed
osa-miR172a	LOC_Os07g13170.1	2	AP2 domain containing protein, expressed
osa-miR172a	LOC_Os07g13170.2	2	AP2 domain containing protein, expressed
osa-miR172a	LOC_Os02g51750.1	4	annexin, putative, expressed
osa-miR172a	LOC_Os02g51750.2	4	annexin, putative, expressed
osa-miR172a	LOC_Os04g55560.2	4	AP2 domain containing protein, expressed
osa-miR172a	LOC_Os04g55560.3	4	AP2 domain containing protein, expressed
osa-miR172a	LOC_Os04g55560.4	4	AP2 domain containing protein, expressed
osa-miR172a	LOC_Os12g13824.1	4	expressed protein
osa-miR172a	LOC_Os12g13824.2	4	expressed protein
osa-miR172a	LOC_Os02g56520.1	4.5	expressed protein
osa-miR172a	LOC_Os03g60430.1	2	AP2 domain containing protein, expressed
osa-miR172a	LOC_Os03g60430.2	2	AP2 domain containing protein, expressed
osa-miR172a	LOC_Os06g43220.1	3	AP2 domain containing protein, expressed
osa-miR172a	LOC_Os10g06130.1	4.5	RNA recognition motif containing protein, expressed
osa-miR172a	LOC_Os10g06130.2	4.5	RNA recognition motif containing protein, expressed
osa-miR172a	LOC_Os10g06130.3	4.5	RNA recognition motif containing protein, expressed
osa-miR172a	LOC_Os10g06130.4	4.5	RNA recognition motif containing protein, expressed
osa-miR172a	LOC_Os10g06130.5	4.5	RNA recognition motif containing protein, expressed
osa-miR172b	LOC_Os04g36054.1	4	auxin response factor 9, putative, expressed
osa-miR172b	LOC_Os05g03040.1	2.5	AP2 domain containing protein, expressed
osa-miR172b	LOC_Os05g03040.2	2.5	AP2 domain containing protein, expressed
osa-miR172b	LOC_Os05g03040.3	2.5	AP2 domain containing protein, expressed
osa-miR172b	LOC_Os07g13170.1	2.5	AP2 domain containing protein, expressed
osa-miR172b	LOC_Os07g13170.2	2.5	AP2 domain containing protein, expressed
osa-miR172b	LOC_Os02g51750.1	4.5	annexin, putative, expressed
osa-miR172b	LOC_Os02g51750.2	4.5	annexin, putative, expressed
osa-miR172b	LOC_Os04g55560.2	3	AP2 domain containing protein, expressed
osa-miR172b	LOC_Os04g55560.3	3	AP2 domain containing protein, expressed
osa-miR172b	LOC_Os04g55560.4	3	AP2 domain containing protein, expressed
osa-miR172b	LOC_Os12g13824.1	4.5	expressed protein
osa-miR172b	LOC_Os12g13824.2	4.5	expressed protein
osa-miR172b	LOC_Os03g60430.1	2.5	AP2 domain containing protein, expressed
osa-miR172b	LOC_Os03g60430.2	2.5	AP2 domain containing protein, expressed
osa-miR172b	LOC_Os06g43220.1	2	AP2 domain containing protein, expressed
osa-miR172b	LOC_Os06g48650.1	4	OsSub52 - Putative Subtilisin homologue, expressed
osa-miR172b	LOC_Os06g48650.2	4	OsSub52 - Putative Subtilisin homologue, expressed
osa-miR172b	LOC_Os06g48650.3	4	OsSub52 - Putative Subtilisin homologue, expressed
osa-miR172c	LOC_Os05g03040.1	3	AP2 domain containing protein, expressed
osa-miR172c	LOC_Os05g03040.2	3	AP2 domain containing protein, expressed
osa-miR172c	LOC_Os05g03040.3	3	AP2 domain containing protein, expressed
osa-miR172c	LOC_Os07g13170.1	3	AP2 domain containing protein, expressed
osa-miR172c	LOC_Os07g13170.2	3	AP2 domain containing protein, expressed
osa-miR172c	LOC_Os08g39630.1	3	helix-loop-helix DNA-binding domain containing protein, expressed
osa-miR172c	LOC_Os04g55560.2	4	AP2 domain containing protein, expressed
osa-miR172c	LOC_Os04g55560.3	4	AP2 domain containing protein, expressed
osa-miR172c	LOC_Os04g55560.4	4	AP2 domain containing protein, expressed
osa-miR172c	LOC_Os03g60430.1	3	AP2 domain containing protein, expressed
osa-miR172c	LOC_Os03g60430.2	3	AP2 domain containing protein, expressed
osa-miR172c	LOC_Os06g43220.1	3	AP2 domain containing protein, expressed
osa-miR172d	LOC_Os05g03040.1	2	AP2 domain containing protein, expressed
osa-miR172d	LOC_Os05g03040.2	2	AP2 domain containing protein, expressed
osa-miR172d	LOC_Os05g03040.3	2	AP2 domain containing protein, expressed
osa-miR172d	LOC_Os07g13170.1	2	AP2 domain containing protein, expressed
osa-miR172d	LOC_Os07g13170.2	2	AP2 domain containing protein, expressed
osa-miR172d	LOC_Os02g51750.1	4	annexin, putative, expressed
osa-miR172d	LOC_Os02g51750.2	4	annexin, putative, expressed
osa-miR172d	LOC_Os04g55560.2	4	AP2 domain containing protein, expressed
osa-miR172d	LOC_Os04g55560.3	4	AP2 domain containing protein, expressed
osa-miR172d	LOC_Os04g55560.4	4	AP2 domain containing protein, expressed
osa-miR172d	LOC_Os12g13824.1	4	expressed protein
osa-miR172d	LOC_Os12g13824.2	4	expressed protein
osa-miR172d	LOC_Os02g56520.1	4.5	expressed protein
osa-miR172d	LOC_Os03g60430.1	2	AP2 domain containing protein, expressed
osa-miR172d	LOC_Os03g60430.2	2	AP2 domain containing protein, expressed
osa-miR172d	LOC_Os06g43220.1	3	AP2 domain containing protein, expressed
osa-miR172d	LOC_Os10g06130.1	4.5	RNA recognition motif containing protein, expressed
osa-miR172d	LOC_Os10g06130.2	4.5	RNA recognition motif containing protein, expressed
osa-miR172d	LOC_Os10g06130.3	4.5	RNA recognition motif containing protein, expressed
osa-miR172d	LOC_Os10g06130.4	4.5	RNA recognition motif containing protein, expressed
osa-miR172d	LOC_Os10g06130.5	4.5	RNA recognition motif containing protein, expressed
osa-miR1846d-3p	LOC_Os05g01110.1	4.5	ribosomal protein L28 protein, putative, expressed
osa-miR1846d-3p	LOC_Os08g33650.1	4	SET domain-containing protein, putative, expressed
osa-miR1846d-3p	LOC_Os08g33650.2	4	SET domain-containing protein, putative, expressed
osa-miR1846d-5p	LOC_Os03g60620.1	4	DnaK family protein, putative, expressed
osa-miR1846e	LOC_Os04g39060.1	4.5	CRS1/YhbY domain containing protein, expressed
osa-miR1846e	LOC_Os04g39060.2	4.5	CRS1/YhbY domain containing protein, expressed
osa-miR1847.1	LOC_Os05g35720.1	3.5	transmembrane protein 18, putative, expressed
osa-miR1848	LOC_Os02g45930.1	4	expressed protein
osa-miR1848	LOC_Os05g38630.1	4.5	ras-related protein, putative, expressed
osa-miR1848	LOC_Os05g38630.2	4.5	ras-related protein, putative, expressed
osa-miR1850.1	LOC_Os04g47410.5	2	DHHC zinc finger domain containing protein, expressed
osa-miR1850.1	LOC_Os06g51410.1	4	OsPOP15 - Putative Prolyl Oligopeptidase homologue, expressed
osa-miR1850.1	LOC_Os11g04180.1	4.5	dual specificity protein phosphatase, putative, expressed
osa-miR1850.1	LOC_Os12g03990.1	4.5	dual specificity protein phosphatase, putative, expressed
osa-miR1850.2	LOC_Os04g39160.1	4.5	RNA-dependent RNA polymerase, putative, expressed
osa-miR1850.3	LOC_Os03g46510.1	4.5	OsFBX103 - F-box domain containing protein, expressed
osa-miR1851	LOC_Os03g46480.1	4.5	ranBP1 domain containing protein, expressed
osa-miR1851	LOC_Os03g46480.2	4.5	ranBP1 domain containing protein, expressed
osa-miR1851	LOC_Os08g16930.1	4	expressed protein
osa-miR1851	LOC_Os08g16930.2	4	expressed protein
osa-miR1854-5p	LOC_Os05g05810.1	4	DEAD-box ATP-dependent RNA helicase, putative, expressed
osa-miR1854-5p	LOC_Os05g05810.2	4	DEAD-box ATP-dependent RNA helicase, putative, expressed
osa-miR1854-5p	LOC_Os06g43790.1	4.5	transcription initiation factor TFIID subunit 1, putative, expressed
osa-miR1854-5p	LOC_Os10g32400.1	4.5	PsbP, putative, expressed
osa-miR1854-5p	LOC_Os10g32400.2	4.5	PsbP, putative, expressed
osa-miR1855	LOC_Os05g08370.1	3.5	CESA1 - cellulose synthase, expressed
osa-miR1855	LOC_Os03g07380.1	4.5	expressed protein
osa-miR1855	LOC_Os07g47510.1	4.5	stress-related protein, putative, expressed
osa-miR1855	LOC_Os07g47510.2	4.5	stress-related protein, putative, expressed
osa-miR1857-3p	LOC_Os02g09150.1	4.5	inorganic H+ pyrophosphatase, putative, expressed
osa-miR1857-3p	LOC_Os02g09150.2	4.5	inorganic H+ pyrophosphatase, putative, expressed
osa-miR1857-3p	LOC_Os10g32300.1	4	tetratricopeptide repeat domain containing protein, expressed
osa-miR1857-3p	LOC_Os10g32348.1	4	PsbP, putative
osa-miR1857-5p	LOC_Os01g05490.1	4.5	triosephosphate isomerase, cytosolic, putative, expressed
osa-miR1857-5p	LOC_Os01g05490.2	4.5	triosephosphate isomerase, cytosolic, putative, expressed
osa-miR1857-5p	LOC_Os03g62700.1	4	protein kinase, putative, expressed
osa-miR1857-5p	LOC_Os05g47790.1	3.5	expressed protein
osa-miR1857-5p	LOC_Os07g39840.1	4.5	expressed protein
osa-miR1858a	LOC_Os03g56060.1	3	CSLC9 - cellulose synthase-like family C, expressed
osa-miR1858a	LOC_Os04g59050.1	4	hypothetical protein
osa-miR1858a	LOC_Os07g27810.1	4.5	fiber protein Fb34, putative, expressed
osa-miR1858b	LOC_Os03g56060.1	3	CSLC9 - cellulose synthase-like family C, expressed
osa-miR1858b	LOC_Os04g59050.1	4	hypothetical protein
osa-miR1858b	LOC_Os07g27810.1	4.5	fiber protein Fb34, putative, expressed
osa-miR1860-5p	LOC_Os08g19850.1	4.5	threonyl-tRNA synthetase, mitochondrial precursor, putative, expressed
osa-miR1860-5p	LOC_Os03g19520.1	4.5	cyclin-related protein, putative, expressed
osa-miR1860-5p	LOC_Os03g19520.2	4.5	cyclin-related protein, putative, expressed
osa-miR1860-5p	LOC_Os03g19520.3	4.5	cyclin-related protein, putative, expressed
osa-miR1861c	LOC_Os08g09250.1	4.5	glyoxalase family protein, putative, expressed
osa-miR1861c	LOC_Os08g09250.2	4.5	glyoxalase family protein, putative, expressed
osa-miR1861c	LOC_Os08g09250.3	4.5	glyoxalase family protein, putative, expressed
osa-miR1861g	LOC_Os05g14940.1	4.5	transposon protein, putative, unclassified, expressed
osa-miR1862d	LOC_Os07g01820.1	4.5	OsMADS15 - MADS-box family gene with MIKCc type-box, expressed
osa-miR1862d	LOC_Os07g01820.2	4.5	OsMADS15 - MADS-box family gene with MIKCc type-box, expressed
osa-miR1862d	LOC_Os07g01820.3	4.5	OsMADS15 - MADS-box family gene with MIKCc type-box, expressed
osa-miR1862d	LOC_Os07g01820.4	4.5	OsMADS15 - MADS-box family gene with MIKCc type-box, expressed
osa-miR1862d	LOC_Os07g01820.5	4.5	OsMADS15 - MADS-box family gene with MIKCc type-box, expressed
osa-miR1863	LOC_Os02g34760.1	4.5	retrotransposon protein, putative, unclassified, expressed
osa-miR1863b	LOC_Os02g34760.1	4	retrotransposon protein, putative, unclassified, expressed
osa-miR1864	LOC_Os01g14020.1	4	expressed protein
osa-miR1864	LOC_Os01g14020.2	4	expressed protein
osa-miR1866-3p	LOC_Os11g34950.1	4.5	expressed protein
osa-miR1866-3p	LOC_Os11g34950.2	4.5	expressed protein
osa-miR1866-3p	LOC_Os09g22540.1	4.5	transcription factor jumonji, putative, expressed
osa-miR1884a	LOC_Os12g16350.13	4	enoyl-CoA hydratase/isomerase family protein, putative, expressed
osa-miR1884a	LOC_Os01g59720.1	3	expressed protein
osa-miR1884a	LOC_Os01g73250.1	4	abscisic stress-ripening, putative, expressed
osa-miR1884a	LOC_Os02g49870.1	4	expressed protein
osa-miR1884a	LOC_Os02g49870.2	4	expressed protein
osa-miR1884a	LOC_Os03g19380.1	3	calvin cycle protein CP12, putative, expressed
osa-miR1884b	LOC_Os01g59720.1	2	expressed protein
osa-miR1884b	LOC_Os01g64520.1	3	uricase, putative, expressed
osa-miR1884b	LOC_Os01g64520.2	3	uricase, putative, expressed
osa-miR1884b	LOC_Os02g22610.1	2.5	transposon protein, putative, CACTA, En/Spm sub-class
osa-miR1884b	LOC_Os03g10250.1	4	expressed protein
osa-miR1884b	LOC_Os03g19380.1	2	calvin cycle protein CP12, putative, expressed
osa-miR1884b	LOC_Os11g34910.1	4	expressed protein
osa-miR1884b	LOC_Os11g37950.1	4.5	WIP3 - Wound-induced protein precursor, expressed
osa-miR1884b	LOC_Os01g73250.1	4	abscisic stress-ripening, putative, expressed
osa-miR1884b	LOC_Os09g30454.1	4	OsWAK87 - OsWAK receptor-like protein kinase, expressed
osa-miR1884b	LOC_Os11g34460.2	4	OsFBO10 - F-box and other domain containing protein, expressed
osa-miR2055	LOC_Os02g01180.1	4.5	kinesin motor domain containing protein, putative, expressed
osa-miR2055	LOC_Os02g01180.2	4.5	kinesin motor domain containing protein, putative, expressed
osa-miR2055	LOC_Os04g54330.1	4	acetyltransferase, GNAT family, putative, expressed
osa-miR2055	LOC_Os04g54330.3	4	acetyltransferase, GNAT family, putative, expressed
osa-miR2090	LOC_Os02g04840.1	3.5	GHMP kinases ATP-binding protein, putative, expressed
osa-miR2090	LOC_Os03g55600.1	4.5	CAMK_CAMK_like.22 - CAMK includes calcium/calmodulin depedent protein kinases, expressed
osa-miR2091-5p	LOC_Os03g07850.1	4	tRNA methyltransferase, putative, expressed
osa-miR2091-5p	LOC_Os03g08430.1	4.5	SAC domain containing protein, putative, expressed
osa-miR2091-5p	LOC_Os03g08430.2	4.5	SAC domain containing protein, putative, expressed
osa-miR2091-5p	LOC_Os09g36600.1	4.5	nodulin, putative, expressed
osa-miR2091-5p	LOC_Os09g36600.2	4.5	nodulin, putative, expressed
osa-miR2093-3p	LOC_Os01g31360.2	4.5	expressed protein
osa-miR2093-3p	LOC_Os01g31360.4	4.5	expressed protein
osa-miR2093-3p	LOC_Os01g31360.5	4.5	expressed protein
osa-miR2093-3p	LOC_Os01g31360.6	4.5	expressed protein
osa-miR2093-3p	LOC_Os01g48380.1	4.5	PPR repeat domain containing protein, putative, expressed
osa-miR2093-3p	LOC_Os01g48380.2	4.5	PPR repeat domain containing protein, putative, expressed
osa-miR2093-3p	LOC_Os02g09670.1	3	MYB protein, putative, expressed
osa-miR2093-3p	LOC_Os02g09670.5	3	MYB protein, putative, expressed
osa-miR2093-3p	LOC_Os10g04342.1	3.5	stripe rust resistance protein Yr10, putative, expressed
osa-miR2093-3p	LOC_Os11g06370.1	3.5	expressed protein
osa-miR2093-3p	LOC_Os01g33800.1	2.5	heat shock protein DnaJ, putative, expressed
osa-miR2093-3p	LOC_Os01g33800.2	2.5	heat shock protein DnaJ, putative, expressed
osa-miR2093-3p	LOC_Os01g72650.1	3	RNA recognition motif containing protein, putative, expressed
osa-miR2093-3p	LOC_Os02g49070.1	4	ZAC, putative, expressed
osa-miR2093-3p	LOC_Os07g42180.1	4	exportin 1, putative, expressed
osa-miR2093-3p	LOC_Os11g32940.1	4.5	OsFBX421 - F-box domain containing protein, expressed
osa-miR2093-3p	LOC_Os11g32940.2	4.5	OsFBX421 - F-box domain containing protein, expressed
osa-miR2093-3p	LOC_Os11g32940.3	4.5	OsFBX421 - F-box domain containing protein, expressed
osa-miR2093-3p	LOC_Os11g32940.4	4.5	OsFBX421 - F-box domain containing protein, expressed
osa-miR2093-5p	LOC_Os11g34790.1	4.5	expressed protein
osa-miR2094-3p	LOC_Os01g65460.1	4.5	beta-galactosidase precursor, putative, expressed
osa-miR2094-3p	LOC_Os01g65460.2	4.5	beta-galactosidase precursor, putative, expressed
osa-miR2094-3p	LOC_Os11g34270.1	4.5	ubiquitin carboxyl-terminal hydrolase domain containing protein, expressed
osa-miR2094-5p	LOC_Os08g14440.1	3	uridylyltransferase-related, putative, expressed
osa-miR2094-5p	LOC_Os08g14440.2	3	uridylyltransferase-related, putative, expressed
osa-miR2094-5p	LOC_Os08g14440.3	3	uridylyltransferase-related, putative, expressed
osa-miR2095-3p	LOC_Os04g32340.1	4	RNA-binding motif protein, putative, expressed
osa-miR2095-3p	LOC_Os07g36820.1	4.5	uncharacterized Cys-rich domain containing protein, putative, expressed
osa-miR2095-3p	LOC_Os07g36820.2	4.5	uncharacterized Cys-rich domain containing protein, putative, expressed
osa-miR2095-3p	LOC_Os08g43450.1	4.5	MYB-like protein 1, putative, expressed
osa-miR2095-5p	LOC_Os02g56360.1	4.5	expressed protein
osa-miR2095-5p	LOC_Os02g56360.3	4.5	expressed protein
osa-miR2095-5p	LOC_Os06g41750.1	4	tetratricopeptide repeat domain containing protein, expressed
osa-miR2095-5p	LOC_Os08g37270.1	4.5	heat shock protein DnaJ, putative, expressed
osa-miR2099-3p	LOC_Os04g57300.1	4	phosphatidylinositol 3- and 4-kinase family protein, putative, expressed
osa-miR2099-3p	LOC_Os04g57300.2	4	phosphatidylinositol 3- and 4-kinase family protein, putative, expressed
osa-miR2099-3p	LOC_Os11g28300.1	4.5	uncharacterized protein family UPF0016 domain containing protein, expressed
osa-miR2099-3p	LOC_Os12g12880.1	4	expressed protein
osa-miR2099-3p	LOC_Os01g68830.1	4.5	expressed protein
osa-miR2101-3p	LOC_Os01g04650.1	4.5	PB1 domain containing protein, expressed
osa-miR2101-3p	LOC_Os05g13950.1	4.5	eukaryotic translation initiation factor 3 subunit E-interacting protein, putative, expressed
osa-miR2101-3p	LOC_Os05g13950.2	4.5	eukaryotic translation initiation factor 3 subunit E-interacting protein, putative, expressed
osa-miR2101-5p	LOC_Os08g30634.2	4.5	DC1 domain containing protein, expressed
osa-miR2101-5p	LOC_Os03g25620.1	3.5	LTV1, putative, expressed
osa-miR2101-5p	LOC_Os04g42090.1	3.5	CPuORF7 - conserved peptide uORF-containing transcript, expressed
osa-miR2101-5p	LOC_Os04g42090.2	3.5	CPuORF7 - conserved peptide uORF-containing transcript, expressed
osa-miR2101-5p	LOC_Os04g42090.3	3.5	CPuORF7 - conserved peptide uORF-containing transcript, expressed
osa-miR2101-5p	LOC_Os04g42090.4	3.5	CPuORF7 - conserved peptide uORF-containing transcript, expressed
osa-miR2101-5p	LOC_Os04g42090.5	3.5	CPuORF7 - conserved peptide uORF-containing transcript, expressed
osa-miR2101-5p	LOC_Os11g41150.1	4.5	nitrilase-associated protein, putative, expressed
osa-miR2102-5p	LOC_Os02g37480.1	4	glycine-rich cell wall structural protein precursor, putative, expressed
osa-miR2102-5p	LOC_Os03g08360.1	4	3-ketoacyl-CoA synthase 10, putative, expressed
osa-miR2102-5p	LOC_Os11g02464.1	4.5	vacuolar-sorting receptor precursor, putative, expressed
osa-miR2102-5p	LOC_Os12g02390.1	4.5	vacuolar-sorting receptor precursor, putative, expressed
osa-miR2118b	LOC_Os03g02270.1	4.5	expressed protein
osa-miR2118b	LOC_Os05g34220.1	4	vrga1, putative, expressed
osa-miR2118b	LOC_Os05g34220.2	4	vrga1, putative, expressed
osa-miR2118b	LOC_Os06g41140.1	4.5	retrotransposon protein, putative, unclassified
osa-miR2118b	LOC_Os08g42700.1	4.5	resistance protein, putative, expressed
osa-miR2118b	LOC_Os12g35895.1	4.5	expressed protein
osa-miR2118e	LOC_Os04g53160.1	4.5	NBS-LRR disease resistance protein, putative, expressed
osa-miR2118e	LOC_Os05g34220.1	3.5	vrga1, putative, expressed
osa-miR2118e	LOC_Os05g34220.2	3.5	vrga1, putative, expressed
osa-miR2118e	LOC_Os06g46650.1	4.5	hypothetical protein
osa-miR2118e	LOC_Os08g42700.1	4.5	resistance protein, putative, expressed
osa-miR2118e	LOC_Os09g15040.1	4.5	hypothetical protein
osa-miR2118n	LOC_Os03g02270.1	4.5	expressed protein
osa-miR2118n	LOC_Os05g34220.1	4	vrga1, putative, expressed
osa-miR2118n	LOC_Os05g34220.2	4	vrga1, putative, expressed
osa-miR2118n	LOC_Os06g41140.1	4.5	retrotransposon protein, putative, unclassified
osa-miR2118n	LOC_Os08g42700.1	4.5	resistance protein, putative, expressed
osa-miR2118n	LOC_Os12g35895.1	4.5	expressed protein
osa-miR2118r	LOC_Os04g53160.1	4.5	NBS-LRR disease resistance protein, putative, expressed
osa-miR2118r	LOC_Os05g34220.1	3.5	vrga1, putative, expressed
osa-miR2118r	LOC_Os05g34220.2	3.5	vrga1, putative, expressed
osa-miR2118r	LOC_Os06g46650.1	4.5	hypothetical protein
osa-miR2118r	LOC_Os08g42700.1	4.5	resistance protein, putative, expressed
osa-miR2118r	LOC_Os09g15040.1	4.5	hypothetical protein
osa-miR2123a	LOC_Os03g19380.1	3.5	calvin cycle protein CP12, putative, expressed
osa-miR2123a	LOC_Os01g73250.1	2.5	abscisic stress-ripening, putative, expressed
osa-miR2123a	LOC_Os02g34950.1	2	ATP binding protein, putative, expressed
osa-miR2123a	LOC_Os02g43370.1	0.5	transposon protein, putative, unclassified, expressed
osa-miR2123a	LOC_Os02g49880.1	0.5	CCT/B-box zinc finger protein, putative, expressed
osa-miR2123a	LOC_Os03g62330.1	1.5	expressed protein
osa-miR2123a	LOC_Os04g58730.1	2	AT hook motif domain containing protein, expressed
osa-miR2123a	LOC_Os07g02120.1	4.5	flavin-containing monooxygenase family protein, putative, expressed
osa-miR2123a	LOC_Os07g49140.1	2	expressed protein
osa-miR2123a	LOC_Os08g28710.1	0.5	receptor protein kinase CRINKLY4 precursor, putative, expressed
osa-miR2123a	LOC_Os08g42840.1	3	leucine rich repeat protein, putative, expressed
osa-miR2123a	LOC_Os09g30454.1	1	OsWAK87 - OsWAK receptor-like protein kinase, expressed
osa-miR2123a	LOC_Os11g34460.2	3	OsFBO10 - F-box and other domain containing protein, expressed
osa-miR2123a	LOC_Os12g01680.1	1.5	macrophage migration inhibitory factor, putative
osa-miR2123a	LOC_Os12g44310.1	2.5	carotenoid cleavage dioxygenase, putative, expressed
osa-miR2123a	LOC_Os12g44310.2	2.5	carotenoid cleavage dioxygenase, putative, expressed
osa-miR2123a	LOC_Os12g44350.1	0	actin, putative, expressed
osa-miR2123b	LOC_Os03g19380.1	3.5	calvin cycle protein CP12, putative, expressed
osa-miR2123b	LOC_Os01g73250.1	2.5	abscisic stress-ripening, putative, expressed
osa-miR2123b	LOC_Os02g34950.1	2	ATP binding protein, putative, expressed
osa-miR2123b	LOC_Os02g43370.1	0.5	transposon protein, putative, unclassified, expressed
osa-miR2123b	LOC_Os02g49880.1	0.5	CCT/B-box zinc finger protein, putative, expressed
osa-miR2123b	LOC_Os03g62330.1	1.5	expressed protein
osa-miR2123b	LOC_Os04g58730.1	2	AT hook motif domain containing protein, expressed
osa-miR2123b	LOC_Os07g02120.1	4.5	flavin-containing monooxygenase family protein, putative, expressed
osa-miR2123b	LOC_Os07g49140.1	2	expressed protein
osa-miR2123b	LOC_Os08g28710.1	0.5	receptor protein kinase CRINKLY4 precursor, putative, expressed
osa-miR2123b	LOC_Os08g42840.1	3	leucine rich repeat protein, putative, expressed
osa-miR2123b	LOC_Os09g30454.1	1	OsWAK87 - OsWAK receptor-like protein kinase, expressed
osa-miR2123b	LOC_Os11g34460.2	3	OsFBO10 - F-box and other domain containing protein, expressed
osa-miR2123b	LOC_Os12g01680.1	1.5	macrophage migration inhibitory factor, putative
osa-miR2123b	LOC_Os12g44310.1	2.5	carotenoid cleavage dioxygenase, putative, expressed
osa-miR2123b	LOC_Os12g44310.2	2.5	carotenoid cleavage dioxygenase, putative, expressed
osa-miR2123b	LOC_Os12g44350.1	0	actin, putative, expressed
osa-miR2123c	LOC_Os03g19380.1	3.5	calvin cycle protein CP12, putative, expressed
osa-miR2123c	LOC_Os01g73250.1	2.5	abscisic stress-ripening, putative, expressed
osa-miR2123c	LOC_Os02g34950.1	2	ATP binding protein, putative, expressed
osa-miR2123c	LOC_Os02g43370.1	0.5	transposon protein, putative, unclassified, expressed
osa-miR2123c	LOC_Os02g49880.1	0.5	CCT/B-box zinc finger protein, putative, expressed
osa-miR2123c	LOC_Os03g62330.1	1.5	expressed protein
osa-miR2123c	LOC_Os04g58730.1	2	AT hook motif domain containing protein, expressed
osa-miR2123c	LOC_Os07g02120.1	4.5	flavin-containing monooxygenase family protein, putative, expressed
osa-miR2123c	LOC_Os07g49140.1	2	expressed protein
osa-miR2123c	LOC_Os08g28710.1	0.5	receptor protein kinase CRINKLY4 precursor, putative, expressed
osa-miR2123c	LOC_Os08g42840.1	3	leucine rich repeat protein, putative, expressed
osa-miR2123c	LOC_Os09g30454.1	1	OsWAK87 - OsWAK receptor-like protein kinase, expressed
osa-miR2123c	LOC_Os11g34460.2	3	OsFBO10 - F-box and other domain containing protein, expressed
osa-miR2123c	LOC_Os12g01680.1	1.5	macrophage migration inhibitory factor, putative
osa-miR2123c	LOC_Os12g44310.1	2.5	carotenoid cleavage dioxygenase, putative, expressed
osa-miR2123c	LOC_Os12g44310.2	2.5	carotenoid cleavage dioxygenase, putative, expressed
osa-miR2123c	LOC_Os12g44350.1	0	actin, putative, expressed
osa-miR2124a	LOC_Os12g12664.2	2.5	expressed protein
osa-miR2124a	LOC_Os04g46970.1	4.5	glucosyltransferase, putative, expressed
osa-miR2124a	LOC_Os04g52780.1	4	leucine-rich repeat receptor protein kinase EXS precursor, putative, expressed
osa-miR2124a	LOC_Os12g30170.1	2.5	expressed protein
osa-miR2124b	LOC_Os12g12664.2	2.5	expressed protein
osa-miR2124b	LOC_Os04g46970.1	4.5	glucosyltransferase, putative, expressed
osa-miR2124b	LOC_Os04g52780.1	4	leucine-rich repeat receptor protein kinase EXS precursor, putative, expressed
osa-miR2124b	LOC_Os12g30170.1	2.5	expressed protein
osa-miR2124c	LOC_Os12g12664.2	2.5	expressed protein
osa-miR2124c	LOC_Os04g46970.1	4.5	glucosyltransferase, putative, expressed
osa-miR2124c	LOC_Os04g52780.1	4	leucine-rich repeat receptor protein kinase EXS precursor, putative, expressed
osa-miR2124c	LOC_Os12g30170.1	2.5	expressed protein
osa-miR2124d	LOC_Os12g12664.2	2.5	expressed protein
osa-miR2124d	LOC_Os04g46970.1	4.5	glucosyltransferase, putative, expressed
osa-miR2124d	LOC_Os04g52780.1	4	leucine-rich repeat receptor protein kinase EXS precursor, putative, expressed
osa-miR2124d	LOC_Os12g30170.1	2.5	expressed protein
osa-miR2124e	LOC_Os12g12664.2	2.5	expressed protein
osa-miR2124e	LOC_Os04g46970.1	4.5	glucosyltransferase, putative, expressed
osa-miR2124e	LOC_Os04g52780.1	4	leucine-rich repeat receptor protein kinase EXS precursor, putative, expressed
osa-miR2124e	LOC_Os12g30170.1	2.5	expressed protein
osa-miR2124f	LOC_Os12g12664.2	2.5	expressed protein
osa-miR2124f	LOC_Os04g46970.1	4.5	glucosyltransferase, putative, expressed
osa-miR2124f	LOC_Os04g52780.1	4	leucine-rich repeat receptor protein kinase EXS precursor, putative, expressed
osa-miR2124f	LOC_Os12g30170.1	2.5	expressed protein
osa-miR2124g	LOC_Os12g12664.2	2.5	expressed protein
osa-miR2124g	LOC_Os04g46970.1	4.5	glucosyltransferase, putative, expressed
osa-miR2124g	LOC_Os04g52780.1	4	leucine-rich repeat receptor protein kinase EXS precursor, putative, expressed
osa-miR2124g	LOC_Os12g30170.1	2.5	expressed protein
osa-miR2124h	LOC_Os12g12664.2	2.5	expressed protein
osa-miR2124h	LOC_Os04g46970.1	4.5	glucosyltransferase, putative, expressed
osa-miR2124h	LOC_Os04g52780.1	4	leucine-rich repeat receptor protein kinase EXS precursor, putative, expressed
osa-miR2124h	LOC_Os12g30170.1	2.5	expressed protein
osa-miR2124i	LOC_Os12g12664.2	2.5	expressed protein
osa-miR2124i	LOC_Os04g46970.1	4.5	glucosyltransferase, putative, expressed
osa-miR2124i	LOC_Os04g52780.1	4	leucine-rich repeat receptor protein kinase EXS precursor, putative, expressed
osa-miR2124i	LOC_Os12g30170.1	2.5	expressed protein
osa-miR2125	LOC_Os12g04424.1	0	strictosidine synthase, putative, expressed
osa-miR2125	LOC_Os12g41060.1	1.5	AP2 domain containing protein, expressed
osa-miR2862	LOC_Os03g40260.1	4.5	Regulator of chromosome condensation domain containing protein, expressed
osa-miR2863b	LOC_Os01g02090.1	4	expressed protein
osa-miR2863b	LOC_Os01g02090.2	4	expressed protein
osa-miR2863b	LOC_Os02g35590.1	4.5	glutathione S-transferase, putative, expressed
osa-miR2863b	LOC_Os02g35590.2	4.5	glutathione S-transferase, putative, expressed
osa-miR2863b	LOC_Os02g35590.3	4.5	glutathione S-transferase, putative, expressed
osa-miR2863b	LOC_Os04g53830.1	4.5	3-beta hydroxysteroid dehydrogenase/isomerase family protein, putative, expressed
osa-miR2863b	LOC_Os04g58580.1	3.5	phosphomannomutase, putative, expressed
osa-miR2863b	LOC_Os04g58580.2	3.5	phosphomannomutase, putative, expressed
osa-miR2863b	LOC_Os09g17560.1	4	O-methyltransferase, putative, expressed
osa-miR2864.1	LOC_Os04g53170.1	4	bromodomain containing protein, expressed
osa-miR2864.1	LOC_Os09g07154.1	3	hypothetical protein
osa-miR2864.2	LOC_Os03g46440.1	4.5	BTBA4 - Bric-a-Brac,Tramtrack, Broad Complex BTB domain with Ankyrin repeat region, expressed
osa-miR2864.2	LOC_Os03g46440.2	4.5	BTBA4 - Bric-a-Brac,Tramtrack, Broad Complex BTB domain with Ankyrin repeat region, expressed
osa-miR2864.2	LOC_Os03g46440.3	4.5	BTBA4 - Bric-a-Brac,Tramtrack, Broad Complex BTB domain with Ankyrin repeat region, expressed
osa-miR2864.2	LOC_Os08g42960.1	4.5	ankyrin repeat-containing protein, putative, expressed
osa-miR2864.2	LOC_Os08g42960.2	4.5	ankyrin repeat-containing protein, putative, expressed
osa-miR2864.2	LOC_Os11g38900.1	4.5	histone-lysine N-methyltransferase, H3 lysine-9 specific SUVH1, putative, expressed
osa-miR2867	LOC_Os07g46340.1	4.5	methyltransferase, putative, expressed
osa-miR2867	LOC_Os07g46340.2	4.5	methyltransferase, putative, expressed
osa-miR2867	LOC_Os07g46340.3	4.5	methyltransferase, putative, expressed
osa-miR2867	LOC_Os07g46340.4	4.5	methyltransferase, putative, expressed
osa-miR2871a	LOC_Os10g13810.1	3.5	glycosyltransferase family 43 protein, putative, expressed
osa-miR2871b	LOC_Os10g13810.1	3.5	glycosyltransferase family 43 protein, putative, expressed
osa-miR2875	LOC_Os01g70140.1	4.5	ubiquitin-conjugating enzyme E2-22 kDa, putative, expressed
osa-miR2878-3p	LOC_Os01g04720.1	4	leucine-rich repeat protein-related, putative, expressed
osa-miR2878-3p	LOC_Os01g04720.2	4	leucine-rich repeat protein-related, putative, expressed
osa-miR2905	LOC_Os02g48390.1	4.5	phosphoribosyl transferase, putative, expressed
osa-miR2905	LOC_Os06g12820.1	4	proteins of unknown function domain containing protein, expressed
osa-miR2905	LOC_Os06g24594.2	4.5	exonuclease, putative, expressed
osa-miR2905	LOC_Os06g24594.6	4.5	exonuclease, putative, expressed
osa-miR2905	LOC_Os08g33710.1	3.5	ribonuclease T2 family domain containing protein, expressed
osa-miR2905	LOC_Os12g42090.1	4.5	methyltransferase domain containing protein, putative, expressed
osa-miR2905	LOC_Os12g42090.2	4.5	methyltransferase domain containing protein, putative, expressed
osa-miR2905	LOC_Os12g42090.3	4.5	methyltransferase domain containing protein, putative, expressed
osa-miR319a	LOC_Os01g11550.1	4	TCP family transcription factor, putative, expressed
osa-miR319a	LOC_Os03g57190.1	2.5	TCP family transcription factor, putative, expressed
osa-miR319a	LOC_Os07g05720.1	2.5	TCP family transcription factor, putative, expressed
osa-miR319a	LOC_Os01g55100.1	2.5	slTCP3, putative, expressed
osa-miR319a	LOC_Os12g42190.1	3.5	transposon protein, putative, unclassified, expressed
osa-miR319b	LOC_Os01g11550.1	4	TCP family transcription factor, putative, expressed
osa-miR319b	LOC_Os03g57190.1	2.5	TCP family transcription factor, putative, expressed
osa-miR319b	LOC_Os07g05720.1	2.5	TCP family transcription factor, putative, expressed
osa-miR319b	LOC_Os01g55100.1	2.5	slTCP3, putative, expressed
osa-miR319b	LOC_Os12g42190.1	3.5	transposon protein, putative, unclassified, expressed
osa-miR390	LOC_Os02g10100.1	2	leucine-rich repeat receptor protein kinase EXS precursor, putative, expressed
osa-miR390	LOC_Os06g03970.1	4	receptor-like protein kinase 5 precursor, putative, expressed
osa-miR393	LOC_Os04g32460.1	2.5	OsFBL16 - F-box domain and LRR containing protein, expressed
osa-miR393	LOC_Os04g32460.2	2.5	OsFBL16 - F-box domain and LRR containing protein, expressed
osa-miR393	LOC_Os05g05800.1	1	OsFBL21 - F-box domain and LRR containing protein, expressed
osa-miR393	LOC_Os05g47550.1	4	ANTH/ENTH domain containing protein, putative, expressed
osa-miR393	LOC_Os03g19690.1	4.5	expressed protein
osa-miR393	LOC_Os03g19690.2	4.5	expressed protein
osa-miR393b	LOC_Os04g32460.1	3	OsFBL16 - F-box domain and LRR containing protein, expressed
osa-miR393b	LOC_Os04g32460.2	3	OsFBL16 - F-box domain and LRR containing protein, expressed
osa-miR393b	LOC_Os05g05800.1	1	OsFBL21 - F-box domain and LRR containing protein, expressed
osa-miR393b-3p	LOC_Os08g09860.1	4.5	hydroxyacid oxidase 1, putative, expressed
osa-miR393b-3p	LOC_Os01g07590.1	4	universal stress protein domain containing protein, putative, expressed
osa-miR394	LOC_Os01g69940.1	0	OsFBX32 - F-box domain containing protein, expressed
osa-miR394	LOC_Os07g38460.1	4.5	expressed protein
osa-miR394	LOC_Os06g15690.1	4.5	no apical meristem protein, putative, expressed
osa-miR394	LOC_Os05g51150.1	3	RNA polymerase sigma factor, putative, expressed
osa-miR394	LOC_Os05g51150.3	3	RNA polymerase sigma factor, putative, expressed
osa-miR395a	LOC_Os07g40130.1	4	retrotransposon protein, putative, Ty3-gypsy subclass, expressed
osa-miR395a	LOC_Os10g35870.1	4	cytochrome b5-like Heme/Steroid binding domain containing protein, expressed
osa-miR395w	LOC_Os10g35870.1	4	cytochrome b5-like Heme/Steroid binding domain containing protein, expressed
osa-miR396a	LOC_Os01g20840.1	4.5	lipase class 3 family protein, putative, expressed
osa-miR396a	LOC_Os01g44230.1	3.5	transcription factor X1, putative, expressed
osa-miR396a	LOC_Os02g47280.1	3	growth-regulating factor, putative, expressed
osa-miR396a	LOC_Os02g47280.2	3	growth-regulating factor, putative, expressed
osa-miR396a	LOC_Os05g45220.1	3	50S ribosomal protein L20, putative, expressed
osa-miR396a	LOC_Os11g35030.1	3.5	growth regulating factor protein, putative, expressed
osa-miR396a	LOC_Os11g35030.2	3.5	growth regulating factor protein, putative, expressed
osa-miR396a	LOC_Os01g52640.3	4.5	suppressor of phythchrome A, putative, expressed
osa-miR396a	LOC_Os02g45570.1	3	growth regulating factor protein, putative, expressed
osa-miR396a	LOC_Os02g45570.2	3	growth regulating factor protein, putative, expressed
osa-miR396a	LOC_Os02g53690.1	3	growth regulating factor protein, putative, expressed
osa-miR396a	LOC_Os03g47140.1	3	growth regulating factor protein, putative, expressed
osa-miR396a	LOC_Os03g51970.1	3	growth-regulating factor, putative, expressed
osa-miR396a	LOC_Os04g51190.1	3	growth-regulating factor, putative, expressed
osa-miR396a	LOC_Os04g51190.2	3	growth-regulating factor, putative, expressed
osa-miR396a	LOC_Os04g51190.3	3	growth-regulating factor, putative, expressed
osa-miR396a	LOC_Os04g52040.1	4.5	TNP1, putative, expressed
osa-miR396a	LOC_Os04g52040.3	4.5	TNP1, putative, expressed
osa-miR396a	LOC_Os04g52040.4	4.5	TNP1, putative, expressed
osa-miR396a	LOC_Os06g05860.1	4.5	6-phosphofructokinase, putative, expressed
osa-miR396a	LOC_Os06g10310.1	3	growth regulating factor protein, putative, expressed
osa-miR396a	LOC_Os12g29980.1	3	growth regulating factor protein, putative, expressed
osa-miR396a	LOC_Os12g29980.2	3	growth regulating factor protein, putative, expressed
osa-miR396b	LOC_Os01g20840.1	4.5	lipase class 3 family protein, putative, expressed
osa-miR396b	LOC_Os01g44230.1	3.5	transcription factor X1, putative, expressed
osa-miR396b	LOC_Os02g47280.1	3	growth-regulating factor, putative, expressed
osa-miR396b	LOC_Os02g47280.2	3	growth-regulating factor, putative, expressed
osa-miR396b	LOC_Os05g45220.1	3	50S ribosomal protein L20, putative, expressed
osa-miR396b	LOC_Os11g35030.1	3.5	growth regulating factor protein, putative, expressed
osa-miR396b	LOC_Os11g35030.2	3.5	growth regulating factor protein, putative, expressed
osa-miR396b	LOC_Os01g52640.3	4.5	suppressor of phythchrome A, putative, expressed
osa-miR396b	LOC_Os02g45570.1	3	growth regulating factor protein, putative, expressed
osa-miR396b	LOC_Os02g45570.2	3	growth regulating factor protein, putative, expressed
osa-miR396b	LOC_Os02g53690.1	3	growth regulating factor protein, putative, expressed
osa-miR396b	LOC_Os03g47140.1	3	growth regulating factor protein, putative, expressed
osa-miR396b	LOC_Os03g51970.1	3	growth-regulating factor, putative, expressed
osa-miR396b	LOC_Os04g51190.1	3	growth-regulating factor, putative, expressed
osa-miR396b	LOC_Os04g51190.2	3	growth-regulating factor, putative, expressed
osa-miR396b	LOC_Os04g51190.3	3	growth-regulating factor, putative, expressed
osa-miR396b	LOC_Os04g52040.1	4.5	TNP1, putative, expressed
osa-miR396b	LOC_Os04g52040.3	4.5	TNP1, putative, expressed
osa-miR396b	LOC_Os04g52040.4	4.5	TNP1, putative, expressed
osa-miR396b	LOC_Os06g05860.1	4.5	6-phosphofructokinase, putative, expressed
osa-miR396b	LOC_Os06g10310.1	3	growth regulating factor protein, putative, expressed
osa-miR396b	LOC_Os12g29980.1	3	growth regulating factor protein, putative, expressed
osa-miR396b	LOC_Os12g29980.2	3	growth regulating factor protein, putative, expressed
osa-miR396c	LOC_Os01g44230.1	4.5	transcription factor X1, putative, expressed
osa-miR396c	LOC_Os02g47280.1	4	growth-regulating factor, putative, expressed
osa-miR396c	LOC_Os02g47280.2	4	growth-regulating factor, putative, expressed
osa-miR396c	LOC_Os03g17860.1	4.5	OsPDIL5-1 protein disulfide isomerase PDIL5-1, expressed
osa-miR396c	LOC_Os11g35030.1	4	growth regulating factor protein, putative, expressed
osa-miR396c	LOC_Os11g35030.2	4	growth regulating factor protein, putative, expressed
osa-miR396c	LOC_Os02g45570.1	4	growth regulating factor protein, putative, expressed
osa-miR396c	LOC_Os02g45570.2	4	growth regulating factor protein, putative, expressed
osa-miR396c	LOC_Os02g53690.1	4	growth regulating factor protein, putative, expressed
osa-miR396c	LOC_Os03g47140.1	4	growth regulating factor protein, putative, expressed
osa-miR396c	LOC_Os03g51970.1	4	growth-regulating factor, putative, expressed
osa-miR396c	LOC_Os04g51190.1	4	growth-regulating factor, putative, expressed
osa-miR396c	LOC_Os04g51190.2	4	growth-regulating factor, putative, expressed
osa-miR396c	LOC_Os04g51190.3	4	growth-regulating factor, putative, expressed
osa-miR396c	LOC_Os06g10310.1	4	growth regulating factor protein, putative, expressed
osa-miR396c	LOC_Os12g29980.1	4	growth regulating factor protein, putative, expressed
osa-miR396c	LOC_Os12g29980.2	4	growth regulating factor protein, putative, expressed
osa-miR396d	LOC_Os06g02560.1	1	growth-regulating factor, putative, expressed
osa-miR396d	LOC_Os06g02560.2	1	growth-regulating factor, putative, expressed
osa-miR396d	LOC_Os06g02560.3	1	growth-regulating factor, putative, expressed
osa-miR396d	LOC_Os02g47280.1	1	growth-regulating factor, putative, expressed
osa-miR396d	LOC_Os02g47280.2	1	growth-regulating factor, putative, expressed
osa-miR396d	LOC_Os11g35030.1	3.5	growth regulating factor protein, putative, expressed
osa-miR396d	LOC_Os11g35030.2	3.5	growth regulating factor protein, putative, expressed
osa-miR396d	LOC_Os02g45570.1	1	growth regulating factor protein, putative, expressed
osa-miR396d	LOC_Os02g45570.2	1	growth regulating factor protein, putative, expressed
osa-miR396d	LOC_Os02g53690.1	1	growth regulating factor protein, putative, expressed
osa-miR396d	LOC_Os03g47140.1	1	growth regulating factor protein, putative, expressed
osa-miR396d	LOC_Os03g51970.1	3	growth-regulating factor, putative, expressed
osa-miR396d	LOC_Os04g48510.1	3	growth regulating factor protein, putative, expressed
osa-miR396d	LOC_Os04g51190.1	1	growth-regulating factor, putative, expressed
osa-miR396d	LOC_Os04g51190.2	1	growth-regulating factor, putative, expressed
osa-miR396d	LOC_Os04g51190.3	1	growth-regulating factor, putative, expressed
osa-miR396d	LOC_Os06g10310.1	1	growth regulating factor protein, putative, expressed
osa-miR396d	LOC_Os07g41140.1	4	receptor-like protein kinase precursor, putative, expressed
osa-miR396d	LOC_Os12g29980.1	3	growth regulating factor protein, putative, expressed
osa-miR396d	LOC_Os12g29980.2	3	growth regulating factor protein, putative, expressed
osa-miR396e	LOC_Os06g02560.1	1	growth-regulating factor, putative, expressed
osa-miR396e	LOC_Os06g02560.2	1	growth-regulating factor, putative, expressed
osa-miR396e	LOC_Os06g02560.3	1	growth-regulating factor, putative, expressed
osa-miR396e	LOC_Os02g47280.1	1	growth-regulating factor, putative, expressed
osa-miR396e	LOC_Os02g47280.2	1	growth-regulating factor, putative, expressed
osa-miR396e	LOC_Os11g35030.1	3.5	growth regulating factor protein, putative, expressed
osa-miR396e	LOC_Os11g35030.2	3.5	growth regulating factor protein, putative, expressed
osa-miR396e	LOC_Os02g45570.1	1	growth regulating factor protein, putative, expressed
osa-miR396e	LOC_Os02g45570.2	1	growth regulating factor protein, putative, expressed
osa-miR396e	LOC_Os02g53690.1	1	growth regulating factor protein, putative, expressed
osa-miR396e	LOC_Os03g47140.1	1	growth regulating factor protein, putative, expressed
osa-miR396e	LOC_Os03g51970.1	3	growth-regulating factor, putative, expressed
osa-miR396e	LOC_Os04g48510.1	3	growth regulating factor protein, putative, expressed
osa-miR396e	LOC_Os04g51190.1	1	growth-regulating factor, putative, expressed
osa-miR396e	LOC_Os04g51190.2	1	growth-regulating factor, putative, expressed
osa-miR396e	LOC_Os04g51190.3	1	growth-regulating factor, putative, expressed
osa-miR396e	LOC_Os06g10310.1	1	growth regulating factor protein, putative, expressed
osa-miR396e	LOC_Os07g41140.1	4	receptor-like protein kinase precursor, putative, expressed
osa-miR396e	LOC_Os12g29980.1	3	growth regulating factor protein, putative, expressed
osa-miR396e	LOC_Os12g29980.2	3	growth regulating factor protein, putative, expressed
osa-miR396g	LOC_Os02g28540.1	4	retrotransposon protein, putative, Ty3-gypsy subclass
osa-miR396g	LOC_Os06g02560.1	0	growth-regulating factor, putative, expressed
osa-miR396g	LOC_Os06g02560.2	0	growth-regulating factor, putative, expressed
osa-miR396g	LOC_Os06g02560.3	0	growth-regulating factor, putative, expressed
osa-miR396g	LOC_Os08g37980.1	4.5	retrotransposon protein, putative, Ty3-gypsy subclass
osa-miR396g	LOC_Os02g47280.1	0	growth-regulating factor, putative, expressed
osa-miR396g	LOC_Os02g47280.2	0	growth-regulating factor, putative, expressed
osa-miR396g	LOC_Os11g35030.1	2.5	growth regulating factor protein, putative, expressed
osa-miR396g	LOC_Os11g35030.2	2.5	growth regulating factor protein, putative, expressed
osa-miR396g	LOC_Os02g45570.1	0	growth regulating factor protein, putative, expressed
osa-miR396g	LOC_Os02g45570.2	0	growth regulating factor protein, putative, expressed
osa-miR396g	LOC_Os02g53690.1	0	growth regulating factor protein, putative, expressed
osa-miR396g	LOC_Os03g47140.1	0	growth regulating factor protein, putative, expressed
osa-miR396g	LOC_Os03g51970.1	2	growth-regulating factor, putative, expressed
osa-miR396g	LOC_Os04g48510.1	2	growth regulating factor protein, putative, expressed
osa-miR396g	LOC_Os04g51190.1	0	growth-regulating factor, putative, expressed
osa-miR396g	LOC_Os04g51190.2	0	growth-regulating factor, putative, expressed
osa-miR396g	LOC_Os04g51190.3	0	growth-regulating factor, putative, expressed
osa-miR396g	LOC_Os06g10310.1	0	growth regulating factor protein, putative, expressed
osa-miR396g	LOC_Os12g29980.1	2	growth regulating factor protein, putative, expressed
osa-miR396g	LOC_Os12g29980.2	2	growth regulating factor protein, putative, expressed
osa-miR396h	LOC_Os02g28540.1	4	retrotransposon protein, putative, Ty3-gypsy subclass
osa-miR396h	LOC_Os06g02560.1	0	growth-regulating factor, putative, expressed
osa-miR396h	LOC_Os06g02560.2	0	growth-regulating factor, putative, expressed
osa-miR396h	LOC_Os06g02560.3	0	growth-regulating factor, putative, expressed
osa-miR396h	LOC_Os08g37980.1	4.5	retrotransposon protein, putative, Ty3-gypsy subclass
osa-miR396h	LOC_Os02g47280.1	0	growth-regulating factor, putative, expressed
osa-miR396h	LOC_Os02g47280.2	0	growth-regulating factor, putative, expressed
osa-miR396h	LOC_Os11g35030.1	2.5	growth regulating factor protein, putative, expressed
osa-miR396h	LOC_Os11g35030.2	2.5	growth regulating factor protein, putative, expressed
osa-miR396h	LOC_Os02g45570.1	0	growth regulating factor protein, putative, expressed
osa-miR396h	LOC_Os02g45570.2	0	growth regulating factor protein, putative, expressed
osa-miR396h	LOC_Os02g53690.1	0	growth regulating factor protein, putative, expressed
osa-miR396h	LOC_Os03g47140.1	0	growth regulating factor protein, putative, expressed
osa-miR396h	LOC_Os03g51970.1	2	growth-regulating factor, putative, expressed
osa-miR396h	LOC_Os04g48510.1	2	growth regulating factor protein, putative, expressed
osa-miR396h	LOC_Os04g51190.1	0	growth-regulating factor, putative, expressed
osa-miR396h	LOC_Os04g51190.2	0	growth-regulating factor, putative, expressed
osa-miR396h	LOC_Os04g51190.3	0	growth-regulating factor, putative, expressed
osa-miR396h	LOC_Os06g10310.1	0	growth regulating factor protein, putative, expressed
osa-miR396h	LOC_Os12g29980.1	2	growth regulating factor protein, putative, expressed
osa-miR396h	LOC_Os12g29980.2	2	growth regulating factor protein, putative, expressed
osa-miR396i	LOC_Os02g28540.1	4	retrotransposon protein, putative, Ty3-gypsy subclass
osa-miR396i	LOC_Os06g02560.1	0	growth-regulating factor, putative, expressed
osa-miR396i	LOC_Os06g02560.2	0	growth-regulating factor, putative, expressed
osa-miR396i	LOC_Os06g02560.3	0	growth-regulating factor, putative, expressed
osa-miR396i	LOC_Os08g37980.1	4.5	retrotransposon protein, putative, Ty3-gypsy subclass
osa-miR396i	LOC_Os02g47280.1	0	growth-regulating factor, putative, expressed
osa-miR396i	LOC_Os02g47280.2	0	growth-regulating factor, putative, expressed
osa-miR396i	LOC_Os11g35030.1	2.5	growth regulating factor protein, putative, expressed
osa-miR396i	LOC_Os11g35030.2	2.5	growth regulating factor protein, putative, expressed
osa-miR396i	LOC_Os02g45570.1	0	growth regulating factor protein, putative, expressed
osa-miR396i	LOC_Os02g45570.2	0	growth regulating factor protein, putative, expressed
osa-miR396i	LOC_Os02g53690.1	0	growth regulating factor protein, putative, expressed
osa-miR396i	LOC_Os03g47140.1	0	growth regulating factor protein, putative, expressed
osa-miR396i	LOC_Os03g51970.1	2	growth-regulating factor, putative, expressed
osa-miR396i	LOC_Os04g48510.1	2	growth regulating factor protein, putative, expressed
osa-miR396i	LOC_Os04g51190.1	0	growth-regulating factor, putative, expressed
osa-miR396i	LOC_Os04g51190.2	0	growth-regulating factor, putative, expressed
osa-miR396i	LOC_Os04g51190.3	0	growth-regulating factor, putative, expressed
osa-miR396i	LOC_Os06g10310.1	0	growth regulating factor protein, putative, expressed
osa-miR396i	LOC_Os12g29980.1	2	growth regulating factor protein, putative, expressed
osa-miR396i	LOC_Os12g29980.2	2	growth regulating factor protein, putative, expressed
osa-miR397a	LOC_Os02g34600.1	4.5	CAMK_CAMK_like.13 - CAMK includes calcium/calmodulin depedent protein kinases, expressed
osa-miR397a	LOC_Os02g34600.2	4.5	CAMK_CAMK_like.13 - CAMK includes calcium/calmodulin depedent protein kinases, expressed
osa-miR398a	LOC_Os07g46990.1	3	copper/zinc superoxide dismutase, putative, expressed
osa-miR398b	LOC_Os07g46990.1	3	copper/zinc superoxide dismutase, putative, expressed
osa-miR398b	LOC_Os01g68770.1	4	selenium-binding protein, putative, expressed
osa-miR399a	LOC_Os04g56160.1	4.5	plasma membrane ATPase, putative, expressed
osa-miR399a	LOC_Os04g56160.2	4.5	plasma membrane ATPase, putative, expressed
osa-miR399a	LOC_Os04g56160.3	4.5	plasma membrane ATPase, putative, expressed
osa-miR399a	LOC_Os05g48390.1	3	ubiquitin conjugating enzyme protein, putative, expressed
osa-miR399b	LOC_Os04g56160.1	4.5	plasma membrane ATPase, putative, expressed
osa-miR399b	LOC_Os04g56160.2	4.5	plasma membrane ATPase, putative, expressed
osa-miR399b	LOC_Os04g56160.3	4.5	plasma membrane ATPase, putative, expressed
osa-miR399b	LOC_Os05g48390.1	3	ubiquitin conjugating enzyme protein, putative, expressed
osa-miR399c	LOC_Os04g56160.1	4.5	plasma membrane ATPase, putative, expressed
osa-miR399c	LOC_Os04g56160.2	4.5	plasma membrane ATPase, putative, expressed
osa-miR399c	LOC_Os04g56160.3	4.5	plasma membrane ATPase, putative, expressed
osa-miR399c	LOC_Os05g48390.1	3	ubiquitin conjugating enzyme protein, putative, expressed
osa-miR399d	LOC_Os05g48390.1	3	ubiquitin conjugating enzyme protein, putative, expressed
osa-miR399e	LOC_Os05g48390.1	0	ubiquitin conjugating enzyme protein, putative, expressed
osa-miR399f	LOC_Os05g48390.1	0	ubiquitin conjugating enzyme protein, putative, expressed
osa-miR399g	LOC_Os05g48390.1	0	ubiquitin conjugating enzyme protein, putative, expressed
osa-miR399h	LOC_Os05g48390.1	2	ubiquitin conjugating enzyme protein, putative, expressed
osa-miR399i	LOC_Os02g13960.1	4.5	spotted leaf 11, putative, expressed
osa-miR399i	LOC_Os05g48390.1	4	ubiquitin conjugating enzyme protein, putative, expressed
osa-miR399j	LOC_Os05g48390.1	4	ubiquitin conjugating enzyme protein, putative, expressed
osa-miR399k	LOC_Os05g48390.1	3	ubiquitin conjugating enzyme protein, putative, expressed
osa-miR408	LOC_Os04g46130.1	4.5	plastocyanin-like domain containing protein, putative, expressed
osa-miR408	LOC_Os08g37670.1	3	plastocyanin-like domain containing protein, putative, expressed
osa-miR408	LOC_Os06g11490.1	4	plastocyanin-like domain containing protein, putative, expressed
osa-miR408	LOC_Os03g50140.1	2.5	plastocyanin-like domain containing protein, putative, expressed
osa-miR437	LOC_Os02g18080.1	4.5	NB-ARC domain containing protein, expressed
osa-miR437	LOC_Os02g48900.2	4	aspartic proteinase nepenthesin-1 precursor, putative, expressed
osa-miR441a	LOC_Os06g19990.1	4	GPI-anchored protein, putative, expressed
osa-miR441a	LOC_Os06g19990.2	4	GPI-anchored protein, putative, expressed
osa-miR441a	LOC_Os06g19990.3	4	GPI-anchored protein, putative, expressed
osa-miR441a	LOC_Os06g19990.4	4	GPI-anchored protein, putative, expressed
osa-miR441a	LOC_Os08g04300.1	3	fringe-related protein, putative, expressed
osa-miR441a	LOC_Os10g26720.1	4	exonuclease, putative, expressed
osa-miR441a	LOC_Os01g34620.8	4.5	OsGrx_S15.1 - glutaredoxin subgroup II, expressed
osa-miR441a	LOC_Os01g68230.1	2.5	expressed protein
osa-miR441a	LOC_Os01g68230.2	2.5	expressed protein
osa-miR441a	LOC_Os02g43560.1	3	OsWRKY34 - Superfamily of TFs having WRKY and zinc finger domains, expressed
osa-miR441a	LOC_Os02g44990.1	4	OsFBDUF13 - F-box and DUF domain containing protein, expressed
osa-miR441a	LOC_Os03g14910.1	3	expressed protein
osa-miR441a	LOC_Os03g52010.1	3.5	lecithin cholesterol acyltransferase, putative, expressed
osa-miR441a	LOC_Os06g47850.1	4	zinc finger family protein, putative, expressed
osa-miR441a	LOC_Os08g44850.1	3.5	C2 domain containing protein, putative, expressed
osa-miR441a	LOC_Os09g09820.1	2	retrotransposon protein, putative, unclassified, expressed
osa-miR441a	LOC_Os09g12230.1	4.5	ubiquitin-conjugating enzyme, putative, expressed
osa-miR441a	LOC_Os10g39520.1	4.5	MLO domain containing protein, putative, expressed
osa-miR441b	LOC_Os06g19990.1	4	GPI-anchored protein, putative, expressed
osa-miR441b	LOC_Os06g19990.2	4	GPI-anchored protein, putative, expressed
osa-miR441b	LOC_Os06g19990.3	4	GPI-anchored protein, putative, expressed
osa-miR441b	LOC_Os06g19990.4	4	GPI-anchored protein, putative, expressed
osa-miR441b	LOC_Os08g04300.1	3	fringe-related protein, putative, expressed
osa-miR441b	LOC_Os10g26720.1	4	exonuclease, putative, expressed
osa-miR441b	LOC_Os01g34620.8	4.5	OsGrx_S15.1 - glutaredoxin subgroup II, expressed
osa-miR441b	LOC_Os01g68230.1	2.5	expressed protein
osa-miR441b	LOC_Os01g68230.2	2.5	expressed protein
osa-miR441b	LOC_Os02g43560.1	3	OsWRKY34 - Superfamily of TFs having WRKY and zinc finger domains, expressed
osa-miR441b	LOC_Os02g44990.1	4	OsFBDUF13 - F-box and DUF domain containing protein, expressed
osa-miR441b	LOC_Os03g14910.1	3	expressed protein
osa-miR441b	LOC_Os03g52010.1	3.5	lecithin cholesterol acyltransferase, putative, expressed
osa-miR441b	LOC_Os06g47850.1	4	zinc finger family protein, putative, expressed
osa-miR441b	LOC_Os08g44850.1	3.5	C2 domain containing protein, putative, expressed
osa-miR441b	LOC_Os09g09820.1	2	retrotransposon protein, putative, unclassified, expressed
osa-miR441b	LOC_Os09g12230.1	4.5	ubiquitin-conjugating enzyme, putative, expressed
osa-miR441b	LOC_Os10g39520.1	4.5	MLO domain containing protein, putative, expressed
osa-miR441c	LOC_Os06g19990.1	4	GPI-anchored protein, putative, expressed
osa-miR441c	LOC_Os06g19990.2	4	GPI-anchored protein, putative, expressed
osa-miR441c	LOC_Os06g19990.3	4	GPI-anchored protein, putative, expressed
osa-miR441c	LOC_Os06g19990.4	4	GPI-anchored protein, putative, expressed
osa-miR441c	LOC_Os08g04300.1	3	fringe-related protein, putative, expressed
osa-miR441c	LOC_Os10g26720.1	4	exonuclease, putative, expressed
osa-miR441c	LOC_Os01g34620.8	4.5	OsGrx_S15.1 - glutaredoxin subgroup II, expressed
osa-miR441c	LOC_Os01g68230.1	2.5	expressed protein
osa-miR441c	LOC_Os01g68230.2	2.5	expressed protein
osa-miR441c	LOC_Os02g43560.1	3	OsWRKY34 - Superfamily of TFs having WRKY and zinc finger domains, expressed
osa-miR441c	LOC_Os02g44990.1	4	OsFBDUF13 - F-box and DUF domain containing protein, expressed
osa-miR441c	LOC_Os03g14910.1	3	expressed protein
osa-miR441c	LOC_Os03g52010.1	3.5	lecithin cholesterol acyltransferase, putative, expressed
osa-miR441c	LOC_Os06g47850.1	4	zinc finger family protein, putative, expressed
osa-miR441c	LOC_Os08g44850.1	3.5	C2 domain containing protein, putative, expressed
osa-miR441c	LOC_Os09g09820.1	2	retrotransposon protein, putative, unclassified, expressed
osa-miR441c	LOC_Os09g12230.1	4.5	ubiquitin-conjugating enzyme, putative, expressed
osa-miR441c	LOC_Os10g39520.1	4.5	MLO domain containing protein, putative, expressed
osa-miR442	LOC_Os01g56900.2	3	expressed protein
osa-miR442	LOC_Os07g08810.1	3	expressed protein
osa-miR442	LOC_Os07g08810.2	3	expressed protein
osa-miR442	LOC_Os01g37630.1	4	esterase, putative, expressed
osa-miR442	LOC_Os02g17304.1	3	resistance protein, putative, expressed
osa-miR442	LOC_Os06g47000.1	3	external NADH-ubiquinone oxidoreductase 1, mitochondrial precursor, putative, expressed
osa-miR442	LOC_Os06g47000.2	3	external NADH-ubiquinone oxidoreductase 1, mitochondrial precursor, putative, expressed
osa-miR442	LOC_Os06g47000.3	3	external NADH-ubiquinone oxidoreductase 1, mitochondrial precursor, putative, expressed
osa-miR442	LOC_Os07g46730.1	4.5	PPR repeat domain containing protein, putative, expressed
osa-miR442	LOC_Os12g12664.2	3	expressed protein
osa-miR443	LOC_Os10g40710.1	4	expansin precursor, putative, expressed
osa-miR443	LOC_Os02g12480.1	4.5	expressed protein
osa-miR443	LOC_Os02g12480.10	4.5	expressed protein
osa-miR443	LOC_Os02g12480.3	4.5	expressed protein
osa-miR443	LOC_Os02g12480.5	4.5	expressed protein
osa-miR443	LOC_Os02g12480.6	4.5	expressed protein
osa-miR443	LOC_Os02g12480.7	4.5	expressed protein
osa-miR443	LOC_Os02g12480.9	4.5	expressed protein
osa-miR443	LOC_Os04g53214.1	4.5	hydroxyacid oxidase 1, putative, expressed
osa-miR443	LOC_Os04g53214.2	4.5	hydroxyacid oxidase 1, putative, expressed
osa-miR444a.1	LOC_Os08g06510.1	4	zinc finger, C3HC4 type domain containing protein, expressed
osa-miR444a.1	LOC_Os11g43610.1	4	oxidoreductase, 2OG-Fe oxygenase family protein, putative, expressed
osa-miR444a.2	LOC_Os05g47560.1	4	serine/threonine-protein kinase SNT7, chloroplast precursor, putative, expressed
osa-miR444a.2	LOC_Os02g36924.1	4	OsMADS27 - MADS-box family gene with MIKCc type-box, expressed
osa-miR444a.2	LOC_Os02g49840.1	0	OsMADS57 - MADS-box family gene with MIKCc type-box, expressed
osa-miR444a.2	LOC_Os02g49840.2	0	OsMADS57 - MADS-box family gene with MIKCc type-box, expressed
osa-miR444a.2	LOC_Os02g49840.3	0	OsMADS57 - MADS-box family gene with MIKCc type-box, expressed
osa-miR444a.2	LOC_Os02g49840.4	0	OsMADS57 - MADS-box family gene with MIKCc type-box, expressed
osa-miR444a.2	LOC_Os04g38780.1	4	transcription factor, putative, expressed
osa-miR444a.2	LOC_Os08g06510.1	1.5	zinc finger, C3HC4 type domain containing protein, expressed
osa-miR444a.2	LOC_Os04g44800.1	4.5	expressed protein
osa-miR444b.1	LOC_Os02g49090.1	4	WD domain, G-beta repeat domain containing protein, expressed
osa-miR444b.1	LOC_Os02g49090.2	4	WD domain, G-beta repeat domain containing protein, expressed
osa-miR444b.1	LOC_Os05g49150.1	3	eukaryotic translation initiation factor 3 subunit D, putative, expressed
osa-miR444b.1	LOC_Os03g32499.1	4	expressed protein
osa-miR444b.2	LOC_Os02g36924.1	0	OsMADS27 - MADS-box family gene with MIKCc type-box, expressed
osa-miR444b.2	LOC_Os02g49840.1	2	OsMADS57 - MADS-box family gene with MIKCc type-box, expressed
osa-miR444b.2	LOC_Os02g49840.2	2	OsMADS57 - MADS-box family gene with MIKCc type-box, expressed
osa-miR444b.2	LOC_Os02g49840.3	2	OsMADS57 - MADS-box family gene with MIKCc type-box, expressed
osa-miR444b.2	LOC_Os02g49840.4	2	OsMADS57 - MADS-box family gene with MIKCc type-box, expressed
osa-miR444b.2	LOC_Os04g38780.1	0	transcription factor, putative, expressed
osa-miR444b.2	LOC_Os06g17290.1	4.5	phosphatidylinositol 3- and 4-kinase family protein, putative, expressed
osa-miR444b.2	LOC_Os08g06510.1	3.5	zinc finger, C3HC4 type domain containing protein, expressed
osa-miR444b.2	LOC_Os01g44990.1	4.5	ercc6 protein, putative, expressed
osa-miR444c.1	LOC_Os02g49090.1	4	WD domain, G-beta repeat domain containing protein, expressed
osa-miR444c.1	LOC_Os02g49090.2	4	WD domain, G-beta repeat domain containing protein, expressed
osa-miR444c.1	LOC_Os05g49150.1	3	eukaryotic translation initiation factor 3 subunit D, putative, expressed
osa-miR444c.1	LOC_Os03g32499.1	4	expressed protein
osa-miR444c.2	LOC_Os02g36924.1	0	OsMADS27 - MADS-box family gene with MIKCc type-box, expressed
osa-miR444c.2	LOC_Os02g49840.1	2	OsMADS57 - MADS-box family gene with MIKCc type-box, expressed
osa-miR444c.2	LOC_Os02g49840.2	2	OsMADS57 - MADS-box family gene with MIKCc type-box, expressed
osa-miR444c.2	LOC_Os02g49840.3	2	OsMADS57 - MADS-box family gene with MIKCc type-box, expressed
osa-miR444c.2	LOC_Os02g49840.4	2	OsMADS57 - MADS-box family gene with MIKCc type-box, expressed
osa-miR444c.2	LOC_Os04g38780.1	0	transcription factor, putative, expressed
osa-miR444c.2	LOC_Os06g17290.1	4.5	phosphatidylinositol 3- and 4-kinase family protein, putative, expressed
osa-miR444c.2	LOC_Os08g06510.1	3.5	zinc finger, C3HC4 type domain containing protein, expressed
osa-miR444c.2	LOC_Os01g44990.1	4.5	ercc6 protein, putative, expressed
osa-miR444d.1	LOC_Os08g06510.1	4	zinc finger, C3HC4 type domain containing protein, expressed
osa-miR444d.1	LOC_Os11g43610.1	4	oxidoreductase, 2OG-Fe oxygenase family protein, putative, expressed
osa-miR444d.2	LOC_Os05g47560.1	4	serine/threonine-protein kinase SNT7, chloroplast precursor, putative, expressed
osa-miR444d.2	LOC_Os02g36924.1	4	OsMADS27 - MADS-box family gene with MIKCc type-box, expressed
osa-miR444d.2	LOC_Os02g49840.1	0	OsMADS57 - MADS-box family gene with MIKCc type-box, expressed
osa-miR444d.2	LOC_Os02g49840.2	0	OsMADS57 - MADS-box family gene with MIKCc type-box, expressed
osa-miR444d.2	LOC_Os02g49840.3	0	OsMADS57 - MADS-box family gene with MIKCc type-box, expressed
osa-miR444d.2	LOC_Os02g49840.4	0	OsMADS57 - MADS-box family gene with MIKCc type-box, expressed
osa-miR444d.2	LOC_Os04g38780.1	4	transcription factor, putative, expressed
osa-miR444d.2	LOC_Os08g06510.1	1.5	zinc finger, C3HC4 type domain containing protein, expressed
osa-miR444d.2	LOC_Os04g44800.1	4.5	expressed protein
osa-miR444d.3	LOC_Os02g49840.1	0	OsMADS57 - MADS-box family gene with MIKCc type-box, expressed
osa-miR444d.3	LOC_Os02g49840.2	0	OsMADS57 - MADS-box family gene with MIKCc type-box, expressed
osa-miR444d.3	LOC_Os02g49840.4	0	OsMADS57 - MADS-box family gene with MIKCc type-box, expressed
osa-miR444d.3	LOC_Os08g17820.1	4.5	retrotransposon protein, putative, unclassified, expressed
osa-miR444d.3	LOC_Os08g17820.2	4.5	retrotransposon protein, putative, unclassified, expressed
osa-miR444d.3	LOC_Os04g33780.1	4.5	OTU-like cysteine protease family protein, putative, expressed
osa-miR444d.3	LOC_Os04g33780.2	4.5	OTU-like cysteine protease family protein, putative, expressed
osa-miR444e	LOC_Os05g47560.1	4	serine/threonine-protein kinase SNT7, chloroplast precursor, putative, expressed
osa-miR444e	LOC_Os02g36924.1	4	OsMADS27 - MADS-box family gene with MIKCc type-box, expressed
osa-miR444e	LOC_Os02g49840.1	0	OsMADS57 - MADS-box family gene with MIKCc type-box, expressed
osa-miR444e	LOC_Os02g49840.2	0	OsMADS57 - MADS-box family gene with MIKCc type-box, expressed
osa-miR444e	LOC_Os02g49840.3	0	OsMADS57 - MADS-box family gene with MIKCc type-box, expressed
osa-miR444e	LOC_Os02g49840.4	0	OsMADS57 - MADS-box family gene with MIKCc type-box, expressed
osa-miR444e	LOC_Os04g38780.1	4	transcription factor, putative, expressed
osa-miR444e	LOC_Os08g06510.1	1.5	zinc finger, C3HC4 type domain containing protein, expressed
osa-miR444e	LOC_Os04g44800.1	4.5	expressed protein
osa-miR444f	LOC_Os02g36924.1	2	OsMADS27 - MADS-box family gene with MIKCc type-box, expressed
osa-miR444f	LOC_Os02g49840.1	1	OsMADS57 - MADS-box family gene with MIKCc type-box, expressed
osa-miR444f	LOC_Os02g49840.2	1	OsMADS57 - MADS-box family gene with MIKCc type-box, expressed
osa-miR444f	LOC_Os02g49840.3	1	OsMADS57 - MADS-box family gene with MIKCc type-box, expressed
osa-miR444f	LOC_Os02g49840.4	1	OsMADS57 - MADS-box family gene with MIKCc type-box, expressed
osa-miR444f	LOC_Os04g38780.1	2	transcription factor, putative, expressed
osa-miR444f	LOC_Os06g17290.1	4.5	phosphatidylinositol 3- and 4-kinase family protein, putative, expressed
osa-miR444f	LOC_Os08g06510.1	2.5	zinc finger, C3HC4 type domain containing protein, expressed
osa-miR444f	LOC_Os01g44990.1	3.5	ercc6 protein, putative, expressed
osa-miR446	LOC_Os02g29140.1	3	ankyrin, putative, expressed
osa-miR446	LOC_Os06g19990.1	2	GPI-anchored protein, putative, expressed
osa-miR446	LOC_Os06g19990.2	2	GPI-anchored protein, putative, expressed
osa-miR446	LOC_Os06g19990.3	2	GPI-anchored protein, putative, expressed
osa-miR446	LOC_Os06g19990.4	2	GPI-anchored protein, putative, expressed
osa-miR446	LOC_Os10g26720.1	2.5	exonuclease, putative, expressed
osa-miR446	LOC_Os01g68230.1	4	expressed protein
osa-miR446	LOC_Os01g68230.2	4	expressed protein
osa-miR446	LOC_Os03g14910.1	4	expressed protein
osa-miR528	LOC_Os06g37150.1	3	L-ascorbate oxidase precursor, putative, expressed
osa-miR528	LOC_Os06g06050.1	3.5	OsFBL27 - F-box domain and LRR containing protein, expressed
osa-miR528	LOC_Os06g11310.1	4.5	plastocyanin-like domain containing protein, putative, expressed
osa-miR528	LOC_Os02g31220.1	4	expressed protein
osa-miR528	LOC_Os02g31220.2	4	expressed protein
osa-miR528	LOC_Os07g38290.1	2	plastocyanin-like domain containing protein, putative, expressed
osa-miR528	LOC_Os08g04310.1	3.5	plastocyanin-like domain containing protein, putative, expressed
osa-miR528	LOC_Os08g36420.1	4	metal cation transporter, putative, expressed
osa-miR528	LOC_Os08g36420.2	4	metal cation transporter, putative, expressed
osa-miR528	LOC_Os08g36420.3	4	metal cation transporter, putative, expressed
osa-miR528	LOC_Os08g36420.4	4	metal cation transporter, putative, expressed
osa-miR528	LOC_Os08g36420.5	4	metal cation transporter, putative, expressed
osa-miR528	LOC_Os08g42640.1	4	zinc finger, C3HC4 type domain containing protein, expressed
osa-miR529a	LOC_Os11g14900.1	4.5	thiol protease SEN102 precursor, putative, expressed
osa-miR529a	LOC_Os11g14900.2	4.5	thiol protease SEN102 precursor, putative, expressed
osa-miR529a	LOC_Os11g14900.3	4.5	thiol protease SEN102 precursor, putative, expressed
osa-miR529a	LOC_Os11g14900.4	4.5	thiol protease SEN102 precursor, putative, expressed
osa-miR529a	LOC_Os11g14900.5	4.5	thiol protease SEN102 precursor, putative, expressed
osa-miR529a	LOC_Os01g04160.1	4.5	expressed protein
osa-miR529a	LOC_Os03g25120.1	4	HSF-type DNA-binding domain containing protein, expressed
osa-miR529a	LOC_Os04g25550.1	4.5	FACT complex subunit SPT16, putative, expressed
osa-miR529b	LOC_Os01g65230.1	4	AGC_AGC_other_PDK1_Pk61C.1 - ACG kinases include homologs to PKA, PKG and PKC, expressed
osa-miR529b	LOC_Os02g16630.2	4	tryptophan biosynthesis protein trpCF, putative, expressed
osa-miR529b	LOC_Os04g40860.1	4.5	transposon protein, putative, unclassified, expressed
osa-miR529b	LOC_Os07g12340.1	4.5	NAC domain-containing protein 67, putative, expressed
osa-miR529b	LOC_Os07g29310.1	4	OsSAUR30 - Auxin-responsive SAUR gene family member, expressed
osa-miR529b	LOC_Os08g06880.1	4.5	expressed protein
osa-miR529b	LOC_Os10g39540.2	4.5	protein phosphatase 2C, putative, expressed
osa-miR529b	LOC_Os10g39540.3	4.5	protein phosphatase 2C, putative, expressed
osa-miR529b	LOC_Os10g39540.4	4.5	protein phosphatase 2C, putative, expressed
osa-miR529b	LOC_Os01g69830.1	2.5	OsSPL2 - SBP-box gene family member, expressed
osa-miR529b	LOC_Os06g49010.1	3	OsSPL12 - SBP-box gene family member, expressed
osa-miR529b	LOC_Os06g49010.2	3	OsSPL12 - SBP-box gene family member, expressed
osa-miR529b	LOC_Os06g49010.3	3	OsSPL12 - SBP-box gene family member, expressed
osa-miR529b	LOC_Os06g49010.4	3	OsSPL12 - SBP-box gene family member, expressed
osa-miR529b	LOC_Os06g49010.5	3	OsSPL12 - SBP-box gene family member, expressed
osa-miR529b	LOC_Os06g49010.6	3	OsSPL12 - SBP-box gene family member, expressed
osa-miR529b	LOC_Os06g50100.1	4.5	tyrosine protein kinase domain containing protein, putative, expressed
osa-miR529b	LOC_Os07g32170.1	4.5	OsSPL13 - SBP-box gene family member, expressed
osa-miR529b	LOC_Os07g32170.2	4.5	OsSPL13 - SBP-box gene family member, expressed
osa-miR529b	LOC_Os08g39890.1	1	OsSPL14 - SBP-box gene family member, expressed
osa-miR529b	LOC_Os09g31438.1	1.5	OsSPL17 - SBP-box gene family member, expressed
osa-miR529b	LOC_Os09g32944.1	3.5	OsSPL18 - SBP-box gene family member, expressed
osa-miR530-3p	LOC_Os08g33320.1	3.5	expressed protein
osa-miR530-5p	LOC_Os02g14990.1	4	zinc finger, C3HC4 type domain containing protein, expressed
osa-miR530-5p	LOC_Os02g24190.1	4.5	cyclin-T1-2, putative, expressed
osa-miR530-5p	LOC_Os02g24190.2	4.5	cyclin-T1-2, putative, expressed
osa-miR530-5p	LOC_Os02g24190.3	4.5	cyclin-T1-2, putative, expressed
osa-miR530-5p	LOC_Os05g46420.1	4	expressed protein
osa-miR530-5p	LOC_Os03g18540.1	4.5	expressed protein
osa-miR530-5p	LOC_Os03g18540.2	4.5	expressed protein
osa-miR530-5p	LOC_Os03g18540.4	4.5	expressed protein
osa-miR530-5p	LOC_Os07g06990.1	4.5	expressed protein
osa-miR530-5p	LOC_Os07g06990.2	4.5	expressed protein
osa-miR531b	LOC_Os03g48220.1	4	expressed protein
osa-miR531b	LOC_Os03g48250.1	4	expressed protein
osa-miR531b	LOC_Os07g10150.1	4	coatomer subunit gamma-2, putative, expressed
osa-miR535	LOC_Os03g61970.1	4.5	actin, putative, expressed
osa-miR535	LOC_Os06g49010.1	4	OsSPL12 - SBP-box gene family member, expressed
osa-miR535	LOC_Os06g49010.2	4	OsSPL12 - SBP-box gene family member, expressed
osa-miR535	LOC_Os06g49010.3	4	OsSPL12 - SBP-box gene family member, expressed
osa-miR535	LOC_Os06g49010.4	4	OsSPL12 - SBP-box gene family member, expressed
osa-miR535	LOC_Os06g49010.5	4	OsSPL12 - SBP-box gene family member, expressed
osa-miR535	LOC_Os06g49010.6	4	OsSPL12 - SBP-box gene family member, expressed
osa-miR806a	LOC_Os02g34950.1	1	ATP binding protein, putative, expressed
osa-miR806a	LOC_Os02g43370.1	0.5	transposon protein, putative, unclassified, expressed
osa-miR806a	LOC_Os05g07560.1	4.5	expressed protein
osa-miR806a	LOC_Os07g49140.1	1	expressed protein
osa-miR806a	LOC_Os12g44350.1	0	actin, putative, expressed
osa-miR806a	LOC_Os08g44450.1	3.5	L1P family of ribosomal proteins domain containing protein, expressed
osa-miR806a	LOC_Os08g44450.2	3.5	L1P family of ribosomal proteins domain containing protein, expressed
osa-miR806a	LOC_Os08g44450.3	3.5	L1P family of ribosomal proteins domain containing protein, expressed
osa-miR806a	LOC_Os01g70190.1	4.5	exostosin family domain containing protein, expressed
osa-miR806a	LOC_Os07g48130.1	3.5	potassium transporter, putative, expressed
osa-miR806a	LOC_Os07g48130.2	3.5	potassium transporter, putative, expressed
osa-miR806a	LOC_Os07g48130.3	3.5	potassium transporter, putative, expressed
osa-miR806a	LOC_Os07g48130.4	3.5	potassium transporter, putative, expressed
osa-miR806a	LOC_Os12g40560.1	2	KH domain containing protein, putative, expressed
osa-miR806a	LOC_Os12g40560.2	2	KH domain containing protein, putative, expressed
osa-miR806b	LOC_Os02g34950.1	1	ATP binding protein, putative, expressed
osa-miR806b	LOC_Os02g43370.1	0.5	transposon protein, putative, unclassified, expressed
osa-miR806b	LOC_Os05g07560.1	4.5	expressed protein
osa-miR806b	LOC_Os07g49140.1	1	expressed protein
osa-miR806b	LOC_Os12g44350.1	0	actin, putative, expressed
osa-miR806b	LOC_Os08g44450.1	3.5	L1P family of ribosomal proteins domain containing protein, expressed
osa-miR806b	LOC_Os08g44450.2	3.5	L1P family of ribosomal proteins domain containing protein, expressed
osa-miR806b	LOC_Os08g44450.3	3.5	L1P family of ribosomal proteins domain containing protein, expressed
osa-miR806b	LOC_Os01g70190.1	4.5	exostosin family domain containing protein, expressed
osa-miR806b	LOC_Os07g48130.1	3.5	potassium transporter, putative, expressed
osa-miR806b	LOC_Os07g48130.2	3.5	potassium transporter, putative, expressed
osa-miR806b	LOC_Os07g48130.3	3.5	potassium transporter, putative, expressed
osa-miR806b	LOC_Os07g48130.4	3.5	potassium transporter, putative, expressed
osa-miR806b	LOC_Os12g40560.1	2	KH domain containing protein, putative, expressed
osa-miR806b	LOC_Os12g40560.2	2	KH domain containing protein, putative, expressed
osa-miR806c	LOC_Os02g34950.1	1	ATP binding protein, putative, expressed
osa-miR806c	LOC_Os02g43370.1	0.5	transposon protein, putative, unclassified, expressed
osa-miR806c	LOC_Os05g07560.1	4.5	expressed protein
osa-miR806c	LOC_Os07g49140.1	1	expressed protein
osa-miR806c	LOC_Os12g44350.1	0	actin, putative, expressed
osa-miR806c	LOC_Os08g44450.1	3.5	L1P family of ribosomal proteins domain containing protein, expressed
osa-miR806c	LOC_Os08g44450.2	3.5	L1P family of ribosomal proteins domain containing protein, expressed
osa-miR806c	LOC_Os08g44450.3	3.5	L1P family of ribosomal proteins domain containing protein, expressed
osa-miR806c	LOC_Os01g70190.1	4.5	exostosin family domain containing protein, expressed
osa-miR806c	LOC_Os07g48130.1	3.5	potassium transporter, putative, expressed
osa-miR806c	LOC_Os07g48130.2	3.5	potassium transporter, putative, expressed
osa-miR806c	LOC_Os07g48130.3	3.5	potassium transporter, putative, expressed
osa-miR806c	LOC_Os07g48130.4	3.5	potassium transporter, putative, expressed
osa-miR806c	LOC_Os12g40560.1	2	KH domain containing protein, putative, expressed
osa-miR806c	LOC_Os12g40560.2	2	KH domain containing protein, putative, expressed
osa-miR806d	LOC_Os02g34950.1	1	ATP binding protein, putative, expressed
osa-miR806d	LOC_Os02g43370.1	0.5	transposon protein, putative, unclassified, expressed
osa-miR806d	LOC_Os05g07560.1	4.5	expressed protein
osa-miR806d	LOC_Os07g49140.1	1	expressed protein
osa-miR806d	LOC_Os12g44350.1	0	actin, putative, expressed
osa-miR806d	LOC_Os08g44450.1	3.5	L1P family of ribosomal proteins domain containing protein, expressed
osa-miR806d	LOC_Os08g44450.2	3.5	L1P family of ribosomal proteins domain containing protein, expressed
[truncated: 616 more rows]

## Sheet: 142_miRNA_psRNA Target
Supplementary Table S6. (B) Predicted targets of known miRNAs using psRNA Target
miRNA	Target accession ID	Expectation	UPE	miRNA start	miRNA end	Target start	Target end	miRNA aligned fragment (5'-3')	Target aligned fragment (5'-3')	Inhibition	Target description	Multiplicity
osa-miR1317-3p	LOC_Os11g24950.1|13111.m02380|cDNA	2.5	14.036	1	21	1206	1226	UUACGAAAUGAUCUUGGACGU	AAGACCAAGAUCAUUUCGUAG	Cleavage	retrotransposon protein, putative, Ty3-gypsy subclass	1
osa-miR1317-5p	LOC_Os03g02010.2|13103.m00142|cDNA	2.5	20.769	1	22	375	396	UAGGGAACCCCAUUCCCAUAAA	UUUAUGGGAAUGGGAUUCCCAA	Cleavage	DNA methyltransferase protein, putative, expressed	1
osa-miR1317-5p	LOC_Os03g02010.1|13103.m00143|cDNA	2.5	17.186	1	22	375	396	UAGGGAACCCCAUUCCCAUAAA	UUUAUGGGAAUGGGAUUCCCAA	Cleavage	DNA methyltransferase protein, putative, expressed	1
osa-miR1317-5p	LOC_Os03g02010.3|13103.m00141|cDNA	2.5	20.769	1	22	375	396	UAGGGAACCCCAUUCCCAUAAA	UUUAUGGGAAUGGGAUUCCCAA	Cleavage	DNA methyltransferase protein, putative, expressed	1
osa-miR1317-5p	LOC_Os03g02010.4|13103.m00144|cDNA	2.5	17.186	1	22	375	396	UAGGGAACCCCAUUCCCAUAAA	UUUAUGGGAAUGGGAUUCCCAA	Cleavage	DNA methyltransferase protein, putative, expressed	1
osa-miR1317-5p	LOC_Os05g36160.1|13105.m03798|cDNA	2.5	18.107	1	20	658	677	UAGGGAACCCCAUUCCCAUA	UAUGGUUGUGGGGUUCCCUA	Cleavage	G-box-binding factor 4, putative, expressed	1
osa-miR1317-5p	LOC_Os05g36160.2|13105.m03797|cDNA	2.5	18.107	1	20	658	677	UAGGGAACCCCAUUCCCAUA	UAUGGUUGUGGGGUUCCCUA	Cleavage	G-box-binding factor 4, putative, expressed	1
osa-miR1317-5p.2	LOC_Os03g02010.2|13103.m00142|cDNA	2.5	18.045	1	24	397	420	AGAUUGCUUUCAAGGUCAUUUCUU	AAGAAAUGAUCUUGAAAGCGAUUA	Cleavage	DNA methyltransferase protein, putative, expressed	1
osa-miR1317-5p.2	LOC_Os03g02010.1|13103.m00143|cDNA	2.5	20.32	1	24	397	420	AGAUUGCUUUCAAGGUCAUUUCUU	AAGAAAUGAUCUUGAAAGCGAUUA	Cleavage	DNA methyltransferase protein, putative, expressed	1
osa-miR1317-5p.2	LOC_Os03g02010.3|13103.m00141|cDNA	2.5	18.045	1	24	397	420	AGAUUGCUUUCAAGGUCAUUUCUU	AAGAAAUGAUCUUGAAAGCGAUUA	Cleavage	DNA methyltransferase protein, putative, expressed	1
osa-miR1317-5p.2	LOC_Os03g02010.4|13103.m00144|cDNA	2.5	20.32	1	24	397	420	AGAUUGCUUUCAAGGUCAUUUCUU	AAGAAAUGAUCUUGAAAGCGAUUA	Cleavage	DNA methyltransferase protein, putative, expressed	1
osa-miR1317-5p.2	LOC_Os04g26490.1|13104.m02508|cDNA	2.5	16.378	1	24	3429	3452	AGAUUGCUUUCAAGGUCAUUUCUU	AACAAAUGGCUUGGAAAGUAAUCU	Cleavage	expressed protein	1
osa-miR1423	LOC_Os01g59560.1|13101.m06332|cDNA	3	24.926	1	24	2554	2577	AGCGCCCAAGCGGUAGUUGUCUCC	GUGGACGGCUACUGCUUGGGUGCC	Cleavage	protein kinase domain containing protein	1
osa-miR1428a-3p	LOC_Os12g07900.1|13112.m00828|cDNA	2.5	19.926	1	21	899	919	UAAGAUAAAGCCGUGAAUUUG	CAAAUUCCUGGUUUUAUCUUG	Cleavage	hypothetical protein	1
osa-miR1428a-3p	LOC_Os12g06340.3|13112.m08894|cDNA	3	15.162	1	21	37	57	UAAGAUAAAGCCGUGAAUUUG	CAAAUUCACAGCUUUGUCAUA	Cleavage	BEL1-like homeodomain transcription factor, putative, expressed	1
osa-miR1428a-3p	LOC_Os12g06340.2|13112.m00647|cDNA	3	16.685	1	21	346	366	UAAGAUAAAGCCGUGAAUUUG	CAAAUUCACAGCUUUGUCAUA	Cleavage	BEL1-like homeodomain transcription factor, putative, expressed	1
osa-miR1428a-3p	LOC_Os12g06340.1|13112.m00648|cDNA	3	16.685	1	21	346	366	UAAGAUAAAGCCGUGAAUUUG	CAAAUUCACAGCUUUGUCAUA	Cleavage	BEL1-like homeodomain transcription factor, putative, expressed	1
osa-miR1428a-3p	LOC_Os01g01670.1|13101.m00091|cDNA	3	19.967	1	20	836	855	UAAGAUAAAGCCGUGAAUUU	GACUUCAUGGUUUUAUCUUG	Cleavage	expressed protein	1
osa-miR1428a-3p	LOC_Os11g06050.1|13111.m00599|cDNA	3	20.249	1	20	487	506	UAAGAUAAAGCCGUGAAUUU	AAGUUCAUGACCUUAUCUUA	Translation	hypothetical protein	1
osa-miR1428e-5p	LOC_Os01g66180.2|13101.m07164|cDNA	2.5	22.485	1	21	254	274	AAUUCACAGGCCCUAUCUUGU	ACAAGAUAGUGCCUGUGAUUU	Cleavage	cytochrome c, putative, expressed	1
osa-miR1428e-5p	LOC_Os01g66180.1|13101.m07163|cDNA	2.5	22.805	1	21	254	274	AAUUCACAGGCCCUAUCUUGU	ACAAGAUAGUGCCUGUGAUUU	Cleavage	cytochrome c, putative, expressed	1
osa-miR1428e-5p	LOC_Os08g05470.1|13108.m00535|cDNA	2.5	11.547	1	21	381	401	AAUUCACAGGCCCUAUCUUGU	GCAAGAUGGGAUUUGUGAAUU	Translation	expressed protein	1
osa-miR1428e-5p	LOC_Os02g33850.1|13102.m03673|cDNA	3	18.573	1	21	2276	2296	AAUUCACAGGCCCUAUCUUGU	AGAGGUUAGGGCUUGUGAAUU	Cleavage	elongation factor Tu family protein, putative, expressed	1
osa-miR1428e-5p	LOC_Os11g42900.1|13111.m04267|cDNA	2.5	16.667	1	20	2648	2667	AAUUCACAGGCCCUAUCUUG	CAAGAUACUGCCUGUGGAUU	Cleavage	conserved hypothetical protein	1
osa-miR1428f-5p	LOC_Os01g66180.2|13101.m07164|cDNA	2.5	22.485	1	21	254	274	AAUUCACAGGCCCUAUCUUGU	ACAAGAUAGUGCCUGUGAUUU	Cleavage	cytochrome c, putative, expressed	1
osa-miR1428f-5p	LOC_Os01g66180.1|13101.m07163|cDNA	2.5	22.805	1	21	254	274	AAUUCACAGGCCCUAUCUUGU	ACAAGAUAGUGCCUGUGAUUU	Cleavage	cytochrome c, putative, expressed	1
osa-miR1428f-5p	LOC_Os08g05470.1|13108.m00535|cDNA	2.5	11.547	1	21	381	401	AAUUCACAGGCCCUAUCUUGU	GCAAGAUGGGAUUUGUGAAUU	Translation	expressed protein	1
osa-miR1428f-5p	LOC_Os02g33850.1|13102.m03673|cDNA	3	18.573	1	21	2276	2296	AAUUCACAGGCCCUAUCUUGU	AGAGGUUAGGGCUUGUGAAUU	Cleavage	elongation factor Tu family protein, putative, expressed	1
osa-miR1428f-5p	LOC_Os11g42900.1|13111.m04267|cDNA	2.5	16.667	1	20	2648	2667	AAUUCACAGGCCCUAUCUUG	CAAGAUACUGCCUGUGGAUU	Cleavage	conserved hypothetical protein	1
osa-miR1428g-5p	LOC_Os01g66180.2|13101.m07164|cDNA	2.5	22.485	1	21	254	274	AAUUCACAGGCCCUAUCUUGU	ACAAGAUAGUGCCUGUGAUUU	Cleavage	cytochrome c, putative, expressed	1
osa-miR1428g-5p	LOC_Os01g66180.1|13101.m07163|cDNA	2.5	22.805	1	21	254	274	AAUUCACAGGCCCUAUCUUGU	ACAAGAUAGUGCCUGUGAUUU	Cleavage	cytochrome c, putative, expressed	1
osa-miR1428g-5p	LOC_Os08g05470.1|13108.m00535|cDNA	2.5	11.547	1	21	381	401	AAUUCACAGGCCCUAUCUUGU	GCAAGAUGGGAUUUGUGAAUU	Translation	expressed protein	1
osa-miR1428g-5p	LOC_Os02g33850.1|13102.m03673|cDNA	3	18.573	1	21	2276	2296	AAUUCACAGGCCCUAUCUUGU	AGAGGUUAGGGCUUGUGAAUU	Cleavage	elongation factor Tu family protein, putative, expressed	1
osa-miR1428g-5p	LOC_Os11g42900.1|13111.m04267|cDNA	2.5	16.667	1	20	2648	2667	AAUUCACAGGCCCUAUCUUG	CAAGAUACUGCCUGUGGAUU	Cleavage	conserved hypothetical protein	1
osa-miR1429-3p	LOC_Os03g15020.1|13103.m01754|cDNA	3	21.147	1	21	2524	2544	UGUGGUUGCACGGGUUUGUAU	GUGUAAACUCAUGCAACUACA	Translation	beta-galactosidase precursor, putative, expressed	1
osa-miR1429-3p	LOC_Os03g15020.3|13103.m01756|cDNA	3	21.147	1	21	2529	2549	UGUGGUUGCACGGGUUUGUAU	GUGUAAACUCAUGCAACUACA	Translation	beta-galactosidase precursor, putative, expressed	1
osa-miR1429-3p	LOC_Os03g15020.2|13103.m01755|cDNA	3	21.147	1	21	2592	2612	UGUGGUUGCACGGGUUUGUAU	GUGUAAACUCAUGCAACUACA	Translation	beta-galactosidase precursor, putative, expressed	1
osa-miR1429-3p	LOC_Os06g42630.1|13106.m04461|cDNA	3	18.408	1	20	1031	1050	UGUGGUUGCACGGGUUUGUA	UAGAAGCCUGUGCGAUCACA	Cleavage	B3 DNA binding domain containing protein	1
osa-miR1429-3p	LOC_Os05g39130.1|13105.m04119|cDNA	3	19.139	1	20	3932	3951	UGUGGUUGCACGGGUUUGUA	UACGAGCUCUUGCAACUACA	Translation	retrotransposon protein, putative, unclassified, expressed	1
osa-miR1431	LOC_Os07g35540.1|13107.m03637|cDNA	2.5	20.835	1	22	26	47	UUUGCGAGUUGGCCCGCUUGCA	UUCAAGUGGGCGAAUUUGCAAA	Translation	TKL_IRAK_DUF26-lc.19 - DUF26 kinases have homology to DUF26 containing loci, expressed	1
osa-miR1431	LOC_Os03g19059.1|13103.m02280|cDNA	3	11.906	1	20	345	364	UUUGCGAGUUGGCCCGCUUG	CAAGUGGGUCAAUUCUCAAA	Cleavage	anaphase-promoting complex subunit 11, putative, expressed	1
osa-miR1431	LOC_Os05g08200.1|13105.m00903|cDNA	3	20.029	1	20	1163	1182	UUUGCGAGUUGGCCCGCUUG	CAAGCAGGCCAGCUCGUGAG	Cleavage	retrotransposon protein, putative, unclassified	1
osa-miR159a.2	LOC_Os03g02240.1|13103.m00177|cDNA	1	21.858	1	20	2120	2139	UUGCAUGCCCCAGGAGCUGC	GCAGCUCCGGGGGCAUGCAA	Cleavage	AT-GTL1, putative, expressed	1
osa-miR159a.2	LOC_Os10g37240.2|13110.m03378|cDNA	1.5	19.958	1	20	1531	1550	UUGCAUGCCCCAGGAGCUGC	GCGGCUCCGGGGGCAUGCAA	Cleavage	expressed protein	1
osa-miR159a.2	LOC_Os10g37240.4|13110.m03380|cDNA	1.5	19.958	1	20	2114	2133	UUGCAUGCCCCAGGAGCUGC	GCGGCUCCGGGGGCAUGCAA	Cleavage	expressed protein	1
osa-miR159a.2	LOC_Os10g37240.3|13110.m03379|cDNA	1.5	19.958	1	20	597	616	UUGCAUGCCCCAGGAGCUGC	GCGGCUCCGGGGGCAUGCAA	Cleavage	expressed protein	1
osa-miR159a.2	LOC_Os10g40920.1|13110.m03797|cDNA	2.5	24.57	1	20	2101	2120	UUGCAUGCCCCAGGAGCUGC	GCAGUUCUUAGGGCAUGCAG	Translation	pentatricopeptide, putative, expressed	1
osa-miR159a.2	LOC_Os03g28310.1|13103.m03304|cDNA	2.5	13.904	1	20	821	840	UUGCAUGCCCCAGGAGCUGC	GCAGCUCCUGGUGCAUCCAA	Translation	dnaJ domain containing protein, expressed	1
osa-miR159a.2	LOC_Os08g10800.1|13108.m01153|cDNA	3	20.282	1	20	173	192	UUGCAUGCCCCAGGAGCUGC	GUGGUUCUUGGGGUAUGCAG	Cleavage	hypothetical protein	1
osa-miR159a.2	LOC_Os12g24550.1|13112.m02491|cDNA	2.5	21.337	1	20	2017	2036	UUGCAUGCCCCAGGAGCUGC	GCAGCUUGUGAGGCAUGCAA	Translation	expressed protein	1
osa-miR159a.2	LOC_Os02g05720.1|13102.m00630|cDNA	3	18.448	1	20	2170	2189	UUGCAUGCCCCAGGAGCUGC	GCUCUUCUUGGGGCAUGCAA	Cleavage	pentatricopeptide repeat protein PPR986-12, putative, expressed	1
osa-miR168a-3p	LOC_Os06g44034.1|13106.m04621|cDNA	3	21.896	1	20	257	276	GAUCCCGCCUUGCACCAAGU	UCUUGGGGCGGGGCGGGAUC	Cleavage	expressed protein	1
osa-miR168a-3p	LOC_Os12g20370.1|13112.m02161|cDNA	3	24.567	1	20	505	524	GAUCCCGCCUUGCACCAAGU	UCUUCGUCCAAGGCGGGAUC	Cleavage	hypothetical protein	1
osa-miR171g	LOC_Os01g33260.1|13101.m03357|cDNA	2.5	18.437	1	21	3034	3054	UGAGCCGAGCCAAUAUCACUU	AAGUGGUAUUGGGUUGGCUUA	Translation	retrotransposon protein, putative, unclassified	1
osa-miR171g	LOC_Os04g46860.1|13104.m04730|cDNA	2	19.407	1	21	1322	1342	UGAGCCGAGCCAAUAUCACUU	GAGAGAUAUUGGCGCGGCUCA	Cleavage	scarecrow, putative, expressed	1
osa-miR171g	LOC_Os02g44360.1|13102.m04952|cDNA	2	21.464	1	21	1347	1367	UGAGCCGAGCCAAUAUCACUU	GAGAGAUAUUGGCGCGGCUCA	Cleavage	scarecrow transcription factor family protein, putative, expressed	1
osa-miR171g	LOC_Os03g19070.1|13103.m02281|cDNA	2.5	17.613	1	22	1041	1062	UGAGCCGAGCCAAUAUCACUUC	GCAUUGAUAUUGGUUUGGUUCA	Cleavage	long cell-linked locus protein, putative, expressed	1
osa-miR171g	LOC_Os06g51510.1|13106.m05569|cDNA	2.5	21.852	1	21	1001	1021	UGAGCCGAGCCAAUAUCACUU	GAGUGAUAACGGCUUGGCUCA	Cleavage	expressed protein	1
osa-miR171g	LOC_Os06g51510.2|13106.m05571|cDNA	2.5	21.852	1	21	1107	1127	UGAGCCGAGCCAAUAUCACUU	GAGUGAUAACGGCUUGGCUCA	Cleavage	expressed protein	1
osa-miR171g	LOC_Os06g01620.1|13106.m00065|cDNA	2.5	24.09	1	21	452	472	UGAGCCGAGCCAAUAUCACUU	GGGAGAUAUUGGCGCGGCUCA	Cleavage	scarecrow, putative, expressed	1
osa-miR171g	LOC_Os01g71990.1|13101.m07843|cDNA	3	21.449	1	21	803	823	UGAGCCGAGCCAAUAUCACUU	AAGUGGUAGUGGCCCGGCUUA	Cleavage	pyrroline-5-carboxylate reductase, putative, expressed	1
osa-miR171g	LOC_Os02g44370.1|13102.m04953|cDNA	3	22.223	1	20	1523	1542	UGAGCCGAGCCAAUAUCACU	CGAGAUAUUGGCGCGGCUCA	Cleavage	scarecrow, putative, expressed	1
osa-miR1846a-3p	LOC_Os05g03740.1|13105.m00365|cDNA	2.5	15.002	1	20	813	832	UGACCCCGUUCUCCUCGCCG	CGGCGAGGAGGACGGGUUCG	Cleavage	transcription factor TF2, putative, expressed	1
osa-miR1846a-3p	LOC_Os05g15520.1|13105.m01636|cDNA	2	24.589	1	21	295	315	UGACCCCGUUCUCCUCGCCGG	UCGGCGACGAGACCGGGGUCA	Translation	DNA-binding protein-related, putative, expressed	1
osa-miR1846a-5p	LOC_Os08g10350.1|13108.m01102|cDNA	2.5	15.721	1	23	475	497	AGUGAGGAGGCCGGGGCCGCUGG	UCAGCUACCCUGGCCUCCUCACU	Cleavage	integral membrane family protein, putative, expressed	1
osa-miR1846a-5p	LOC_Os02g07890.2|13102.m00904|cDNA	3	22.437	1	23	461	483	AGUGAGGAGGCCGGGGCCGCUGG	CCGGCGGCGCCGUCCUCCUCACC	Translation	60S ribosomal protein L27a-3, putative, expressed	1
osa-miR1846b-3p	LOC_Os05g03740.1|13105.m00365|cDNA	2.5	15.002	1	20	813	832	UGACCCCGUUCUCCUCGCCG	CGGCGAGGAGGACGGGUUCG	Cleavage	transcription factor TF2, putative, expressed	1
osa-miR1846b-3p	LOC_Os05g15520.1|13105.m01636|cDNA	2	24.589	1	21	295	315	UGACCCCGUUCUCCUCGCCGG	UCGGCGACGAGACCGGGGUCA	Translation	DNA-binding protein-related, putative, expressed	1
osa-miR1846b-5p	LOC_Os08g10350.1|13108.m01102|cDNA	2.5	15.721	1	23	475	497	AGUGAGGAGGCCGGGGCCGCUGG	UCAGCUACCCUGGCCUCCUCACU	Cleavage	integral membrane family protein, putative, expressed	1
osa-miR1846b-5p	LOC_Os02g07890.2|13102.m00904|cDNA	3	22.437	1	23	461	483	AGUGAGGAGGCCGGGGCCGCUGG	CCGGCGGCGCCGUCCUCCUCACC	Translation	60S ribosomal protein L27a-3, putative, expressed	1
osa-miR1849	LOC_Os12g44010.1|13112.m04644|cDNA	3	11.601	1	21	1460	1480	UAUCGUAUCCUAGGUUGGUUU	AAACCAAUCUAGUAUAGGAUA	Translation	purple acid phosphatase precursor, putative, expressed	5
osa-miR1849	LOC_Os12g44010.1|13112.m04644|cDNA	3	7.85	1	21	1511	1531	UAUCGUAUCCUAGGUUGGUUU	AAAUCAGUAUAGGAUAUGAUA	Cleavage	purple acid phosphatase precursor, putative, expressed	5
osa-miR1849	LOC_Os12g44010.1|13112.m04644|cDNA	3	12.954	1	21	1538	1558	UAUCGUAUCCUAGGUUGGUUU	AAACCAAUCUAGUAUAGGAUA	Translation	purple acid phosphatase precursor, putative, expressed	5
osa-miR1849	LOC_Os12g44010.1|13112.m04644|cDNA	3	7.714	1	21	1589	1609	UAUCGUAUCCUAGGUUGGUUU	AAAUCAGUAUAGGAUAUGAUA	Cleavage	purple acid phosphatase precursor, putative, expressed	5
osa-miR1849	LOC_Os12g44010.1|13112.m04644|cDNA	3	14.892	1	21	1618	1638	UAUCGUAUCCUAGGUUGGUUU	AAAUCAGUAUAGGAUAUGAUA	Cleavage	purple acid phosphatase precursor, putative, expressed	5
osa-miR1849	LOC_Os07g17260.2|13107.m01810|cDNA	3	12.62	1	21	1172	1192	UAUCGUAUCCUAGGUUGGUUU	AAACCAACCUAGUAUGCAAUA	Translation	retrotransposon protein, putative, unclassified, expressed	1
osa-miR1849	LOC_Os07g17260.1|13107.m01809|cDNA	3	12.62	1	21	1315	1335	UAUCGUAUCCUAGGUUGGUUU	AAACCAACCUAGUAUGCAAUA	Translation	retrotransposon protein, putative, unclassified, expressed	1
osa-miR1849	LOC_Os01g44110.1|13101.m04567|cDNA	3	16.456	1	20	2146	2165	UAUCGUAUCCUAGGUUGGUU	GAUCAGCCUGGGAUAUGAUG	Cleavage	serine/threonine-protein kinase, putative, expressed	1
osa-miR1849	LOC_Os04g59494.2|13104.m06270|cDNA	3	24.242	1	21	2753	2773	UAUCGUAUCCUAGGUUGGUUU	GAGGCAGCCAAGGAUACGAUA	Cleavage	transportin-2, putative, expressed	1
osa-miR1849	LOC_Os04g59494.1|13104.m06271|cDNA	3	24.242	1	21	2753	2773	UAUCGUAUCCUAGGUUGGUUU	GAGGCAGCCAAGGAUACGAUA	Cleavage	transportin-2, putative, expressed	1
osa-miR1852	LOC_Os06g12649.2|13106.m10528|cDNA	2.5	12.184	1	20	966	985	AUAUGGAUUCAGAAUGCAGG	CUUGUAUUCUAAGUCCAUAU	Translation	expressed protein	1
osa-miR1852	LOC_Os06g35524.1|13106.m03667|cDNA	2.5	12.427	1	20	1038	1057	AUAUGGAUUCAGAAUGCAGG	CCUGCAUUCUCAAUCCACAU	Translation	expressed protein	1
osa-miR1852	LOC_Os07g45180.1|13107.m04760|cDNA	3	18.642	1	20	2724	2743	AUAUGGAUUCAGAAUGCAGG	CCUGCAUGCUGAAUCCAGGU	Cleavage	transposon protein, putative, unclassified	1
osa-miR1852	LOC_Os03g41530.2|13103.m04476|cDNA	3	17.936	1	20	423	442	AUAUGGAUUCAGAAUGCAGG	CUGGCCUUCUGAAUUCAUAU	Cleavage	single-stranded DNA-binding protein, putative, expressed	1
osa-miR1852	LOC_Os03g41530.1|13103.m04475|cDNA	3	17.936	1	20	423	442	AUAUGGAUUCAGAAUGCAGG	CUGGCCUUCUGAAUUCAUAU	Cleavage	single-stranded DNA-binding protein, putative, expressed	1
osa-miR1852	LOC_Os06g25500.1|13106.m02729|cDNA	3	18.188	1	20	834	853	AUAUGGAUUCAGAAUGCAGG	CUUAUAUUCUAAAUCCAUAU	Translation	hypothetical protein	1
osa-miR1853-3p	LOC_Os08g01140.1|13108.m00018|cDNA	3	14.047	1	24	1088	1111	AUGGUAAUUGGGGAUGUUCGGUUG	CCAUCGUGCAUCUUUAAUUACCAU	Cleavage	cytochrome b561, putative, expressed	1
osa-miR1853-3p	LOC_Os12g32110.1|13112.m03274|cDNA	3	19.209	1	23	1347	1369	AUGGUAAUUGGGGAUGUUCGGUU	AGAUGAACAUCUCCAAUUACAGU	Cleavage	transposon protein, putative, CACTA, En/Spm sub-class	1
osa-miR1853-5p	LOC_Os08g41380.1|13108.m04440|cDNA	3	17.447	1	20	1508	1527	AGCAUUCAAACAUUCCCAAU	GAUGGGGAUGUUUGAAUGUU	Cleavage	pentatricopeptide, putative, expressed	1
osa-miR1853-5p	LOC_Os02g21810.1|13102.m02445|cDNA	3	16.59	1	23	1698	1720	AGCAUUCAAACAUUCCCAAUUAC	GAGAUUGGGAAUGUUAGAAUUUU	Cleavage	cytochrome P450 51, putative, expressed	1
osa-miR1853-5p	LOC_Os05g49930.1|13105.m05350|cDNA	2.5	12.11	1	24	1725	1748	AGCAUUCAAACAUUCCCAAUUACC	GUUCAUUGGCAAUGUGUGAAUGUU	Translation	GRAS family transcription factor domain containing protein, expressed	1
osa-miR1853-5p	LOC_Os10g31490.1|13110.m02738|cDNA	3	15.744	1	20	713	732	AGCAUUCAAACAUUCCCAAU	UUUGUGAAUGUUUGGAUGUU	Cleavage	retrotransposon protein, putative, unclassified, expressed	1
osa-miR1854-3p	LOC_Os11g35200.1|13111.m03426|cDNA	3	19.011	1	22	596	617	UCCAAUUUGGGGAUUUGCUGAU	GUCAUCGAGUUCCUAAAUUGGA	Cleavage	retrotransposon protein, putative, unclassified	1
osa-miR1854-3p	LOC_Os11g34680.1|13111.m03367|cDNA	3	11.944	1	22	259	280	UCCAAUUUGGGGAUUUGCUGAU	AUCAGCACCUCCCCCAAUUGGA	Cleavage	RNA recognition motif containing protein, putative, expressed	1
osa-miR1854-3p	LOC_Os02g42280.1|13102.m04674|cDNA	2.5	18.788	1	22	830	852	UCCAAUUUGG-GGAUUUGCUGAU	ACCAGCAAAUCCUCCAAGUUGGA	Translation	UDP-glucoronosyl/UDP-glucosyl transferase family protein, putative, expressed	1
osa-miR1854-3p	LOC_Os12g25650.1|13112.m02600|cDNA	3	19.988	1	20	2	21	UCCAAUUUGGGGAUUUGCUG	UGGCAAAUCUACAAGUUGGA	Translation	hypothetical protein	1
osa-miR1854-3p	LOC_Os11g39618.1|13111.m03914|cDNA	3	18.44	1	20	357	376	UCCAAUUUGGGGAUUUGCUG	CAGCGCAUUCCCAAAUUGGU	Cleavage	conserved hypothetical protein	1
osa-miR1854-3p	LOC_Os11g39568.1|13111.m03909|cDNA	3	18.44	1	20	357	376	UCCAAUUUGGGGAUUUGCUG	CAGCGCAUUCCCAAAUUGGU	Cleavage	expressed protein	1
osa-miR1856	LOC_Os09g10274.1|13109.m00900|cDNA	2.5	13.033	1	20	646	665	UAUGCGUAAGACGGAUUCGU	AAGAAUCUGUUUUACGCAUG	Cleavage	expressed protein	1
osa-miR1859	LOC_Os02g43780.1|13102.m04863|cDNA	2	14.567	1	22	381	402	UUUCCUAUGACGUCCAUUCCAA	UUGGAAUGGGUAUCAUAGGAAA	Translation	hAT dimerisation domain-containing protein, putative	1
osa-miR1859	LOC_Os01g25810.1|13101.m02733|cDNA	3	17.14	1	22	605	626	UUUCCUAUGACGUCCAUUCCAA	UUGGAAUGGGUGGCCUAGGAAA	Translation	powdery mildew resistance protein PM3A, putative, expressed	1
osa-miR1859	LOC_Os11g40160.1|13111.m03972|cDNA	3	18.811	1	22	1602	1623	UUUCCUAUGACGUCCAUUCCAA	UUGGAAUGGGGGGUAUAGGAAA	Translation	expressed protein	1
osa-miR1859	LOC_Os07g30970.2|13107.m03128|cDNA	3	20.041	1	21	939	959	UUUCCUAUGACGUCCAUUCCA	UGGAUUGGAUGUGAUGGGAAA	Translation	nucleoside diphosphate kinase, putative, expressed	1
osa-miR1859	LOC_Os07g30970.1|13107.m03127|cDNA	3	20.041	1	21	741	761	UUUCCUAUGACGUCCAUUCCA	UGGAUUGGAUGUGAUGGGAAA	Translation	nucleoside diphosphate kinase, putative, expressed	1
osa-miR1860-3p	LOC_Os09g36100.2|13109.m07592|cDNA	2	20.087	1	21	541	561	AUCUGGAAGCUAGGUUUUCUC	GAGGAAAGCUAGCUUUCAGAU	Cleavage	expressed protein	1
osa-miR1860-3p	LOC_Os09g36100.1|13109.m03547|cDNA	2	20.911	1	21	1155	1175	AUCUGGAAGCUAGGUUUUCUC	GAGGAAAGCUAGCUUUCAGAU	Cleavage	expressed protein	1
osa-miR1860-3p	LOC_Os12g17550.1|13112.m01859|cDNA	3	19.097	1	22	315	336	AUCUGGAAGCUAGGUUUUCUCU	AGAGAGAACCUACCUUCCAUAU	Translation	conserved hypothetical protein	1
osa-miR1860-3p	LOC_Os07g07530.1|13107.m00737|cDNA	2.5	17.914	1	21	742	762	AUCUGGAAGCUAGGUUUUCUC	GAAAAAACCUAGCUUUUAGGU	Cleavage	expressed protein	1
osa-miR1860-3p	LOC_Os02g53810.1|13102.m06156|cDNA	2	10.222	1	22	2085	2106	AUCUGGAAGCUAGGUUUUCUCU	AAAGAGAAACUAGCUUCUAGAU	Cleavage	expressed protein	1
osa-miR1860-3p	LOC_Os07g07690.1|13107.m00757|cDNA	2.5	15.055	1	20	4553	4572	AUCUGGAAGCUAGGUUUUCU	AGAUGACCUAGCUUCCAGAG	Cleavage	PHD-finger domain containing protein, expressed	1
osa-miR1860-3p	LOC_Os03g33190.1|13103.m03771|cDNA	3	16.314	1	22	1491	1512	AUCUGGAAGCUAGGUUUUCUCU	ACAGAAGAUCGAGUUUUCAGAU	Cleavage	retrotransposon protein, putative, unclassified	1
osa-miR1861a	LOC_Os06g33570.1|13106.m03464|cDNA	2.5	19.225	1	20	1379	1398	UGAUCUUGAGGCAGAAACUG	CAGUUUUUGUCUCAAUAUCA	Cleavage	cyclic nucleotide-gated ion channel 1, putative, expressed	1
osa-miR1861a	LOC_Os02g39530.3|13102.m12415|cDNA	3	14.68	1	22	942	963	UGAUCUUGAGGCAGAAACUGAG	CUCAGUUACUGCCAAAAGAUCA	Translation	expressed protein	1
osa-miR1861a	LOC_Os02g39530.2|13102.m04374|cDNA	3	14.68	1	22	985	1006	UGAUCUUGAGGCAGAAACUGAG	CUCAGUUACUGCCAAAAGAUCA	Translation	expressed protein	1
osa-miR1861a	LOC_Os02g39530.1|13102.m04373|cDNA	3	14.68	1	22	987	1008	UGAUCUUGAGGCAGAAACUGAG	CUCAGUUACUGCCAAAAGAUCA	Translation	expressed protein	1
osa-miR1861a	LOC_Os11g06934.1|13111.m00707|cDNA	3	15.697	1	22	1578	1599	UGAUCUUGAGGCAGAAACUGAG	CUCAGUUACUGCCAAAAGAUCA	Translation	expressed protein	1
osa-miR1861a	LOC_Os11g06934.2|13111.m00708|cDNA	3	15.697	1	22	3253	3274	UGAUCUUGAGGCAGAAACUGAG	CUCAGUUACUGCCAAAAGAUCA	Translation	expressed protein	1
osa-miR1861a	LOC_Os11g08950.1|13111.m00942|cDNA	3	22.874	1	20	1213	1232	UGAUCUUGAGGCAGAAACUG	CGGUUUCUGCUUCAAGGACA	Cleavage	protein kinase family protein, putative, expressed	1
osa-miR1861b	LOC_Os01g63810.2|13101.m06848|cDNA	3	20.214	1	20	610	629	CGAUCUUGAGGCAGGAACUG	AAGUUCUUGCUGCAAGAUCG	Translation	starch binding domain containing protein, putative, expressed	1
osa-miR1861b	LOC_Os01g63810.1|13101.m06847|cDNA	3	20.214	1	20	666	685	CGAUCUUGAGGCAGGAACUG	AAGUUCUUGCUGCAAGAUCG	Translation	starch binding domain containing protein, putative, expressed	1
osa-miR1861b	LOC_Os05g51790.1|13105.m05600|cDNA	3	19.225	1	22	578	599	CGAUCUUGAGGCAGGAACUGAG	CCCAGUUUCUUCCUCAAGACCG	Cleavage	RecF/RecN/SMC N terminal domain containing protein, expressed	1
osa-miR1861b	LOC_Os05g51790.2|13105.m05601|cDNA	3	19.225	1	22	533	554	CGAUCUUGAGGCAGGAACUGAG	CCCAGUUUCUUCCUCAAGACCG	Cleavage	RecF/RecN/SMC N terminal domain containing protein, expressed	1
osa-miR1861d	LOC_Os03g08624.1|13103.m00998|cDNA	3	20.87	1	20	921	940	UCUUGAGGCAGGAACUGAGU	UUUCAGUUCUUGUUUCAAGA	Cleavage	dihydroflavonol-4-reductase, putative, expressed	1
osa-miR1861d	LOC_Os05g17130.1|13105.m01808|cDNA	3	12.21	1	20	784	803	UCUUGAGGCAGGAACUGAGU	UGUGAGUUCCUGCCUCAAGA	Cleavage	retrotransposon protein, putative, Ty3-gypsy subclass	1
osa-miR1861d	LOC_Os09g37000.2|13109.m03659|cDNA	3	21.642	1	20	1480	1499	UCUUGAGGCAGGAACUGAGU	UUUCAGUUGCUGCCUCAAGG	Cleavage	26S proteasome non-ATPase regulatory subunit 3, putative, expressed	1
osa-miR1861d	LOC_Os09g37000.1|13109.m03660|cDNA	3	21.642	1	20	1598	1617	UCUUGAGGCAGGAACUGAGU	UUUCAGUUGCUGCCUCAAGG	Cleavage	26S proteasome non-ATPase regulatory subunit 3, putative, expressed	1
osa-miR1861d	LOC_Os05g51790.1|13105.m05600|cDNA	2.5	19.216	1	20	577	596	UCUUGAGGCAGGAACUGAGU	ACCCAGUUUCUUCCUCAAGA	Translation	RecF/RecN/SMC N terminal domain containing protein, expressed	1
osa-miR1861d	LOC_Os05g51790.2|13105.m05601|cDNA	2.5	19.216	1	20	532	551	UCUUGAGGCAGGAACUGAGU	ACCCAGUUUCUUCCUCAAGA	Translation	RecF/RecN/SMC N terminal domain containing protein, expressed	1
osa-miR1861e	LOC_Os01g63810.2|13101.m06848|cDNA	2.5	20.214	1	20	610	629	CGGUCUUGUGGCAAGAACUG	AAGUUCUUGCUGCAAGAUCG	Cleavage	starch binding domain containing protein, putative, expressed	1
osa-miR1861e	LOC_Os01g63810.1|13101.m06847|cDNA	2.5	20.214	1	20	666	685	CGGUCUUGUGGCAAGAACUG	AAGUUCUUGCUGCAAGAUCG	Cleavage	starch binding domain containing protein, putative, expressed	1
osa-miR1861e	LOC_Os06g44970.1|13106.m04727|cDNA	3	21.835	1	21	1696	1716	CGGUCUUGUGGCAAGAACUGA	UCAUUUCUUGUGGCAAGACCG	Translation	auxin efflux carrier component, putative, expressed	1
osa-miR1861e	LOC_Os03g18710.1|13103.m02240|cDNA	2.5	19.429	1	20	4045	4064	CGGUCUUGUGGCAAGAACUG	CAGUUCUUGCAAAGAGACCG	Translation	expressed protein	1
osa-miR1861f	LOC_Os01g63810.2|13101.m06848|cDNA	3	20.214	1	20	610	629	CGAUCUUGAGGCAGGAACUG	AAGUUCUUGCUGCAAGAUCG	Translation	starch binding domain containing protein, putative, expressed	1
osa-miR1861f	LOC_Os01g63810.1|13101.m06847|cDNA	3	20.214	1	20	666	685	CGAUCUUGAGGCAGGAACUG	AAGUUCUUGCUGCAAGAUCG	Translation	starch binding domain containing protein, putative, expressed	1
osa-miR1861f	LOC_Os05g51790.1|13105.m05600|cDNA	3	19.225	1	22	578	599	CGAUCUUGAGGCAGGAACUGAG	CCCAGUUUCUUCCUCAAGACCG	Cleavage	RecF/RecN/SMC N terminal domain containing protein, expressed	1
osa-miR1861f	LOC_Os05g51790.2|13105.m05601|cDNA	3	19.225	1	22	533	554	CGAUCUUGAGGCAGGAACUGAG	CCCAGUUUCUUCCUCAAGACCG	Cleavage	RecF/RecN/SMC N terminal domain containing protein, expressed	1
osa-miR1861h	LOC_Os05g51790.1|13105.m05600|cDNA	1.5	19.225	1	22	578	599	CGGUCUUGAGGCAGGAACUGAG	CCCAGUUUCUUCCUCAAGACCG	Cleavage	RecF/RecN/SMC N terminal domain containing protein, expressed	1
osa-miR1861h	LOC_Os05g51790.2|13105.m05601|cDNA	1.5	19.225	1	22	533	554	CGGUCUUGAGGCAGGAACUGAG	CCCAGUUUCUUCCUCAAGACCG	Cleavage	RecF/RecN/SMC N terminal domain containing protein, expressed	1
osa-miR1861h	LOC_Os09g09500.1|13109.m00819|cDNA	3	18.952	1	20	1805	1824	CGGUCUUGAGGCAGGAACUG	CAUUUCCUGCUUCAAGGCCA	Cleavage	lectin-like receptor kinase, putative	1
osa-miR1861h	LOC_Os01g03090.2|13101.m00260|cDNA	3	14.661	1	20	740	759	CGGUCUUGAGGCAGGAACUG	UAGUUCCUGCAUCACGACCG	Translation	methyltransferase, putative, expressed	1
osa-miR1861h	LOC_Os01g03090.1|13101.m00259|cDNA	3	14.661	1	20	1100	1119	CGGUCUUGAGGCAGGAACUG	UAGUUCCUGCAUCACGACCG	Translation	methyltransferase, putative, expressed	1
osa-miR1861i	LOC_Os01g63810.2|13101.m06848|cDNA	3	20.214	1	20	610	629	CGAUCUUGAGGCAGGAACUG	AAGUUCUUGCUGCAAGAUCG	Translation	starch binding domain containing protein, putative, expressed	1
osa-miR1861i	LOC_Os01g63810.1|13101.m06847|cDNA	3	20.214	1	20	666	685	CGAUCUUGAGGCAGGAACUG	AAGUUCUUGCUGCAAGAUCG	Translation	starch binding domain containing protein, putative, expressed	1
osa-miR1861i	LOC_Os05g51790.1|13105.m05600|cDNA	3	19.225	1	22	578	599	CGAUCUUGAGGCAGGAACUGAG	CCCAGUUUCUUCCUCAAGACCG	Cleavage	RecF/RecN/SMC N terminal domain containing protein, expressed	1
osa-miR1861i	LOC_Os05g51790.2|13105.m05601|cDNA	3	19.225	1	22	533	554	CGAUCUUGAGGCAGGAACUGAG	CCCAGUUUCUUCCUCAAGACCG	Cleavage	RecF/RecN/SMC N terminal domain containing protein, expressed	1
osa-miR1861j	LOC_Os05g51790.1|13105.m05600|cDNA	1.5	19.225	1	22	578	599	CGGUCUUGAGGCAGGAACUGAG	CCCAGUUUCUUCCUCAAGACCG	Cleavage	RecF/RecN/SMC N terminal domain containing protein, expressed	1
osa-miR1861j	LOC_Os05g51790.2|13105.m05601|cDNA	1.5	19.225	1	22	533	554	CGGUCUUGAGGCAGGAACUGAG	CCCAGUUUCUUCCUCAAGACCG	Cleavage	RecF/RecN/SMC N terminal domain containing protein, expressed	1
osa-miR1861j	LOC_Os09g09500.1|13109.m00819|cDNA	3	18.952	1	20	1805	1824	CGGUCUUGAGGCAGGAACUG	CAUUUCCUGCUUCAAGGCCA	Cleavage	lectin-like receptor kinase, putative	1
osa-miR1861j	LOC_Os01g03090.2|13101.m00260|cDNA	3	14.661	1	20	740	759	CGGUCUUGAGGCAGGAACUG	UAGUUCCUGCAUCACGACCG	Translation	methyltransferase, putative, expressed	1
osa-miR1861j	LOC_Os01g03090.1|13101.m00259|cDNA	3	14.661	1	20	1100	1119	CGGUCUUGAGGCAGGAACUG	UAGUUCCUGCAUCACGACCG	Translation	methyltransferase, putative, expressed	1
osa-miR1861k	LOC_Os01g63810.2|13101.m06848|cDNA	2.5	20.214	1	20	610	629	CGGUCUUGUGGCAAGAACUG	AAGUUCUUGCUGCAAGAUCG	Cleavage	starch binding domain containing protein, putative, expressed	1
osa-miR1861k	LOC_Os01g63810.1|13101.m06847|cDNA	2.5	20.214	1	20	666	685	CGGUCUUGUGGCAAGAACUG	AAGUUCUUGCUGCAAGAUCG	Cleavage	starch binding domain containing protein, putative, expressed	1
osa-miR1861k	LOC_Os06g44970.1|13106.m04727|cDNA	3	21.835	1	21	1696	1716	CGGUCUUGUGGCAAGAACUGA	UCAUUUCUUGUGGCAAGACCG	Translation	auxin efflux carrier component, putative, expressed	1
osa-miR1861k	LOC_Os03g18710.1|13103.m02240|cDNA	2.5	19.429	1	20	4045	4064	CGGUCUUGUGGCAAGAACUG	CAGUUCUUGCAAAGAGACCG	Translation	expressed protein	1
osa-miR1861l	LOC_Os01g63810.2|13101.m06848|cDNA	3	20.214	1	20	610	629	CGAUCUUGAGGCAGGAACUG	AAGUUCUUGCUGCAAGAUCG	Translation	starch binding domain containing protein, putative, expressed	1
osa-miR1861l	LOC_Os01g63810.1|13101.m06847|cDNA	3	20.214	1	20	666	685	CGAUCUUGAGGCAGGAACUG	AAGUUCUUGCUGCAAGAUCG	Translation	starch binding domain containing protein, putative, expressed	1
osa-miR1861l	LOC_Os05g51790.1|13105.m05600|cDNA	3	19.225	1	22	578	599	CGAUCUUGAGGCAGGAACUGAG	CCCAGUUUCUUCCUCAAGACCG	Cleavage	RecF/RecN/SMC N terminal domain containing protein, expressed	1
osa-miR1861l	LOC_Os05g51790.2|13105.m05601|cDNA	3	19.225	1	22	533	554	CGAUCUUGAGGCAGGAACUGAG	CCCAGUUUCUUCCUCAAGACCG	Cleavage	RecF/RecN/SMC N terminal domain containing protein, expressed	1
osa-miR1861m	LOC_Os01g63810.2|13101.m06848|cDNA	2.5	20.214	1	20	610	629	CGGUCUUGUGGCAAGAACUG	AAGUUCUUGCUGCAAGAUCG	Cleavage	starch binding domain containing protein, putative, expressed	1
osa-miR1861m	LOC_Os01g63810.1|13101.m06847|cDNA	2.5	20.214	1	20	666	685	CGGUCUUGUGGCAAGAACUG	AAGUUCUUGCUGCAAGAUCG	Cleavage	starch binding domain containing protein, putative, expressed	1
osa-miR1861m	LOC_Os06g44970.1|13106.m04727|cDNA	3	21.835	1	21	1696	1716	CGGUCUUGUGGCAAGAACUGA	UCAUUUCUUGUGGCAAGACCG	Translation	auxin efflux carrier component, putative, expressed	1
osa-miR1861m	LOC_Os03g18710.1|13103.m02240|cDNA	2.5	19.429	1	20	4045	4064	CGGUCUUGUGGCAAGAACUG	CAGUUCUUGCAAAGAGACCG	Translation	expressed protein	1
osa-miR1861n	LOC_Os03g03710.1|13103.m00367|cDNA	1.5	20.661	1	23	840	862	GAUCUUGUGGCAGGAGCUGAGUA	UGUUGAGCUCUUGCCACAAGAUC	Cleavage	ribonuclease protein, putative, expressed	1
osa-miR1861n	LOC_Os10g40730.1|13110.m03776|cDNA	2.5	20.512	1	22	718	739	GAUCUUGUGGCAGGAGCUGAGU	AUGCGGCUCUUGCUACAAGAUC	Cleavage	expansin precursor, putative, expressed	1
osa-miR1861n	LOC_Os02g32009.1|13102.m03458|cDNA	3	18.48	1	22	137	158	GAUCUUGUGGCAGGAGCUGAGU	AUUCAGUUGCUGCCACGAGAUG	Cleavage	expressed protein	1
osa-miR1861n	LOC_Os06g50050.2|13106.m05376|cDNA	2.5	22.902	1	21	1810	1830	GAUCUUGUGGCAGGAGCUGAG	CUCAGCUUCUGCAGUAAGAUC	Translation	AAA-type ATPase family protein, putative	1
osa-miR1861n	LOC_Os08g05670.1|13108.m00561|cDNA	3	22.835	1	22	591	612	GAUCUUGUGGCAGGAGCUGAGU	AUACAGCUCCUGCUGUAAGGUC	Cleavage	HEAT repeat family protein, putative, expressed	1
osa-miR1861n	LOC_Os02g39530.3|13102.m12415|cDNA	3	14.801	1	21	942	962	GAUCUUGUGGCAGGAGCUGAG	CUCAGUUACUGCCAAAAGAUC	Cleavage	expressed protein	1
osa-miR1861n	LOC_Os02g39530.2|13102.m04374|cDNA	3	14.801	1	21	985	1005	GAUCUUGUGGCAGGAGCUGAG	CUCAGUUACUGCCAAAAGAUC	Cleavage	expressed protein	1
osa-miR1861n	LOC_Os02g39530.1|13102.m04373|cDNA	3	14.801	1	21	987	1007	GAUCUUGUGGCAGGAGCUGAG	CUCAGUUACUGCCAAAAGAUC	Cleavage	expressed protein	1
osa-miR1861n	LOC_Os11g06934.1|13111.m00707|cDNA	3	15.599	1	21	1578	1598	GAUCUUGUGGCAGGAGCUGAG	CUCAGUUACUGCCAAAAGAUC	Cleavage	expressed protein	1
osa-miR1861n	LOC_Os11g06934.2|13111.m00708|cDNA	3	15.599	1	21	3253	3273	GAUCUUGUGGCAGGAGCUGAG	CUCAGUUACUGCCAAAAGAUC	Cleavage	expressed protein	1
osa-miR1862e	LOC_Os02g30730.1|13102.m03358|cDNA	2	18.525	1	24	2707	2730	CUAGAUUUGUUUAUUUUGGGACGG	CUGUCCCAUAAAAAACAAAUCUAG	Cleavage	SART-1 family protein, putative, expressed	1
osa-miR1862e	LOC_Os02g30730.2|13102.m03359|cDNA	2	18.525	1	24	2783	2806	CUAGAUUUGUUUAUUUUGGGACGG	CUGUCCCAUAAAAAACAAAUCUAG	Cleavage	SART-1 family protein, putative, expressed	1
osa-miR1862e	LOC_Os03g51230.1|13103.m05569|cDNA	2.5	11.081	1	24	3071	3094	CUAGAUUUGUUUAUUUUGGGACGG	UCGUCCCAUAAAAAAUAAAUCUAG	Cleavage	SNF2 family N-terminal domain containing protein, expressed	1
osa-miR1862e	LOC_Os03g51230.2|13103.m05570|cDNA	2.5	11.081	1	24	3180	3203	CUAGAUUUGUUUAUUUUGGGACGG	UCGUCCCAUAAAAAAUAAAUCUAG	Cleavage	SNF2 family N-terminal domain containing protein, expressed	1
osa-miR1862e	LOC_Os03g52280.1|13103.m05693|cDNA	2.5	16.184	1	22	701	722	CUAGAUUUGUUUAUUUUGGGAC	GUUGCAAAAUAAACCAAUCUAG	Cleavage	expressed protein	1
osa-miR1862e	LOC_Os03g01920.1|13103.m00130|cDNA	3	15.495	1	22	1209	1230	CUAGAUUUGUUUAUUUUGGGAC	GUCCUGAAACAAACAAAUUUGG	Cleavage	expressed protein	1
osa-miR1863c	LOC_Os04g24700.1|13104.m02314|cDNA	2.5	15.938	1	21	713	733	UAGAAACUUGGCUGAUGCAUU	AAUGCAUCGGCAAUGUUUCUA	Translation	conserved hypothetical protein	1
osa-miR1863c	LOC_Os08g17610.1|13108.m01880|cDNA	3	15.664	1	20	819	838	UAGAAACUUGGCUGAUGCAU	AUGCAUCAGUUGAGUUUUUU	Cleavage	expressed protein	1
osa-miR1865-3p	LOC_Os03g02840.4|13103.m00260|cDNA	3	22.236	1	21	1379	1399	CGAAGAAUCGCAGUCACUAGU	GCUGGUGCCUGUGAUUCUUCA	Cleavage	remorin family protein, putative, expressed	1
osa-miR1865-3p	LOC_Os03g02840.1|13103.m00259|cDNA	3	22.236	1	21	1431	1451	CGAAGAAUCGCAGUCACUAGU	GCUGGUGCCUGUGAUUCUUCA	Cleavage	remorin family protein, putative, expressed	1
osa-miR1865-3p	LOC_Os03g02840.2|13103.m00261|cDNA	3	22.236	1	21	2129	2149	CGAAGAAUCGCAGUCACUAGU	GCUGGUGCCUGUGAUUCUUCA	Cleavage	remorin family protein, putative, expressed	1
osa-miR1865-3p	LOC_Os03g02840.3|13103.m00262|cDNA	3	22.236	1	21	2228	2248	CGAAGAAUCGCAGUCACUAGU	GCUGGUGCCUGUGAUUCUUCA	Cleavage	remorin family protein, putative, expressed	1
osa-miR1865-5p	LOC_Os01g41834.1|13101.m04293|cDNA	3	13.785	1	23	173	195	UGCUAGUGAUGGUGAUUCUUCGA	UUGAAGAGUCACUUUCACUAGCU	Translation	chalcone synthase, putative	1
osa-miR1865-5p	LOC_Os02g32900.1|13102.m03562|cDNA	2	23.932	1	21	190	210	UGCUAGUGAUGGUGAUUCUUC	GAAGAAUCCCCAUCAUUGGCA	Cleavage	expressed protein	1
osa-miR1865-5p	LOC_Os02g58160.1|13102.m06733|cDNA	3	21.629	1	22	286	308	UGCU-AGUGAUGGUGAUUCUUCG	UGGAGGAUCACCAUCACUCAGCA	Cleavage	expressed protein	1
osa-miR1865-5p	LOC_Os02g58160.2|13102.m06732|cDNA	3	21.629	1	22	354	376	UGCU-AGUGAUGGUGAUUCUUCG	UGGAGGAUCACCAUCACUCAGCA	Cleavage	expressed protein	1
osa-miR1865-5p	LOC_Os03g37610.1|13103.m04084|cDNA	2.5	24.584	1	24	169	192	UGCUAGUGAUGGUGAUUCUUCGAC	GGCAAACAAUCACCGUCACUAGUG	Cleavage	transposon protein, putative, CACTA, En/Spm sub-class	1
osa-miR1866-5p	LOC_Os04g15930.1|13104.m01434|cDNA	2.5	15.682	1	23	1178	1200	GAGGGAUUUUGCGGGAAUUUCAC	GUGAAAUUCCUGCAGAAUUUCUU	Cleavage	retrotransposon protein, putative, unclassified	1
osa-miR1866-5p	LOC_Os12g07030.1|13112.m00730|cDNA	2	17.655	1	20	1512	1531	GAGGGAUUUUGCGGGAAUUU	AAAUUCCUGUAAAAUUUCUC	Cleavage	expressed protein	1
osa-miR1866-5p	LOC_Os02g43560.1|13102.m04838|cDNA	2	14.023	1	20	865	884	GAGGGAUUUUGCGGGAAUUU	AAAUUCUCGUGAAAUUCCUC	Cleavage	OsWRKY34 - Superfamily of TFs having WRKY and zinc finger domains, expressed	1
osa-miR1866-5p	LOC_Os03g25490.1|13103.m03008|cDNA	2.5	12.55	1	21	732	752	GAGGGAUUUUGCGGGAAUUUC	GAAAUUGCUGUAAAAUCUCUC	Cleavage	cytochrome P450 72A1, putative, expressed	1
osa-miR1866-5p	LOC_Os03g25490.2|13103.m03007|cDNA	2.5	11.663	1	21	732	752	GAGGGAUUUUGCGGGAAUUUC	GAAAUUGCUGUAAAAUCUCUC	Cleavage	cytochrome P450 72A1, putative, expressed	1
osa-miR1866-5p	LOC_Os01g58290.4|13101.m15084|cDNA	2.5	13.936	1	20	505	524	GAGGGAUUUUGCGGGAAUUU	AAAUUCUUGCAAAAUCCUUA	Cleavage	OsSub9 - Putative Subtilisin homologue, expressed	1
osa-miR1867	LOC_Os10g30550.1|13110.m02631|cDNA	3	3.541	1	24	2323	2346	UUUUUUUUCUAGGACAGAGGGAGU	ACUCCCUUCGUCCUAAAAAAAAAG	Translation	tRNA methyltransferase, putative, expressed	1
osa-miR1867	LOC_Os04g44354.4|13104.m04420|cDNA	2.5	16.962	1	24	2453	2476	UUUUUUUUCUAGGACAGAGGGAGU	AUUCCCUCCGUGUUAGAAAAAAAA	Cleavage	UDP-glucoronosyl and UDP-glucosyl transferase domain containing protein, expressed	1
osa-miR1867	LOC_Os06g10890.2|13106.m10525|cDNA	2	15.13	1	23	584	606	UUUUUUUUCUAGGACAGAGGGAG	UUUUCUUUGUACUAGAAAAAAAA	Cleavage	sterol carrier protein-2, putative, expressed	1
osa-miR1867	LOC_Os01g67370.2|13101.m07319|cDNA	2	18.92	1	22	1434	1455	UUUUUUUUCUAGGACAGAGGGA	UCCCUCUGUCAUAGGAAAAAAG	Cleavage	expressed protein	1
osa-miR1867	LOC_Os01g67370.1|13101.m07314|cDNA	2	20.958	1	22	1434	1455	UUUUUUUUCUAGGACAGAGGGA	UCCCUCUGUCAUAGGAAAAAAG	Cleavage	expressed protein	1
osa-miR1867	LOC_Os01g67370.3|13101.m07317|cDNA	2	22.358	1	22	1434	1455	UUUUUUUUCUAGGACAGAGGGA	UCCCUCUGUCAUAGGAAAAAAG	Cleavage	expressed protein	1
osa-miR1867	LOC_Os10g28570.1|13110.m02435|cDNA	3	17.192	1	24	954	977	UUUUUUUUCUAGGACAGAGGGAGU	ACUCCCUCUGUCAAAAAAAAAAAA	Translation	expressed protein	1
osa-miR1867	LOC_Os03g46310.1|13103.m04983|cDNA	3	15.031	1	23	872	894	UUUUUUUUCUAGGACAGAGGGAG	CUUCCUUUUUUCUAGAGGAAAAA	Cleavage	expressed protein	1
osa-miR1867	LOC_Os10g33930.1|13110.m03009|cDNA	3	17.785	1	23	1934	1956	UUUUUUUUCUAGGACAGAGGGAG	UUCCCUUUGUUCUUGAGAAAAGA	Translation	DUF1336 domain containing protein, expressed	1
osa-miR1867	LOC_Os09g04850.1|13109.m00421|cDNA	3	21.665	1	23	370	392	UUUUUUUUCUAGGACAGAGGGAG	CUUGCUUUGUUCUGGAAGAAAAA	Cleavage	retrotransposon protein, putative, unclassified	1
osa-miR1867	LOC_Os06g51400.3|13106.m05553|cDNA	2	11.264	1	21	173	193	UUUUUUUUCUAGGACAGAGGG	CUCUCUGUCCAAGAAAAGAAA	Translation	expressed protein	1
osa-miR1867	LOC_Os02g02840.1|13102.m00240|cDNA	3	11.161	1	24	1262	1285	UUUUUUUUCUAGGACAGAGGGAGU	AUUUCCUGUGUUUGAGAAAAAAAA	Translation	ras-related protein, putative, expressed	1
osa-miR1867	LOC_Os06g51400.1|13106.m05554|cDNA	2	11.264	1	21	173	193	UUUUUUUUCUAGGACAGAGGG	CUCUCUGUCCAAGAAAAGAAA	Translation	expressed protein	1
osa-miR1867	LOC_Os07g38530.2|13107.m03985|cDNA	2.5	17.17	1	21	2362	2382	UUUUUUUUCUAGGACAGAGGG	CCUUUUGUCUUGGAAAGAAAA	Cleavage	STE_PAK_Ste20_Slob_Wnk.4 - STE kinases include homologs to sterile 7, sterile 11 and sterile 20 from yeast, expressed	1
osa-miR1868	LOC_Os07g46670.3|13107.m04930|cDNA	3	14.505	1	21	951	971	UCACGGAAAACGAGGGAGCAG	CUGCUCUUUUGUUGUCUGUGA	Cleavage	early response to dehydration 15, putative, expressed	1
osa-miR1868	LOC_Os07g46670.2|13107.m04931|cDNA	3	14.505	1	21	948	968	UCACGGAAAACGAGGGAGCAG	CUGCUCUUUUGUUGUCUGUGA	Cleavage	early response to dehydration 15, putative, expressed	1
osa-miR1868	LOC_Os02g37950.1|13102.m04162|cDNA	2.5	14.99	1	21	1226	1246	UCACGGAAAACGAGGGAGCAG	UUUCUCCCUCUUUUUUCGUGA	Translation	transposon protein, putative, unclassified, expressed	1
osa-miR1868	LOC_Os02g37950.3|13102.m04163|cDNA	2.5	14.99	1	21	1200	1220	UCACGGAAAACGAGGGAGCAG	UUUCUCCCUCUUUUUUCGUGA	Translation	transposon protein, putative, unclassified, expressed	1
osa-miR1869	LOC_Os06g48665.1|13106.m25640|cDNA	3	15.327	1	24	50	73	UGAGAACAAUAGGCAUGGGAGGUA	UGUUUGCUAUGUCUGUUGUUUUCA	Cleavage	hypothetical protein	1
osa-miR1869	LOC_Os07g43990.1|13107.m04624|cDNA	3	12.147	1	24	2257	2280	UGAGAACAAUAGGCAUGGGAGGUA	UAUUUCUCAUGCCAAAUGUUUUCA	Translation	expressed protein	1
osa-miR1869	LOC_Os11g20689.1|13111.m02090|cDNA	3	17.237	1	21	805	825	UGAGAACAAUAGGCAUGGGAG	CUUCUGUGACUAUUGUUCUCG	Cleavage	exosome complex exonuclease, putative, expressed	1
osa-miR1870	LOC_Os04g56510.1|13104.m05887|cDNA	3	13.079	1	20	730	749	UGCUGAAUUAGACCUAGUGG	CCACUAGAUCUAAUUUAGUU	Cleavage	ABC1 family domain containing protein, putative, expressed	1
osa-miR1870-3p	LOC_Os01g17050.1|13101.m01911|cDNA	2.5	9.703	1	20	1004	1023	UUUAGGGCUAAUUCAGCAUG	UAUGCUUAAUUAGUUCUAAA	Cleavage	VQ domain containing protein, putative, expressed	1
osa-miR1871	LOC_Os06g19610.1|13106.m02093|cDNA	2	24.34	1	24	716	740	AUGGCUCU-GAUAUCAUGUUGGUUU	AGACGAACAUGAUAUCGAGAGCCAU	Translation	oxidoreductase, short chain dehydrogenase/reductase family, putative	1
osa-miR1871	LOC_Os05g02350.1|13105.m00199|cDNA	2.5	19.259	1	24	584	607	AUGGCUCUGAUAUCAUGUUGGUUU	GACUCAGCAUGGUAUCAGAGCUAG	Cleavage	endonuclease/exonuclease/phosphatase family domain containing protein	1
osa-miR1871	LOC_Os02g27350.1|13102.m02971|cDNA	2	16.5	1	22	16	37	AUGGCUCUGAUAUCAUGUUGGU	AACAAUAUGGUAUCAGAGCCAA	Cleavage	expressed protein	1
osa-miR1871	LOC_Os12g10470.1|13112.m01106|cDNA	2	14.341	1	20	399	418	AUGGCUCUGAUAUCAUGUUG	CAAUAUGGUAUCAGAGCCAA	Cleavage	hypothetical protein	1
osa-miR1871	LOC_Os07g26440.3|13107.m02618|cDNA	3	22.44	1	24	2588	2612	AUGGCUCUGA-UAUCAUGUUGGUUU	AAAGCAACAUGAUGGUCAGAGCCGU	Translation	expressed protein	1
osa-miR1871	LOC_Os07g26440.1|13107.m02619|cDNA	3	22.44	1	24	2588	2612	AUGGCUCUGA-UAUCAUGUUGGUUU	AAAGCAACAUGAUGGUCAGAGCCGU	Translation	expressed protein	1
osa-miR1871	LOC_Os07g26440.2|13107.m02617|cDNA	3	22.44	1	24	2588	2612	AUGGCUCUGA-UAUCAUGUUGGUUU	AAAGCAACAUGAUGGUCAGAGCCGU	Translation	expressed protein	1
osa-miR1871	LOC_Os09g27480.1|13109.m02674|cDNA	2	17.222	1	21	37	57	AUGGCUCUGAUAUCAUGUUGG	UCUACAUGGUAUCAGAGCCGU	Cleavage	expressed protein	1
osa-miR1871	LOC_Os12g07110.1|13112.m00739|cDNA	3	22.659	1	24	2182	2205	AUGGCUCUGAUAUCAUGUUGGUUU	AGAUCAAGCUGAUAUCUGAGCCAU	Cleavage	acyl-CoA synthetase protein, putative, expressed	1
osa-miR1871	LOC_Os12g07110.2|13112.m00740|cDNA	3	22.659	1	24	2936	2959	AUGGCUCUGAUAUCAUGUUGGUUU	AGAUCAAGCUGAUAUCUGAGCCAU	Cleavage	acyl-CoA synthetase protein, putative, expressed	1
osa-miR1871	LOC_Os01g43340.1|13101.m04476|cDNA	2.5	10.459	1	20	470	489	AUGGCUCUGAUAUCAUGUUG	UUACAUGGUAUCAGAGCCAU	Cleavage	retrotransposon protein, putative, unclassified	1
osa-miR1871	LOC_Os05g16490.1|13105.m01737|cDNA	2.5	22.443	1	22	22	43	AUGGCUCUGAUAUCAUGUUGGU	AACAAUAUGGUAUCGGAGCUGU	Cleavage	hypothetical protein	1
osa-miR1871	LOC_Os04g21580.1|13104.m01995|cDNA	2	14.137	1	22	388	409	AUGGCUCUGAUAUCAUGUUGGU	AACAAUCUGGUAUCAGAGCCAU	Cleavage	retrotransposon protein, putative, unclassified, expressed	1
osa-miR1872	LOC_Os12g14230.1|13112.m01516|cDNA	2	13.129	1	24	228	251	GAACUGUAAGUCUGUGACGGGUAA	UUACCCGUCACAAACUCACAGUUC	Cleavage	hypothetical protein	1
osa-miR1872	LOC_Os06g46910.2|13106.m04966|cDNA	2.5	14.617	1	24	176	199	GAACUGUAAGUCUGUGACGGGUAA	UUAGCAGUUACAGACUUACAGUUA	Cleavage	ZOS6-07 - C2H2 zinc finger protein, expressed	1
osa-miR1872	LOC_Os06g46910.1|13106.m04965|cDNA	2.5	14.617	1	24	207	230	GAACUGUAAGUCUGUGACGGGUAA	UUAGCAGUUACAGACUUACAGUUA	Cleavage	ZOS6-07 - C2H2 zinc finger protein, expressed	1
osa-miR1873	LOC_Os05g01790.1|13105.m00125|cDNA	1	24.565	1	21	1150	1170	UCAACAUGGUAUCAGAGCUGG	CUGGCUCUGAUACCAUGUUGA	Cleavage	expressed protein	1
osa-miR1873	LOC_Os11g46970.1|13111.m04655|cDNA	3	18.569	1	23	2397	2419	UCAACAUGGUAUCAGAGCUGGAA	UUUCAGUUAUGAUAACAUGUUGG	Translation	receptor-like protein kinase 5 precursor, putative, expressed	1
osa-miR1873	LOC_Os11g47180.1|13111.m04676|cDNA	3	16.492	1	23	2409	2431	UCAACAUGGUAUCAGAGCUGGAA	UUUCAGUUAUGAUAACAUGUUGG	Translation	receptor-like protein kinase 2 precursor, putative, expressed	1
osa-miR1874-3p	LOC_Os02g20950.1|13102.m02348|cDNA	1	17.595	1	24	446	469	UAUGGAUGGAGGUGUAACCCGAUG	CGUUGGGUUACACUUCCGUCCAUA	Cleavage	expressed protein	1
osa-miR1874-5p	LOC_Os05g18774.2|13105.m01984|cDNA	3	21.853	1	23	596	618	UAGGGCUACUACACCAUCCAUAA	UUGUGGAUGCUGUACUAGCUUUA	Translation	protein phosphatase 1 regulatory subunit 11, putative, expressed	1
osa-miR1874-5p	LOC_Os05g18774.1|13105.m01983|cDNA	3	21.853	1	23	606	628	UAGGGCUACUACACCAUCCAUAA	UUGUGGAUGCUGUACUAGCUUUA	Translation	protein phosphatase 1 regulatory subunit 11, putative, expressed	1
osa-miR1874-5p	LOC_Os05g18774.3|13105.m01982|cDNA	3	21.853	1	23	701	723	UAGGGCUACUACACCAUCCAUAA	UUGUGGAUGCUGUACUAGCUUUA	Translation	protein phosphatase 1 regulatory subunit 11, putative, expressed	1
osa-miR1874-5p	LOC_Os10g04290.1|13110.m00347|cDNA	3	20.969	1	22	1470	1491	UAGGGCUACUACACCAUCCAUA	UAUGGAUGCUGCAGUAGCUUUA	Translation	transposon protein, putative, CACTA, En/Spm sub-class	1
osa-miR1874-5p	LOC_Os08g28410.1|13108.m02934|cDNA	3	21.025	1	23	2	24	UAGGGCUACUACACCAUCCAUAA	UGGUGGAUGGUGUGGUGACCUUA	Cleavage	retinal pigment epithelial membrane protein, expressed	1
osa-miR1875	LOC_Os09g28910.3|13109.m02857|cDNA	2	13.785	1	24	1152	1175	ACAAUGGAGUGAAGUGCAACAGAA	UUUCAUUGCACUUUGCUCCAUUGU	Cleavage	carbonic anhydrase, chloroplast precursor, putative, expressed	1
osa-miR1875	LOC_Os09g28910.2|13109.m02856|cDNA	2	13.785	1	24	1205	1228	ACAAUGGAGUGAAGUGCAACAGAA	UUUCAUUGCACUUUGCUCCAUUGU	Cleavage	carbonic anhydrase, chloroplast precursor, putative, expressed	1
osa-miR1875	LOC_Os09g28910.1|13109.m02858|cDNA	2	13.785	1	24	1384	1407	ACAAUGGAGUGAAGUGCAACAGAA	UUUCAUUGCACUUUGCUCCAUUGU	Cleavage	carbonic anhydrase, chloroplast precursor, putative, expressed	1
osa-miR1875	LOC_Os09g28910.4|13109.m02859|cDNA	2	13.785	1	24	1773	1796	ACAAUGGAGUGAAGUGCAACAGAA	UUUCAUUGCACUUUGCUCCAUUGU	Cleavage	carbonic anhydrase, chloroplast precursor, putative, expressed	1
osa-miR1875	LOC_Os04g51630.3|13104.m05273|cDNA	3	18.771	1	22	801	822	ACAAUGGAGUGAAGUGCAACAG	CUGUUGUACUUCAUUCUAAUGU	Cleavage	60S ribosomal protein L7, putative, expressed	1
osa-miR1876	LOC_Os09g21670.1|13109.m02076|cDNA	3	15.451	1	22	696	717	AUAAGUGGGUUUGUGGGCUGGC	GCUAUCACAUAAACCCACUUAU	Cleavage	expressed protein	1
osa-miR1877	LOC_Os09g39360.1|13109.m03943|cDNA	2.5	14.126	1	24	1341	1364	AGAUGACAUGUGAAUGAUGAGGGG	CCCCUCGUUGUUUGCAUGUCAUCU	Cleavage	expressed protein	1
osa-miR1877	LOC_Os09g25980.1|13109.m02495|cDNA	2.5	17.245	1	23	671	693	AGAUGACAUGUGAAUGAUGAGGG	UCUUUAUUGUGCACAUGUCAUCU	Cleavage	glutamate receptor 2.6 precursor, putative	1
osa-miR1877	LOC_Os03g09070.1|13103.m01048|cDNA	3	17.666	1	22	1584	1605	AGAUGACAUGUGAAUGAUGAGG	CCUCAUCGUUCAAAUAUCAUCU	Translation	leucine rich repeat domain containing protein, putative, expressed	1
osa-miR1877	LOC_Os01g47350.1|13101.m04881|cDNA	2.5	17.121	1	23	1242	1264	AGAUGACAUGUGAAUGAUGAGGG	UCGUUAUCCUUUACAUGUCAUUU	Cleavage	enoyl-CoA hydratase/isomerase family protein, putative, expressed	1
osa-miR1878	LOC_Os03g60820.1|13103.m06681|cDNA	2	14.081	1	20	279	298	ACUUAAUCUGGACACUAUAA	UUGUGGUGUUUAGAUUAAGU	Cleavage	transporter, major facilitator superfamily domain containing protein, expressed	1
osa-miR1879	LOC_Os05g28110.1|13105.m02892|cDNA	2	17.463	1	24	2205	2228	GUGUUUGGUUUAGGGAUGAGGUGG	CCAUCCCAUCCCCAAACCAAACAC	Cleavage	retrotransposon protein, putative, unclassified	1
osa-miR1879	LOC_Os09g15389.2|13109.m01453|cDNA	3	7.836	1	24	810	834	GUGUUUGGUUU-AGGGAUGAGGUGG	UCACUUCAUCCCUCAAACCAAACAG	Cleavage	expressed protein	1
osa-miR1879	LOC_Os08g13930.2|13108.m01494|cDNA	2.5	13.951	1	23	48	70	GUGUUUGGUUUAGGGAUGAGGUG	UACCUUACCCAUAAACCAAACAC	Cleavage	mannose-1-phosphate guanyltransferase, putative, expressed	1
osa-miR1879	LOC_Os01g15920.1|13101.m01766|cDNA	3	9.837	1	24	159	182	GUGUUUGGUUUAGGGAUGAGGUGG	CGAUCUCAUCCUCAAACCGAACAA	Cleavage	hypothetical protein	1
osa-miR1879	LOC_Os01g15950.1|13101.m01768|cDNA	3	12.216	1	24	225	248	GUGUUUGGUUUAGGGAUGAGGUGG	CGAUCUCAUCCUCAAACCGAACAA	Cleavage	expressed protein	1
osa-miR1879	LOC_Os10g33060.1|13110.m02905|cDNA	2.5	17.086	1	21	1422	1442	GUGUUUGGUUUAGGGAUGAGG	UCUUAUCCUUAAAUCAAACAA	Cleavage	hcr2-5D, putative	1
osa-miR1879	LOC_Os03g63060.1|13103.m06987|cDNA	2.5	18.827	1	23	821	843	GUGUUUGGUUUAGGGAUGAGGUG	CAGCUCAUGCCUGAACUGAACAC	Cleavage	P21-Rho-binding domain containing protein, putative, expressed	1
osa-miR1879	LOC_Os05g33060.1|13105.m03412|cDNA	3	20.597	1	23	431	452	GUGUUUGGUUUAGGGAUGAGGUG	CACC-CACCCCUAAACCAAACAC	Cleavage	conserved hypothetical protein	1
osa-miR1880	LOC_Os05g34770.1|13105.m03622|cDNA	3	20.63	1	20	208	227	UUCCAAGCGGGCCACUUAAG	CUUGAAUGGUCUGUUUGGAA	Cleavage	cytochrome c, putative, expressed	1
osa-miR1880	LOC_Os02g04090.1|13102.m00410|cDNA	2.5	20.581	1	20	864	883	UUCCAAGCGGGCCACUUAAG	CAUAAGUGGCGCGCUUGGGA	Translation	retrotransposon protein, putative, unclassified	1
osa-miR1880	LOC_Os06g49420.2|13106.m05286|cDNA	2.5	22.55	1	20	1744	1763	UUCCAAGCGGGCCACUUAAG	CAUAAGUGGCGCGCUUGGGA	Translation	retrotransposon protein, putative, unclassified, expressed	1
osa-miR1881	LOC_Os03g15590.1|13103.m01826|cDNA	3	14.602	1	22	545	566	AAUGUUAUUGUAGCGUGGUGGU	ACCACCAGGCUGUGAUGACAUU	Cleavage	eukaryotic translation initiation factor, putative, expressed	1
osa-miR1881	LOC_Os04g46890.1|13104.m04735|cDNA	2	7.426	1	24	509	532	AAUGUUAUUGUAGCGUGGUGGUGU	AAAACACAACGUUACAAUGACAUU	Cleavage	pre-mRNA-processing factor 31, putative, expressed	1
osa-miR1881	LOC_Os04g46890.2|13104.m04734|cDNA	2	7.426	1	24	509	532	AAUGUUAUUGUAGCGUGGUGGUGU	AAAACACAACGUUACAAUGACAUU	Cleavage	pre-mRNA-processing factor 31, putative, expressed	1
osa-miR1881	LOC_Os04g46890.3|13104.m04736|cDNA	2	7.426	1	24	509	532	AAUGUUAUUGUAGCGUGGUGGUGU	AAAACACAACGUUACAAUGACAUU	Cleavage	pre-mRNA-processing factor 31, putative, expressed	1
osa-miR1881	LOC_Os08g43120.1|13108.m04668|cDNA	2.5	15.694	1	23	505	527	AAUGUUAUUGUAGCGUGGUGGUG	CUUCACCAUGCUGAAAUGACAUU	Translation	Plant PDR ABC transporter associated domain containing protein, expressed	1
osa-miR1882a	LOC_Os03g02010.2|13103.m00142|cDNA	2.5	18.045	1	24	397	420	AGAUUGCUUUCAAGGUCAUUUCUU	AAGAAAUGAUCUUGAAAGCGAUUA	Cleavage	DNA methyltransferase protein, putative, expressed	1
osa-miR1882a	LOC_Os03g02010.1|13103.m00143|cDNA	2.5	20.32	1	24	397	420	AGAUUGCUUUCAAGGUCAUUUCUU	AAGAAAUGAUCUUGAAAGCGAUUA	Cleavage	DNA methyltransferase protein, putative, expressed	1
osa-miR1882a	LOC_Os03g02010.3|13103.m00141|cDNA	2.5	18.045	1	24	397	420	AGAUUGCUUUCAAGGUCAUUUCUU	AAGAAAUGAUCUUGAAAGCGAUUA	Cleavage	DNA methyltransferase protein, putative, expressed	1
osa-miR1882a	LOC_Os03g02010.4|13103.m00144|cDNA	2.5	20.32	1	24	397	420	AGAUUGCUUUCAAGGUCAUUUCUU	AAGAAAUGAUCUUGAAAGCGAUUA	Cleavage	DNA methyltransferase protein, putative, expressed	1
osa-miR1882a	LOC_Os04g26490.1|13104.m02508|cDNA	2.5	16.378	1	24	3429	3452	AGAUUGCUUUCAAGGUCAUUUCUU	AACAAAUGGCUUGGAAAGUAAUCU	Cleavage	expressed protein	1
osa-miR1882b	LOC_Os03g02010.2|13103.m00142|cDNA	2.5	18.045	1	24	397	420	AGAUUGCUUUCAAGGUCAUUUCUU	AAGAAAUGAUCUUGAAAGCGAUUA	Cleavage	DNA methyltransferase protein, putative, expressed	1
osa-miR1882b	LOC_Os03g02010.1|13103.m00143|cDNA	2.5	20.32	1	24	397	420	AGAUUGCUUUCAAGGUCAUUUCUU	AAGAAAUGAUCUUGAAAGCGAUUA	Cleavage	DNA methyltransferase protein, putative, expressed	1
osa-miR1882b	LOC_Os03g02010.3|13103.m00141|cDNA	2.5	18.045	1	24	397	420	AGAUUGCUUUCAAGGUCAUUUCUU	AAGAAAUGAUCUUGAAAGCGAUUA	Cleavage	DNA methyltransferase protein, putative, expressed	1
osa-miR1882b	LOC_Os03g02010.4|13103.m00144|cDNA	2.5	20.32	1	24	397	420	AGAUUGCUUUCAAGGUCAUUUCUU	AAGAAAUGAUCUUGAAAGCGAUUA	Cleavage	DNA methyltransferase protein, putative, expressed	1
osa-miR1882b	LOC_Os04g26490.1|13104.m02508|cDNA	2.5	16.378	1	24	3429	3452	AGAUUGCUUUCAAGGUCAUUUCUU	AACAAAUGGCUUGGAAAGUAAUCU	Cleavage	expressed protein	1
osa-miR1882c	LOC_Os03g02010.2|13103.m00142|cDNA	2.5	18.045	1	24	397	420	AGAUUGCUUUCAAGGUCAUUUCUU	AAGAAAUGAUCUUGAAAGCGAUUA	Cleavage	DNA methyltransferase protein, putative, expressed	1
osa-miR1882c	LOC_Os03g02010.1|13103.m00143|cDNA	2.5	20.32	1	24	397	420	AGAUUGCUUUCAAGGUCAUUUCUU	AAGAAAUGAUCUUGAAAGCGAUUA	Cleavage	DNA methyltransferase protein, putative, expressed	1
osa-miR1882c	LOC_Os03g02010.3|13103.m00141|cDNA	2.5	18.045	1	24	397	420	AGAUUGCUUUCAAGGUCAUUUCUU	AAGAAAUGAUCUUGAAAGCGAUUA	Cleavage	DNA methyltransferase protein, putative, expressed	1
osa-miR1882c	LOC_Os03g02010.4|13103.m00144|cDNA	2.5	20.32	1	24	397	420	AGAUUGCUUUCAAGGUCAUUUCUU	AAGAAAUGAUCUUGAAAGCGAUUA	Cleavage	DNA methyltransferase protein, putative, expressed	1
osa-miR1882c	LOC_Os04g26490.1|13104.m02508|cDNA	2.5	16.378	1	24	3429	3452	AGAUUGCUUUCAAGGUCAUUUCUU	AACAAAUGGCUUGGAAAGUAAUCU	Cleavage	expressed protein	1
osa-miR1882d	LOC_Os03g02010.2|13103.m00142|cDNA	2.5	18.045	1	24	397	420	AGAUUGCUUUCAAGGUCAUUUCUU	AAGAAAUGAUCUUGAAAGCGAUUA	Cleavage	DNA methyltransferase protein, putative, expressed	1
osa-miR1882d	LOC_Os03g02010.1|13103.m00143|cDNA	2.5	20.32	1	24	397	420	AGAUUGCUUUCAAGGUCAUUUCUU	AAGAAAUGAUCUUGAAAGCGAUUA	Cleavage	DNA methyltransferase protein, putative, expressed	1
osa-miR1882d	LOC_Os03g02010.3|13103.m00141|cDNA	2.5	18.045	1	24	397	420	AGAUUGCUUUCAAGGUCAUUUCUU	AAGAAAUGAUCUUGAAAGCGAUUA	Cleavage	DNA methyltransferase protein, putative, expressed	1
osa-miR1882d	LOC_Os03g02010.4|13103.m00144|cDNA	2.5	20.32	1	24	397	420	AGAUUGCUUUCAAGGUCAUUUCUU	AAGAAAUGAUCUUGAAAGCGAUUA	Cleavage	DNA methyltransferase protein, putative, expressed	1
osa-miR1882d	LOC_Os04g26490.1|13104.m02508|cDNA	2.5	16.378	1	24	3429	3452	AGAUUGCUUUCAAGGUCAUUUCUU	AACAAAUGGCUUGGAAAGUAAUCU	Cleavage	expressed protein	1
osa-miR1882e	LOC_Os03g02010.2|13103.m00142|cDNA	2.5	18.045	1	24	397	420	AGAUUGCUUUCAAGGUCAUUUCUU	AAGAAAUGAUCUUGAAAGCGAUUA	Cleavage	DNA methyltransferase protein, putative, expressed	1
osa-miR1882e	LOC_Os03g02010.1|13103.m00143|cDNA	2.5	20.32	1	24	397	420	AGAUUGCUUUCAAGGUCAUUUCUU	AAGAAAUGAUCUUGAAAGCGAUUA	Cleavage	DNA methyltransferase protein, putative, expressed	1
osa-miR1882e	LOC_Os03g02010.3|13103.m00141|cDNA	2.5	18.045	1	24	397	420	AGAUUGCUUUCAAGGUCAUUUCUU	AAGAAAUGAUCUUGAAAGCGAUUA	Cleavage	DNA methyltransferase protein, putative, expressed	1
osa-miR1882e	LOC_Os03g02010.4|13103.m00144|cDNA	2.5	20.32	1	24	397	420	AGAUUGCUUUCAAGGUCAUUUCUU	AAGAAAUGAUCUUGAAAGCGAUUA	Cleavage	DNA methyltransferase protein, putative, expressed	1
osa-miR1882e	LOC_Os04g26490.1|13104.m02508|cDNA	2.5	16.378	1	24	3429	3452	AGAUUGCUUUCAAGGUCAUUUCUU	AACAAAUGGCUUGGAAAGUAAUCU	Cleavage	expressed protein	1
osa-miR1882f	LOC_Os03g02010.2|13103.m00142|cDNA	2.5	18.045	1	24	397	420	AGAUUGCUUUCAAGGUCAUUUCUU	AAGAAAUGAUCUUGAAAGCGAUUA	Cleavage	DNA methyltransferase protein, putative, expressed	1
osa-miR1882f	LOC_Os03g02010.1|13103.m00143|cDNA	2.5	20.32	1	24	397	420	AGAUUGCUUUCAAGGUCAUUUCUU	AAGAAAUGAUCUUGAAAGCGAUUA	Cleavage	DNA methyltransferase protein, putative, expressed	1
osa-miR1882f	LOC_Os03g02010.3|13103.m00141|cDNA	2.5	18.045	1	24	397	420	AGAUUGCUUUCAAGGUCAUUUCUU	AAGAAAUGAUCUUGAAAGCGAUUA	Cleavage	DNA methyltransferase protein, putative, expressed	1
osa-miR1882f	LOC_Os03g02010.4|13103.m00144|cDNA	2.5	20.32	1	24	397	420	AGAUUGCUUUCAAGGUCAUUUCUU	AAGAAAUGAUCUUGAAAGCGAUUA	Cleavage	DNA methyltransferase protein, putative, expressed	1
osa-miR1882f	LOC_Os04g26490.1|13104.m02508|cDNA	2.5	16.378	1	24	3429	3452	AGAUUGCUUUCAAGGUCAUUUCUU	AACAAAUGGCUUGGAAAGUAAUCU	Cleavage	expressed protein	1
osa-miR1882g	LOC_Os03g02010.2|13103.m00142|cDNA	2.5	18.045	1	24	397	420	AGAUUGCUUUCAAGGUCAUUUCUU	AAGAAAUGAUCUUGAAAGCGAUUA	Cleavage	DNA methyltransferase protein, putative, expressed	1
osa-miR1882g	LOC_Os03g02010.1|13103.m00143|cDNA	2.5	20.32	1	24	397	420	AGAUUGCUUUCAAGGUCAUUUCUU	AAGAAAUGAUCUUGAAAGCGAUUA	Cleavage	DNA methyltransferase protein, putative, expressed	1
osa-miR1882g	LOC_Os03g02010.3|13103.m00141|cDNA	2.5	18.045	1	24	397	420	AGAUUGCUUUCAAGGUCAUUUCUU	AAGAAAUGAUCUUGAAAGCGAUUA	Cleavage	DNA methyltransferase protein, putative, expressed	1
osa-miR1882g	LOC_Os03g02010.4|13103.m00144|cDNA	2.5	20.32	1	24	397	420	AGAUUGCUUUCAAGGUCAUUUCUU	AAGAAAUGAUCUUGAAAGCGAUUA	Cleavage	DNA methyltransferase protein, putative, expressed	1
osa-miR1882g	LOC_Os04g26490.1|13104.m02508|cDNA	2.5	16.378	1	24	3429	3452	AGAUUGCUUUCAAGGUCAUUUCUU	AACAAAUGGCUUGGAAAGUAAUCU	Cleavage	expressed protein	1
osa-miR1882h	LOC_Os03g02010.2|13103.m00142|cDNA	2.5	18.045	1	24	397	420	AGAUUGCUUUCAAGGUCAUUUCUU	AAGAAAUGAUCUUGAAAGCGAUUA	Cleavage	DNA methyltransferase protein, putative, expressed	1
osa-miR1882h	LOC_Os03g02010.1|13103.m00143|cDNA	2.5	20.32	1	24	397	420	AGAUUGCUUUCAAGGUCAUUUCUU	AAGAAAUGAUCUUGAAAGCGAUUA	Cleavage	DNA methyltransferase protein, putative, expressed	1
osa-miR1882h	LOC_Os03g02010.3|13103.m00141|cDNA	2.5	18.045	1	24	397	420	AGAUUGCUUUCAAGGUCAUUUCUU	AAGAAAUGAUCUUGAAAGCGAUUA	Cleavage	DNA methyltransferase protein, putative, expressed	1
osa-miR1882h	LOC_Os03g02010.4|13103.m00144|cDNA	2.5	20.32	1	24	397	420	AGAUUGCUUUCAAGGUCAUUUCUU	AAGAAAUGAUCUUGAAAGCGAUUA	Cleavage	DNA methyltransferase protein, putative, expressed	1
osa-miR1882h	LOC_Os04g26490.1|13104.m02508|cDNA	2.5	16.378	1	24	3429	3452	AGAUUGCUUUCAAGGUCAUUUCUU	AACAAAUGGCUUGGAAAGUAAUCU	Cleavage	expressed protein	1
osa-miR1883a	LOC_Os04g13630.1|13104.m01252|cDNA	3	23.231	1	20	48	67	ACCUGUGACGGGCCGAGAAU	UGUAUCGGCCCGUCACAGGU	Cleavage	transposon protein, putative, CACTA, En/Spm sub-class	1
osa-miR1883b	LOC_Os04g13630.1|13104.m01252|cDNA	3	23.231	1	20	48	67	ACCUGUGACGGGCCGAGAAU	UGUAUCGGCCCGUCACAGGU	Cleavage	transposon protein, putative, CACTA, En/Spm sub-class	1
osa-miR2092-3p	LOC_Os12g17710.1|13112.m01876|cDNA	1	19.343	1	24	856	879	CACCAGCAUUCCAUUGGCAGAGGU	ACCUCUGCCAAUGGAAUGCUGGUA	Cleavage	hypothetical protein	1
osa-miR2092-3p	LOC_Os12g17660.1|13112.m01871|cDNA	1.5	15.888	1	24	661	684	CACCAGCAUUCCAUUGGCAGAGGU	ACCUCUGCCAAUGGAAUGCUUGUG	Cleavage	hypothetical protein	2
osa-miR2092-3p	LOC_Os12g17660.1|13112.m01871|cDNA	2.5	19.334	1	24	589	612	CACCAGCAUUCCAUUGGCAGAGGU	ACCUCUGCCAAUGGAAUGCUGUUU	Cleavage	hypothetical protein	2
osa-miR2092-3p	LOC_Os03g37110.1|13103.m04044|cDNA	3	20.239	1	24	191	214	CACCAGCAUUCCAUUGGCAGAGGU	GCUACUCCCAGUGGAAUGCUGGCG	Cleavage	hypothetical protein	1
osa-miR2092-5p	LOC_Os12g17710.1|13112.m01876|cDNA	0	17.358	1	21	926	946	AACUGAAGUCGGUGUUUACUC	GAGUAAACACCGACUUCAGUU	Cleavage	hypothetical protein	1
osa-miR2092-5p	LOC_Os12g17660.1|13112.m01871|cDNA	1.5	23.979	1	24	728	751	AACUGAAGUCGGUGUUUACUCCCA	UUGGAGUAAACACCGACUUCAAUU	Cleavage	hypothetical protein	1
osa-miR2092-5p	LOC_Os03g36239.1|13103.m03965|cDNA	2.5	17.3	1	24	5045	5068	AACUGAAGUCGGUGUUUACUCCCA	UGGCAGUGAACGCCAGCUUCAGUU	Translation	retrotransposon protein, putative, Ty3-gypsy subclass	1
osa-miR2092-5p	LOC_Os07g30320.1|13107.m03057|cDNA	2.5	22.68	1	24	2	25	AACUGAAGUCGGUGUUUACUCCCA	UGGCAGUGAACGCCAGCUUCAGUU	Translation	retrotransposon protein, putative, Ty3-gypsy subclass	1
osa-miR2092-5p	LOC_Os02g52690.1|13102.m06006|cDNA	2.5	22.391	1	24	128	151	AACUGAAGUCGGUGUUUACUCCCA	UGGCAGUGAACGCCAGCUUCAGUU	Translation	retrotransposon protein, putative, Ty3-gypsy subclass	1
osa-miR2092-5p	LOC_Os01g61270.1|13101.m06520|cDNA	2.5	23.084	1	24	2	25	AACUGAAGUCGGUGUUUACUCCCA	UGGCAGUGAACGCCAGCUUCAGUU	Translation	retrotransposon protein, putative, Ty3-gypsy subclass	1
osa-miR2092-5p	LOC_Os04g47100.1|13104.m04764|cDNA	2.5	22.547	1	24	2	25	AACUGAAGUCGGUGUUUACUCCCA	UGGCAGUGAACGCCAGCUUCAGUU	Translation	retrotransposon protein, putative, Ty3-gypsy subclass	1
osa-miR2092-5p	LOC_Os07g01430.1|13107.m00052|cDNA	2.5	22.307	1	24	2	25	AACUGAAGUCGGUGUUUACUCCCA	UGGCAGUGAACGCCAGCUUCAGUU	Translation	retrotransposon protein, putative, Ty3-gypsy subclass	1
osa-miR2092-5p	LOC_Os12g38030.1|13112.m03918|cDNA	2.5	23.084	1	24	2	25	AACUGAAGUCGGUGUUUACUCCCA	UGGCAGUGAACGCCAGCUUCAGUU	Translation	retrotransposon protein, putative, Ty3-gypsy subclass	1
osa-miR2092-5p	LOC_Os04g59250.1|13104.m06244|cDNA	2.5	22.738	1	24	2	25	AACUGAAGUCGGUGUUUACUCCCA	UGGCAGUGAACGCCAGCUUCAGUU	Translation	retrotransposon protein, putative, Ty3-gypsy subclass	1
osa-miR2092-5p	LOC_Os08g06310.1|13108.m00638|cDNA	2.5	22.738	1	24	2	25	AACUGAAGUCGGUGUUUACUCCCA	UGGCAGUGAACGCCAGCUUCAGUU	Translation	retrotransposon protein, putative, Ty3-gypsy subclass	1
osa-miR2092-5p	LOC_Os04g45440.1|13104.m04558|cDNA	2.5	22.598	1	24	92	115	AACUGAAGUCGGUGUUUACUCCCA	UGGCAGUGAACGCCAGCUUCAGUU	Translation	retrotransposon protein, putative, Ty3-gypsy subclass	1
osa-miR2092-5p	LOC_Os12g31070.1|13112.m03164|cDNA	2.5	21.108	1	24	53	76	AACUGAAGUCGGUGUUUACUCCCA	UGGCAGUGAACGCCAGCUUCAGUU	Translation	retrotransposon protein, putative, Ty3-gypsy subclass	1
osa-miR2092-5p	LOC_Os02g40570.1|13102.m04525|cDNA	2.5	19.475	1	24	2	25	AACUGAAGUCGGUGUUUACUCCCA	UGGCAGUGAACGCCAGCUUCAGUU	Translation	retrotransposon protein, putative, Ty3-gypsy subclass	1
osa-miR2092-5p	LOC_Os12g17510.1|13112.m01855|cDNA	2.5	22.738	1	24	2	25	AACUGAAGUCGGUGUUUACUCCCA	UGGCAGUGAACGCCAGCUUCAGUU	Translation	retrotransposon protein, putative, Ty3-gypsy subclass	1
osa-miR2092-5p	LOC_Os01g06770.1|13101.m00674|cDNA	2.5	23.084	1	24	2	25	AACUGAAGUCGGUGUUUACUCCCA	UGGCAGUGAACGCCAGCUUCAGUU	Translation	retrotransposon protein, putative, Ty3-gypsy subclass	1
osa-miR2092-5p	LOC_Os07g03560.1|13107.m00296|cDNA	2.5	20.522	1	24	5	28	AACUGAAGUCGGUGUUUACUCCCA	UGGCAGUGAACGCCAGCUUCAGUU	Translation	retrotransposon protein, putative, Ty3-gypsy subclass	1
osa-miR2092-5p	LOC_Os11g39790.1|13111.m03932|cDNA	2.5	21.714	1	24	5	28	AACUGAAGUCGGUGUUUACUCCCA	UGGAAGUGAACGCCAGCUUCAGUU	Translation	retrotransposon protein, putative, Ty3-gypsy subclass	1
osa-miR2092-5p	LOC_Os07g03630.1|13107.m00303|cDNA	2.5	22.738	1	24	2	25	AACUGAAGUCGGUGUUUACUCCCA	UGGCAGUGAACGCCAGCUUCAGUU	Translation	retrotransposon protein, putative, Ty3-gypsy subclass	1
osa-miR2092-5p	LOC_Os03g04860.1|13103.m00506|cDNA	2.5	23.084	1	24	2	25	AACUGAAGUCGGUGUUUACUCCCA	UGGCAGUGAACGCCAGCUUCAGUU	Translation	retrotransposon protein, putative, Ty3-gypsy subclass	1
osa-miR2092-5p	LOC_Os02g46880.1|13102.m05268|cDNA	2.5	22.68	1	24	2	25	AACUGAAGUCGGUGUUUACUCCCA	UGGCAGUGAACGCCAGCUUCAGUU	Translation	retrotransposon protein, putative, Ty3-gypsy subclass	1
osa-miR2092-5p	LOC_Os04g55020.1|13104.m05697|cDNA	2.5	19.788	1	24	2	25	AACUGAAGUCGGUGUUUACUCCCA	UGGCAGUGAACGCCAGCUUCAGUU	Translation	retrotransposon protein, putative, Ty3-gypsy subclass	1
osa-miR2092-5p	LOC_Os01g58920.1|13101.m06260|cDNA	2.5	23.122	1	24	2	25	AACUGAAGUCGGUGUUUACUCCCA	UGGCAGUGAACGCCAGCUUCAGUU	Translation	retrotransposon protein, putative, Ty3-gypsy subclass	1
osa-miR2092-5p	LOC_Os04g45430.1|13104.m04557|cDNA	2.5	20.168	1	24	5	28	AACUGAAGUCGGUGUUUACUCCCA	UGGCAGUGAACGCCAGCUUCAGUU	Translation	retrotransposon protein, putative, Ty3-gypsy subclass	1
osa-miR2097-5p	LOC_Os11g05370.1|13111.m00514|cDNA	3	13.407	1	24	475	498	AGAGAUGGGACGGGCAGGGAAGGA	UUCCUCUCUGUUCGUACCGUCUCU	Translation	60S ribosomal protein L26-1, putative, expressed	1
osa-miR2098-3p	LOC_Os06g20070.1|13106.m02144|cDNA	0	17.694	1	23	66	88	GUUUGUCAAGCGGAGUGCACUUC	GAUGUGCACUCCGCUUGACAAAC	Cleavage	conserved hypothetical protein	1
osa-miR2098-3p	LOC_Os07g03849.1|13107.m00323|cDNA	2	20.098	1	20	525	544	GUUUGUCAAGCGGAGUGCAC	GUGCAUUCUGCUUGACAGGC	Cleavage	expressed protein	1
osa-miR2098-3p	LOC_Os04g43340.1|13104.m04305|cDNA	3	22.83	1	22	965	986	GUUUGUCAAGCGGAGUGCACUU	GAGUCUACUCCGCUGGACAAGC	Cleavage	disease resistance RPP13-like protein 1, putative, expressed	1
osa-miR2098-3p	LOC_Os02g53110.1|13102.m06058|cDNA	3	13.518	1	20	2105	2124	GUUUGUCAAGCGGAGUGCAC	GUGUGUUCUGUUUGACAAAU	Cleavage	expressed protein	1
osa-miR2098-3p	LOC_Os12g41450.1|13112.m04326|cDNA	3	18.394	1	24	91	114	GUUUGUCAAGCGGAGUGCACUUCU	AGCUGUGCGCUUCGCAUGAUAGAC	Translation	F-box domain containing protein, expressed	1
osa-miR2098-3p	LOC_Os05g08950.1|13105.m00992|cDNA	3	18.33	1	20	599	618	GUUUGUCAAGCGGAGUGCAC	CUGCACUUUUCUUGACAAAC	Translation	phosphoribosyl transferase, putative, expressed	1
osa-miR2099-5p	LOC_Os03g10750.1|13103.m01205|cDNA	2.5	16.828	1	21	1321	1341	AAUAUGUUUGUACAAGCUUUA	UGAAGCUUGUACAAAGAUGUU	Cleavage	CUE domain containing protein, expressed	1
osa-miR2099-5p	LOC_Os03g20440.1|13103.m02453|cDNA	2.5	11.9	1	21	1089	1109	AAUAUGUUUGUACAAGCUUUA	UGAAUCUUGAACAAACAUAUU	Cleavage	VQ domain containing protein, putative, expressed	1
osa-miR2099-5p	LOC_Os08g40890.1|13108.m04380|cDNA	3	12.145	1	23	3067	3089	AAUAUGUUUGUACAAGCUUUACA	UUUAAAGUUUGUAGAGGUAUAUU	Translation	spermidine synthase-related, putative, expressed	1
osa-miR2100-3p	LOC_Os07g41080.1|13107.m04270|cDNA	2	20.945	1	22	1108	1129	UGUUUAGGCGGAGUGGGGAGUG	UACUCCCUGCUCGGCCUAAACA	Translation	hydrolase, alpha/beta fold family domain containing protein	1
osa-miR2100-3p	LOC_Os01g27050.1|13101.m02813|cDNA	3	22.796	1	22	154	175	UGUUUAGGCGGAGUGGGGAGUG	UACUCCUCGCUCCGUCUCAACA	Cleavage	flavin-containing monooxygenase family protein, putative, expressed	1
osa-miR2100-3p	LOC_Os01g58080.2|13101.m06168|cDNA	2.5	7.701	1	22	24	46	UGUUUAGG-CGGAGUGGGGAGUG	CAUUCCCCACUCCGUCCUAAACG	Translation	membrane-associated salt-inducible protein, putative, expressed	1
osa-miR2100-3p	LOC_Os01g58080.1|13101.m06167|cDNA	2.5	7.701	1	22	24	46	UGUUUAGG-CGGAGUGGGGAGUG	CAUUCCCCACUCCGUCCUAAACG	Translation	membrane-associated salt-inducible protein, putative, expressed	1
osa-miR2100-3p	LOC_Os09g07830.1|13109.m00639|cDNA	2.5	4.921	1	20	151	170	UGUUUAGGCGGAGUGGGGAG	CUCUCCUCUCCGCCUAAACC	Cleavage	acetyl-CoA acetyltransferase, cytosolic, putative, expressed	1
osa-miR2100-3p	LOC_Os09g07830.2|13109.m00641|cDNA	2.5	4.921	1	20	151	170	UGUUUAGGCGGAGUGGGGAG	CUCUCCUCUCCGCCUAAACC	Cleavage	acetyl-CoA acetyltransferase, cytosolic, putative, expressed	1
osa-miR2100-3p	LOC_Os09g07830.3|13109.m00640|cDNA	2.5	4.921	1	20	151	170	UGUUUAGGCGGAGUGGGGAG	CUCUCCUCUCCGCCUAAACC	Cleavage	acetyl-CoA acetyltransferase, cytosolic, putative, expressed	1
osa-miR2100-3p	LOC_Os03g02874.1|13103.m00266|cDNA	3	10.229	1	22	1301	1322	UGUUUAGGCGGAGUGGGGAGUG	UACUCCUCAAUCGGCCUAAAUA	Translation	retrotransposon protein, putative, Ty3-gypsy subclass, expressed	1
osa-miR2100-3p	LOC_Os05g10550.1|13105.m01133|cDNA	2.5	17.862	1	20	126	145	UGUUUAGGCGGAGUGGGGAG	CGCCCCGCUUCGCCUGAACA	Cleavage	hypothetical protein	1
osa-miR2100-3p	LOC_Os09g08120.1|13109.m00669|cDNA	3	21.696	1	20	66	85	UGUUUAGGCGGAGUGGGGAG	CUCCUCGCUCCGGCUAAACC	Cleavage	beta-fructofuranosidase, insoluble isoenzyme 7 precursor, putative, expressed	1
osa-miR2102-3p	LOC_Os01g31800.1|13101.m03198|cDNA	2	23.968	1	24	97	120	GCCGGUUCCGGUGGCGUCCAUGGC	GCCAUGGACGCCGCCGGAGCCGGA	Cleavage	Core histone H2A/H2B/H3/H4 domain containing protein, putative, expressed	1
osa-miR2104	LOC_Os07g34529.1|13107.m03517|cDNA	2.5	22.51	1	20	1612	1631	CGGCGAGGGGAUGCGAGCGU	ACGCCCGCCUCCCCUCGCUG	Cleavage	expressed protein	1
osa-miR2104	LOC_Os01g51550.1|13101.m05380|cDNA	3	21.701	1	20	587	606	CGGCGAGGGGAUGCGAGCGU	GCGCGCGCAUCCCGUCGCCG	Cleavage	peroxidase family protein	1
osa-miR2104	LOC_Os05g33430.1|13105.m03455|cDNA	3	23.788	1	20	237	256	CGGCGAGGGGAUGCGAGCGU	ACGCUUGCCUCCUCUUGCUG	Cleavage	xyloglucanase inhibitor, putative, expressed	1
osa-miR2104	LOC_Os07g13530.2|13107.m01407|cDNA	3	21.987	1	20	89	108	CGGCGAGGGGAUGCGAGCGU	GCGUCCGUGUCCCCUCGCCG	Cleavage	ras-related protein, putative, expressed	1
osa-miR2104	LOC_Os07g13530.1|13107.m01406|cDNA	3	21.987	1	20	89	108	CGGCGAGGGGAUGCGAGCGU	GCGUCCGUGUCCCCUCGCCG	Cleavage	ras-related protein, putative, expressed	1
osa-miR2106	LOC_Os02g17680.1|13102.m01974|cDNA	3	18.883	1	27	1312	1338	UCUGGCCGAGGUUUUCUGGAUACAUUC	GCAUAUUUCCAGAAGACCCUGGCCAGC	Translation	ethylene-responsive protein related, putative, expressed	1
osa-miR2120	LOC_Os12g17280.1|13112.m01831|cDNA	2.5	19.235	1	24	346	369	AGAAAAGAUCUUUAGUCCCGGUUG	CAACCGGGACUAAAGAUAUUUUCC	Cleavage	hypothetical protein	1
osa-miR2120	LOC_Os06g14910.1|13106.m01652|cDNA	2.5	14.314	1	23	498	520	AGAAAAGAUCUUUAGUCCCGGUU	AAUUGGGAUCAGAGAUCUUUUCU	Cleavage	retrotransposon protein, putative, unclassified	1
osa-miR2120	LOC_Os05g49870.1|13105.m05341|cDNA	2.5	14.482	1	23	681	703	AGAAAAGAUCUUUAGUCCCGGUU	GAUUGGGAACAAAGAUCUUUUCU	Cleavage	retrotransposon protein, putative, unclassified	1
osa-miR2121a	LOC_Os06g22919.2|13106.m02467|cDNA	0.5	16.187	1	24	831	854	AAAACGGAGCGGUCCAUUAGCGCG	CGUGCUAAUGGACUGCUCCGUUUU	Cleavage	DEFL9 - Defensin and Defensin-like DEFL family, expressed	1
osa-miR2121a	LOC_Os02g50810.2|13102.m05768|cDNA	1	16.318	1	24	887	910	AAAACGGAGCGGUCCAUUAGCGCG	CGUGUUAAUGGACUGCUCCGUUUU	Cleavage	expressed protein	1
osa-miR2121a	LOC_Os06g15170.1|13106.m01678|cDNA	0	21.571	1	24	1826	1849	AAAACGGAGCGGUCCAUUAGCGCG	CACGCUAAUGGACCGCUCCGUUUU	Cleavage	3-ketoacyl-CoA synthase, putative, expressed	1
osa-miR2121a	LOC_Os03g12010.2|13103.m01361|cDNA	1	22.657	1	24	1887	1910	AAAACGGAGCGGUCCAUUAGCGCG	UGCGCUAAUGAACCGCUCCGUUUU	Cleavage	expressed protein	1
osa-miR2121a	LOC_Os03g12010.3|13103.m01362|cDNA	1	22.657	1	24	2590	2613	AAAACGGAGCGGUCCAUUAGCGCG	UGCGCUAAUGAACCGCUCCGUUUU	Cleavage	expressed protein	1
osa-miR2121a	LOC_Os03g12010.4|13103.m01363|cDNA	1	22.657	1	24	2590	2613	AAAACGGAGCGGUCCAUUAGCGCG	UGCGCUAAUGAACCGCUCCGUUUU	Cleavage	expressed protein	1
osa-miR2121a	LOC_Os02g31230.1|13102.m03418|cDNA	0.5	14.088	1	24	414	437	AAAACGGAGCGGUCCAUUAGCGCG	UGCACUAAUGGAUCGCUCCGUUUU	Cleavage	expressed protein	1
osa-miR2121a	LOC_Os03g50470.1|13103.m05487|cDNA	1	17.825	1	24	2990	3013	AAAACGGAGCGGUCCAUUAGCGCG	CACGCUAAUGGACCACUCCGUUUU	Translation	expressed protein	1
osa-miR2121a	LOC_Os06g35910.2|13106.m03708|cDNA	2.5	24.413	1	24	2171	2194	AAAACGGAGCGGUCCAUUAGCGCG	UGCGCUAAUGAGUUGCUCCGUUUU	Cleavage	FYVE zinc finger domain containing protein, expressed	1
osa-miR2121a	LOC_Os01g08010.1|13101.m00829|cDNA	3	13.092	1	24	1775	1798	AAAACGGAGCGGUCCAUUAGCGCG	CACGCUAAUAGAUUACUCCGUUUU	Translation	expressed protein	1
osa-miR2121b	LOC_Os06g22919.2|13106.m02467|cDNA	0.5	16.187	1	24	831	854	AAAACGGAGCGGUCCAUUAGCGCG	CGUGCUAAUGGACUGCUCCGUUUU	Cleavage	DEFL9 - Defensin and Defensin-like DEFL family, expressed	1
osa-miR2121b	LOC_Os02g50810.2|13102.m05768|cDNA	1	16.318	1	24	887	910	AAAACGGAGCGGUCCAUUAGCGCG	CGUGUUAAUGGACUGCUCCGUUUU	Cleavage	expressed protein	1
osa-miR2121b	LOC_Os06g15170.1|13106.m01678|cDNA	0	21.571	1	24	1826	1849	AAAACGGAGCGGUCCAUUAGCGCG	CACGCUAAUGGACCGCUCCGUUUU	Cleavage	3-ketoacyl-CoA synthase, putative, expressed	1
osa-miR2121b	LOC_Os03g12010.2|13103.m01361|cDNA	1	22.657	1	24	1887	1910	AAAACGGAGCGGUCCAUUAGCGCG	UGCGCUAAUGAACCGCUCCGUUUU	Cleavage	expressed protein	1
osa-miR2121b	LOC_Os03g12010.3|13103.m01362|cDNA	1	22.657	1	24	2590	2613	AAAACGGAGCGGUCCAUUAGCGCG	UGCGCUAAUGAACCGCUCCGUUUU	Cleavage	expressed protein	1
osa-miR2121b	LOC_Os03g12010.4|13103.m01363|cDNA	1	22.657	1	24	2590	2613	AAAACGGAGCGGUCCAUUAGCGCG	UGCGCUAAUGAACCGCUCCGUUUU	Cleavage	expressed protein	1
osa-miR2121b	LOC_Os02g31230.1|13102.m03418|cDNA	0.5	14.088	1	24	414	437	AAAACGGAGCGGUCCAUUAGCGCG	UGCACUAAUGGAUCGCUCCGUUUU	Cleavage	expressed protein	1
osa-miR2121b	LOC_Os03g50470.1|13103.m05487|cDNA	1	17.825	1	24	2990	3013	AAAACGGAGCGGUCCAUUAGCGCG	CACGCUAAUGGACCACUCCGUUUU	Translation	expressed protein	1
osa-miR2121b	LOC_Os06g35910.2|13106.m03708|cDNA	2.5	24.413	1	24	2171	2194	AAAACGGAGCGGUCCAUUAGCGCG	UGCGCUAAUGAGUUGCUCCGUUUU	Cleavage	FYVE zinc finger domain containing protein, expressed	1
osa-miR2121b	LOC_Os01g08010.1|13101.m00829|cDNA	3	13.092	1	24	1775	1798	AAAACGGAGCGGUCCAUUAGCGCG	CACGCUAAUAGAUUACUCCGUUUU	Translation	expressed protein	1
osa-miR2863a	LOC_Os11g08530.1|13111.m00899|cDNA	3	22.267	1	21	273	293	UUGUCCCAUUCUAGUUUAGCU	AGCUAAAUUAGAAUGGGGAAG	Cleavage	RNA-directed DNA polymerase, putative, expressed	1
osa-miR2863a	LOC_Os10g26910.1|13110.m02300|cDNA	3	16.724	1	21	2393	2413	UUGUCCCAUUCUAGUUUAGCU	AGUUAAAUUAUAGUGGGACAG	Translation	transposon protein, putative, CACTA, En/Spm sub-class	1
osa-miR2863a	LOC_Os02g43750.1|13102.m04860|cDNA	3	11.585	1	21	2028	2048	UUGUCCCAUUCUAGUUUAGCU	AGCUAAGGAAGAAUGGGAUAA	Cleavage	transcription initiation factor, putative, expressed	1
osa-miR2863a	LOC_Os04g34300.1|13104.m03329|cDNA	3	22.1	1	21	486	506	UUGUCCCAUUCUAGUUUAGCU	GGCCAAGCUUGGAUGGGACAA	Cleavage	serine/threonine-protein kinase receptor precursor, putative	1
osa-miR2865	LOC_Os01g70850.2|13101.m07709|cDNA	2	23.962	1	22	720	741	UCAGCAGUCGACUGUACCGUGC	GCACGGUAUAGUCGACUGCAGA	Cleavage	esterase, putative, expressed	1
osa-miR2869	LOC_Os07g36450.1|13107.m03744|cDNA	3	18.38	1	20	974	993	UCCCGACAUUAAAUUCUGGG	UCCAGAAUUUGAUGUUUGGA	Cleavage	PPR repeat domain containing protein, putative, expressed	1
osa-miR2870	LOC_Os04g35940.1|13104.m03515|cDNA	3	22.181	1	21	795	815	UAAUCAGUUUGGGGAGACAAA	UUUGUCCUUCCAAACUGGUUG	Cleavage	OsFBX135 - F-box domain containing protein, expressed	1
osa-miR2873	LOC_Os02g06090.1|13102.m00670|cDNA	2.5	13.23	1	23	410	433	UUUGGACUUA-AAUUUGGUAACAA	UAGUUGCCAAAUUCUAAGUCCAAA	Translation	phytosulfokine receptor precursor, putative, expressed	1
osa-miR2873	LOC_Os04g19360.1|13104.m01775|cDNA	3	20.459	1	24	1629	1653	UUUGGACUUAAAUUUGGUAA-CAAU	AUUGCUUGCUGAAUUUGGGUUCAAA	Cleavage	retrotransposon protein, putative, Ty3-gypsy subclass	1
osa-miR2873	LOC_Os08g03630.1|13108.m00327|cDNA	2.5	10.599	1	20	1852	1871	UUUGGACUUAAAUUUGGUAA	UUACUGAAUUUGAGUUCAAG	Cleavage	acyl-activating enzyme 14, putative, expressed	1
osa-miR2873	LOC_Os07g44630.1|13107.m04699|cDNA	3	16.467	1	20	1132	1151	UUUGGACUUAAAUUUGGUAA	UUGCCAAAUUUGAGUUCAUA	Cleavage	thymidylate kinase, putative, expressed	1
osa-miR2873	LOC_Os07g44630.2|13107.m04698|cDNA	3	16.467	1	20	1225	1244	UUUGGACUUAAAUUUGGUAA	UUGCCAAAUUUGAGUUCAUA	Cleavage	thymidylate kinase, putative, expressed	1
osa-miR2874	LOC_Os04g33820.1|13104.m03279|cDNA	2	13.379	1	20	1189	1208	UAACAUGUGAACAGUGUCAA	UUGACAUUGUUCGCAUGUUC	Cleavage	OsFBX132 - F-box domain containing protein, expressed	1
osa-miR2874	LOC_Os05g04510.1|13105.m00454|cDNA	2.5	14.387	1	20	1766	1785	UAACAUGUGAACAGUGUCAA	UUGAUGCUGUACACAUGUUG	Translation	S-adenosylmethionine synthetase, putative, expressed	1
osa-miR2874	LOC_Os05g02220.4|13105.m00182|cDNA	3	17.63	1	21	1730	1750	UAACAUGUGAACAGUGUCAAA	UUUCACGUUGCUCACAUGUUA	Translation	ACT domain containing protein, expressed	1
osa-miR2874	LOC_Os05g02220.5|13105.m00179|cDNA	3	17.63	1	21	1885	1905	UAACAUGUGAACAGUGUCAAA	UUUCACGUUGCUCACAUGUUA	Translation	ACT domain containing protein, expressed	1
osa-miR2874	LOC_Os05g02220.3|13105.m00180|cDNA	3	17.63	1	21	1929	1949	UAACAUGUGAACAGUGUCAAA	UUUCACGUUGCUCACAUGUUA	Translation	ACT domain containing protein, expressed	1
osa-miR2874	LOC_Os05g02220.2|13105.m00181|cDNA	3	17.63	1	21	1933	1953	UAACAUGUGAACAGUGUCAAA	UUUCACGUUGCUCACAUGUUA	Translation	ACT domain containing protein, expressed	1
osa-miR2874	LOC_Os05g02220.1|13105.m00178|cDNA	3	17.63	1	21	2004	2024	UAACAUGUGAACAGUGUCAAA	UUUCACGUUGCUCACAUGUUA	Translation	ACT domain containing protein, expressed	1
osa-miR2874	LOC_Os05g23720.1|13105.m02418|cDNA	2.5	19.112	1	20	1683	1702	UAACAUGUGAACAGUGUCAA	UGGACACCGUUUACAUGUUA	Cleavage	mitochondrial carrier protein, putative, expressed	1
osa-miR2874	LOC_Os09g07300.1|13109.m00575|cDNA	3	13.055	1	20	3198	3217	UAACAUGUGAACAGUGUCAA	UGGACAUUGUUUACAUGUUU	Cleavage	BIG, putative, expressed	1
osa-miR2876	LOC_Os01g61044.2|13101.m06497|cDNA	3	24.068	1	21	610	630	AUAUGAACACUGUUGCCAGCA	UACUGGCAGUGGUGUUCAUGU	Cleavage	transmembrane amino acid transporter protein, putative, expressed	1
osa-miR2876	LOC_Os01g61044.1|13101.m06498|cDNA	3	22.212	1	21	715	735	AUAUGAACACUGUUGCCAGCA	UACUGGCAGUGGUGUUCAUGU	Cleavage	transmembrane amino acid transporter protein, putative, expressed	1
osa-miR2876	LOC_Os08g23700.1|13108.m02428|cDNA	3	19.307	1	21	409	429	AUAUGAACACUGUUGCCAGCA	UGAUGGUAGUAGUGUUCAUGU	Cleavage	transposon protein, putative, Mutator sub-class, expressed	1
osa-miR2876	LOC_Os11g32170.1|13111.m03130|cDNA	3	14.801	1	21	3081	3101	AUAUGAACACUGUUGCCAGCA	UGGUGGUAAUAAUGUUCAUAU	Translation	stripe rust resistance protein Yr10, putative	1
osa-miR2877	LOC_Os03g12950.1|13103.m01498|cDNA	2.5	22.423	1	24	620	643	UUGCAUCCUCUGCACUUUGGGCCU	AGGGCCAAGAAGCAGAGGAUGCAA	Cleavage	AP2-like ethylene-responsive transcription factor AINTEGUMENTA, putative, expressed	1
osa-miR2877	LOC_Os04g09960.1|13104.m00889|cDNA	3	21.682	1	22	37	58	UUGCAUCCUCUGCACUUUGGGC	GCCCAAAGUGAAGAGGAGGCGA	Cleavage	hypothetical protein	1
osa-miR2877	LOC_Os12g10190.2|13112.m01077|cDNA	3	22.979	1	23	2383	2405	UUGCAUCCUCUGCACUUUGGGCC	GGACCAGAGUUCAGAGGUUGCAA	Cleavage	transposon protein, putative, unclassified, expressed	1
osa-miR2877	LOC_Os12g10190.1|13112.m01078|cDNA	3	22.979	1	23	2279	2301	UUGCAUCCUCUGCACUUUGGGCC	GGACCAGAGUUCAGAGGUUGCAA	Cleavage	transposon protein, putative, unclassified, expressed	1
osa-miR2877	LOC_Os03g44484.1|13103.m04787|cDNA	3	16.152	1	21	1625	1645	UUGCAUCCUCUGCACUUUGGG	CUUUGAGUGCAGAGGGUGCAA	Cleavage	DNA-directed RNA polymerase II subunit RPB2, putative, expressed	1
osa-miR2877	LOC_Os08g06070.1|13108.m00603|cDNA	3	14.86	1	21	1551	1571	UUGCAUCCUCUGCACUUUGGG	UUUGAAGUGCAGAGUAUGCAA	Cleavage	ELF7, putative, expressed	1
osa-miR2877	LOC_Os03g44484.2|13103.m13001|cDNA	3	16.152	1	21	1008	1028	UUGCAUCCUCUGCACUUUGGG	CUUUGAGUGCAGAGGGUGCAA	Cleavage	DNA-directed RNA polymerase II subunit RPB2, putative, expressed	1
osa-miR2879	LOC_Os01g16160.1|13101.m01796|cDNA	3	20.422	1	20	1871	1890	AGAUGUGUUAAAAUAAUGAC	CUCAUUGUUUUGAUGCAUCU	Cleavage	retrotransposon protein, putative, unclassified	1
osa-miR2880	LOC_Os08g37360.1|13108.m03931|cDNA	2.5	20.775	1	24	319	342	ACGGUAUCCCGUUCGGACAGGAUG	CAUUCUGUCCUAACGGGAUUCCGU	Cleavage	hypothetical protein	1
osa-miR2880	LOC_Os03g40920.1|13103.m04410|cDNA	3	23.009	1	24	1333	1356	ACGGUAUCCCGUUCGGACAGGAUG	CAUCCCGUCUGAACGGGAAACCGU	Cleavage	expressed protein	1
osa-miR2880	LOC_Os01g63830.1|13101.m06851|cDNA	3	13.32	1	23	204	226	ACGGUAUCCCGUUCGGACAGGAU	AUACCGUUCGAACGAGAUAUCGU	Translation	dehydrodolichyl diphosphate synthase, putative, expressed	1
osa-miR2880	LOC_Os04g58390.1|13104.m06130|cDNA	3	22.21	1	23	1396	1418	ACGGUAUCCCGUUCGGACAGGAU	GUGCUGUUCUGCCGGGAUACCGU	Cleavage	allantoinase, putative, expressed	1
osa-miR2907a	LOC_Os04g39520.1|13104.m03832|cDNA	3	22.102	1	21	929	949	CGAGCGAGGGCCUCGGGGCAG	UUGCCUCGGGGUGCUCGCUUG	Translation	ZOS4-08 - C2H2 zinc finger protein	1
osa-miR2907a	LOC_Os03g31044.1|13103.m03544|cDNA	3	16.438	1	20	1640	1659	CGAGCGAGGGCCUCGGGGCA	UGCUCAGAGGCCUUCGCUCU	Cleavage	expressed protein	1
osa-miR2907b	LOC_Os04g39520.1|13104.m03832|cDNA	3	22.102	1	21	929	949	CGAGCGAGGGCCUCGGGGCAG	UUGCCUCGGGGUGCUCGCUUG	Translation	ZOS4-08 - C2H2 zinc finger protein	1
osa-miR2907b	LOC_Os03g31044.1|13103.m03544|cDNA	3	16.438	1	20	1640	1659	CGAGCGAGGGCCUCGGGGCA	UGCUCAGAGGCCUUCGCUCU	Cleavage	expressed protein	1
osa-miR2921	LOC_Os03g48780.1|13103.m05271|cDNA	3	9.917	1	24	1042	1065	AAUAUAACUUUAAAGCAAUAAGAU	AUCAUGUUGUUUUGAAAUUGUAUU	Cleavage	Cupin domain containing protein, expressed	1
osa-miR2921	LOC_Os11g14420.1|13111.m01478|cDNA	3	20.54	1	22	1747	1768	AAUAUAACUUUAAAGCAAUAAG	UUUAUAGCUUUGGAGUUGUGUU	Cleavage	inactive receptor kinase At1g27190 precursor, putative, expressed	1
osa-miR2921	LOC_Os10g36490.1|13110.m03304|cDNA	3	15.966	1	20	1835	1854	AAUAUAACUUUAAAGCAAUA	GAUUGCUUUGAAGUUGUAUC	Cleavage	HEAT repeat family protein, putative, expressed	1
osa-miR2921	LOC_Os07g01240.1|13107.m00031|cDNA	3	11.748	1	21	1787	1807	AAUAUAACUUUAAAGCAAUAA	UUAUUGUUUAGAAUUUAUAUU	Cleavage	expressed protein	1
osa-miR395b	LOC_Os03g09940.1|13103.m01104|cDNA	0	21.103	1	20	318	337	UGAAGUGUUUGGGGGAACUC	GAGUUCCCCCAAACACUUCA	Cleavage	sulfate transporter, putative, expressed	1
osa-miR395b	LOC_Os03g53230.1|13103.m05811|cDNA	1	19.726	1	20	595	614	UGAAGUGUUUGGGGGAACUC	GAGUUCCUCCAAGCACUUCA	Cleavage	bifunctional 3-phosphoadenosine 5-phosphosulfate synthetase, putative, expressed	1
osa-miR395b	LOC_Os03g09930.1|13103.m01102|cDNA	1	16.187	1	20	111	130	UGAAGUGUUUGGGGGAACUC	GAGUUCACCCAAACACUUCA	Cleavage	sulfate transporter, putative, expressed	1
osa-miR395b	LOC_Os03g08430.2|13103.m00969|cDNA	3	18.992	1	20	2578	2597	UGAAGUGUUUGGGGGAACUC	GAGUUCCUCCGGACCCUUCA	Cleavage	SAC domain containing protein, putative, expressed	1
osa-miR395b	LOC_Os03g08430.1|13103.m00968|cDNA	3	18.992	1	20	2578	2597	UGAAGUGUUUGGGGGAACUC	GAGUUCCUCCGGACCCUUCA	Cleavage	SAC domain containing protein, putative, expressed	1
osa-miR395b	LOC_Os06g46480.1|13106.m04913|cDNA	3	12.441	1	20	1104	1123	UGAAGUGUUUGGGGGAACUC	CAGUUACUCCAAGCACUUCA	Cleavage	expressed protein	1
osa-miR395d	LOC_Os03g09940.1|13103.m01104|cDNA	0	21.103	1	20	318	337	UGAAGUGUUUGGGGGAACUC	GAGUUCCCCCAAACACUUCA	Cleavage	sulfate transporter, putative, expressed	1
osa-miR395d	LOC_Os03g53230.1|13103.m05811|cDNA	1	19.726	1	20	595	614	UGAAGUGUUUGGGGGAACUC	GAGUUCCUCCAAGCACUUCA	Cleavage	bifunctional 3-phosphoadenosine 5-phosphosulfate synthetase, putative, expressed	1
osa-miR395d	LOC_Os03g09930.1|13103.m01102|cDNA	1	16.187	1	20	111	130	UGAAGUGUUUGGGGGAACUC	GAGUUCACCCAAACACUUCA	Cleavage	sulfate transporter, putative, expressed	1
osa-miR395d	LOC_Os03g08430.2|13103.m00969|cDNA	3	18.992	1	20	2578	2597	UGAAGUGUUUGGGGGAACUC	GAGUUCCUCCGGACCCUUCA	Cleavage	SAC domain containing protein, putative, expressed	1
osa-miR395d	LOC_Os03g08430.1|13103.m00968|cDNA	3	18.992	1	20	2578	2597	UGAAGUGUUUGGGGGAACUC	GAGUUCCUCCGGACCCUUCA	Cleavage	SAC domain containing protein, putative, expressed	1
osa-miR395d	LOC_Os06g46480.1|13106.m04913|cDNA	3	12.441	1	20	1104	1123	UGAAGUGUUUGGGGGAACUC	CAGUUACUCCAAGCACUUCA	Cleavage	expressed protein	1
osa-miR395e	LOC_Os03g09940.1|13103.m01104|cDNA	0	21.103	1	20	318	337	UGAAGUGUUUGGGGGAACUC	GAGUUCCCCCAAACACUUCA	Cleavage	sulfate transporter, putative, expressed	1
osa-miR395e	LOC_Os03g53230.1|13103.m05811|cDNA	1	19.726	1	20	595	614	UGAAGUGUUUGGGGGAACUC	GAGUUCCUCCAAGCACUUCA	Cleavage	bifunctional 3-phosphoadenosine 5-phosphosulfate synthetase, putative, expressed	1
osa-miR395e	LOC_Os03g09930.1|13103.m01102|cDNA	1	16.187	1	20	111	130	UGAAGUGUUUGGGGGAACUC	GAGUUCACCCAAACACUUCA	Cleavage	sulfate transporter, putative, expressed	1
osa-miR395e	LOC_Os03g08430.2|13103.m00969|cDNA	3	18.992	1	20	2578	2597	UGAAGUGUUUGGGGGAACUC	GAGUUCCUCCGGACCCUUCA	Cleavage	SAC domain containing protein, putative, expressed	1
osa-miR395e	LOC_Os03g08430.1|13103.m00968|cDNA	3	18.992	1	20	2578	2597	UGAAGUGUUUGGGGGAACUC	GAGUUCCUCCGGACCCUUCA	Cleavage	SAC domain containing protein, putative, expressed	1
osa-miR395e	LOC_Os06g46480.1|13106.m04913|cDNA	3	12.441	1	20	1104	1123	UGAAGUGUUUGGGGGAACUC	CAGUUACUCCAAGCACUUCA	Cleavage	expressed protein	1
osa-miR395g	LOC_Os03g09940.1|13103.m01104|cDNA	0	21.103	1	20	318	337	UGAAGUGUUUGGGGGAACUC	GAGUUCCCCCAAACACUUCA	Cleavage	sulfate transporter, putative, expressed	1
osa-miR395g	LOC_Os03g53230.1|13103.m05811|cDNA	1	19.726	1	20	595	614	UGAAGUGUUUGGGGGAACUC	GAGUUCCUCCAAGCACUUCA	Cleavage	bifunctional 3-phosphoadenosine 5-phosphosulfate synthetase, putative, expressed	1
osa-miR395g	LOC_Os03g09930.1|13103.m01102|cDNA	1	16.187	1	20	111	130	UGAAGUGUUUGGGGGAACUC	GAGUUCACCCAAACACUUCA	Cleavage	sulfate transporter, putative, expressed	1
osa-miR395g	LOC_Os03g08430.2|13103.m00969|cDNA	3	18.992	1	20	2578	2597	UGAAGUGUUUGGGGGAACUC	GAGUUCCUCCGGACCCUUCA	Cleavage	SAC domain containing protein, putative, expressed	1
osa-miR395g	LOC_Os03g08430.1|13103.m00968|cDNA	3	18.992	1	20	2578	2597	UGAAGUGUUUGGGGGAACUC	GAGUUCCUCCGGACCCUUCA	Cleavage	SAC domain containing protein, putative, expressed	1
osa-miR395g	LOC_Os06g46480.1|13106.m04913|cDNA	3	12.441	1	20	1104	1123	UGAAGUGUUUGGGGGAACUC	CAGUUACUCCAAGCACUUCA	Cleavage	expressed protein	1
osa-miR395h	LOC_Os03g09940.1|13103.m01104|cDNA	0	21.103	1	20	318	337	UGAAGUGUUUGGGGGAACUC	GAGUUCCCCCAAACACUUCA	Cleavage	sulfate transporter, putative, expressed	1
osa-miR395h	LOC_Os03g53230.1|13103.m05811|cDNA	1	19.726	1	20	595	614	UGAAGUGUUUGGGGGAACUC	GAGUUCCUCCAAGCACUUCA	Cleavage	bifunctional 3-phosphoadenosine 5-phosphosulfate synthetase, putative, expressed	1
osa-miR395h	LOC_Os03g09930.1|13103.m01102|cDNA	1	16.187	1	20	111	130	UGAAGUGUUUGGGGGAACUC	GAGUUCACCCAAACACUUCA	Cleavage	sulfate transporter, putative, expressed	1
osa-miR395h	LOC_Os03g08430.2|13103.m00969|cDNA	3	18.992	1	20	2578	2597	UGAAGUGUUUGGGGGAACUC	GAGUUCCUCCGGACCCUUCA	Cleavage	SAC domain containing protein, putative, expressed	1
osa-miR395h	LOC_Os03g08430.1|13103.m00968|cDNA	3	18.992	1	20	2578	2597	UGAAGUGUUUGGGGGAACUC	GAGUUCCUCCGGACCCUUCA	Cleavage	SAC domain containing protein, putative, expressed	1
osa-miR395h	LOC_Os06g46480.1|13106.m04913|cDNA	3	12.441	1	20	1104	1123	UGAAGUGUUUGGGGGAACUC	CAGUUACUCCAAGCACUUCA	Cleavage	expressed protein	1
osa-miR395i	LOC_Os03g09940.1|13103.m01104|cDNA	0	21.103	1	20	318	337	UGAAGUGUUUGGGGGAACUC	GAGUUCCCCCAAACACUUCA	Cleavage	sulfate transporter, putative, expressed	1
osa-miR395i	LOC_Os03g53230.1|13103.m05811|cDNA	1	19.726	1	20	595	614	UGAAGUGUUUGGGGGAACUC	GAGUUCCUCCAAGCACUUCA	Cleavage	bifunctional 3-phosphoadenosine 5-phosphosulfate synthetase, putative, expressed	1
osa-miR395i	LOC_Os03g09930.1|13103.m01102|cDNA	1	16.187	1	20	111	130	UGAAGUGUUUGGGGGAACUC	GAGUUCACCCAAACACUUCA	Cleavage	sulfate transporter, putative, expressed	1
osa-miR395i	LOC_Os03g08430.2|13103.m00969|cDNA	3	18.992	1	20	2578	2597	UGAAGUGUUUGGGGGAACUC	GAGUUCCUCCGGACCCUUCA	Cleavage	SAC domain containing protein, putative, expressed	1
osa-miR395i	LOC_Os03g08430.1|13103.m00968|cDNA	3	18.992	1	20	2578	2597	UGAAGUGUUUGGGGGAACUC	GAGUUCCUCCGGACCCUUCA	Cleavage	SAC domain containing protein, putative, expressed	1
osa-miR395i	LOC_Os06g46480.1|13106.m04913|cDNA	3	12.441	1	20	1104	1123	UGAAGUGUUUGGGGGAACUC	CAGUUACUCCAAGCACUUCA	Cleavage	expressed protein	1
osa-miR395j	LOC_Os03g09940.1|13103.m01104|cDNA	0	21.103	1	20	318	337	UGAAGUGUUUGGGGGAACUC	GAGUUCCCCCAAACACUUCA	Cleavage	sulfate transporter, putative, expressed	1
osa-miR395j	LOC_Os03g53230.1|13103.m05811|cDNA	1	19.726	1	20	595	614	UGAAGUGUUUGGGGGAACUC	GAGUUCCUCCAAGCACUUCA	Cleavage	bifunctional 3-phosphoadenosine 5-phosphosulfate synthetase, putative, expressed	1
osa-miR395j	LOC_Os03g09930.1|13103.m01102|cDNA	1	16.187	1	20	111	130	UGAAGUGUUUGGGGGAACUC	GAGUUCACCCAAACACUUCA	Cleavage	sulfate transporter, putative, expressed	1
osa-miR395j	LOC_Os03g08430.2|13103.m00969|cDNA	3	18.992	1	20	2578	2597	UGAAGUGUUUGGGGGAACUC	GAGUUCCUCCGGACCCUUCA	Cleavage	SAC domain containing protein, putative, expressed	1
osa-miR395j	LOC_Os03g08430.1|13103.m00968|cDNA	3	18.992	1	20	2578	2597	UGAAGUGUUUGGGGGAACUC	GAGUUCCUCCGGACCCUUCA	Cleavage	SAC domain containing protein, putative, expressed	1
osa-miR395j	LOC_Os06g46480.1|13106.m04913|cDNA	3	12.441	1	20	1104	1123	UGAAGUGUUUGGGGGAACUC	CAGUUACUCCAAGCACUUCA	Cleavage	expressed protein	1
osa-miR395k	LOC_Os03g09940.1|13103.m01104|cDNA	0	21.103	1	20	318	337	UGAAGUGUUUGGGGGAACUC	GAGUUCCCCCAAACACUUCA	Cleavage	sulfate transporter, putative, expressed	1
osa-miR395k	LOC_Os03g53230.1|13103.m05811|cDNA	1	19.726	1	20	595	614	UGAAGUGUUUGGGGGAACUC	GAGUUCCUCCAAGCACUUCA	Cleavage	bifunctional 3-phosphoadenosine 5-phosphosulfate synthetase, putative, expressed	1
osa-miR395k	LOC_Os03g09930.1|13103.m01102|cDNA	1	16.187	1	20	111	130	UGAAGUGUUUGGGGGAACUC	GAGUUCACCCAAACACUUCA	Cleavage	sulfate transporter, putative, expressed	1
osa-miR395k	LOC_Os03g08430.2|13103.m00969|cDNA	3	18.992	1	20	2578	2597	UGAAGUGUUUGGGGGAACUC	GAGUUCCUCCGGACCCUUCA	Cleavage	SAC domain containing protein, putative, expressed	1
osa-miR395k	LOC_Os03g08430.1|13103.m00968|cDNA	3	18.992	1	20	2578	2597	UGAAGUGUUUGGGGGAACUC	GAGUUCCUCCGGACCCUUCA	Cleavage	SAC domain containing protein, putative, expressed	1
osa-miR395k	LOC_Os06g46480.1|13106.m04913|cDNA	3	12.441	1	20	1104	1123	UGAAGUGUUUGGGGGAACUC	CAGUUACUCCAAGCACUUCA	Cleavage	expressed protein	1
osa-miR395l	LOC_Os03g09940.1|13103.m01104|cDNA	0	21.103	1	20	318	337	UGAAGUGUUUGGGGGAACUC	GAGUUCCCCCAAACACUUCA	Cleavage	sulfate transporter, putative, expressed	1
osa-miR395l	LOC_Os03g53230.1|13103.m05811|cDNA	1	19.726	1	20	595	614	UGAAGUGUUUGGGGGAACUC	GAGUUCCUCCAAGCACUUCA	Cleavage	bifunctional 3-phosphoadenosine 5-phosphosulfate synthetase, putative, expressed	1
osa-miR395l	LOC_Os03g09930.1|13103.m01102|cDNA	1	16.187	1	20	111	130	UGAAGUGUUUGGGGGAACUC	GAGUUCACCCAAACACUUCA	Cleavage	sulfate transporter, putative, expressed	1
osa-miR395l	LOC_Os03g08430.2|13103.m00969|cDNA	3	18.992	1	20	2578	2597	UGAAGUGUUUGGGGGAACUC	GAGUUCCUCCGGACCCUUCA	Cleavage	SAC domain containing protein, putative, expressed	1
osa-miR395l	LOC_Os03g08430.1|13103.m00968|cDNA	3	18.992	1	20	2578	2597	UGAAGUGUUUGGGGGAACUC	GAGUUCCUCCGGACCCUUCA	Cleavage	SAC domain containing protein, putative, expressed	1
osa-miR395l	LOC_Os06g46480.1|13106.m04913|cDNA	3	12.441	1	20	1104	1123	UGAAGUGUUUGGGGGAACUC	CAGUUACUCCAAGCACUUCA	Cleavage	expressed protein	1
osa-miR395m	LOC_Os03g09940.1|13103.m01104|cDNA	0	21.103	1	20	318	337	UGAAGUGUUUGGGGGAACUC	GAGUUCCCCCAAACACUUCA	Cleavage	sulfate transporter, putative, expressed	1
osa-miR395m	LOC_Os03g53230.1|13103.m05811|cDNA	1	19.726	1	20	595	614	UGAAGUGUUUGGGGGAACUC	GAGUUCCUCCAAGCACUUCA	Cleavage	bifunctional 3-phosphoadenosine 5-phosphosulfate synthetase, putative, expressed	1
osa-miR395m	LOC_Os03g09930.1|13103.m01102|cDNA	1	16.187	1	20	111	130	UGAAGUGUUUGGGGGAACUC	GAGUUCACCCAAACACUUCA	Cleavage	sulfate transporter, putative, expressed	1
osa-miR395m	LOC_Os03g08430.2|13103.m00969|cDNA	3	18.992	1	20	2578	2597	UGAAGUGUUUGGGGGAACUC	GAGUUCCUCCGGACCCUUCA	Cleavage	SAC domain containing protein, putative, expressed	1
osa-miR395m	LOC_Os03g08430.1|13103.m00968|cDNA	3	18.992	1	20	2578	2597	UGAAGUGUUUGGGGGAACUC	GAGUUCCUCCGGACCCUUCA	Cleavage	SAC domain containing protein, putative, expressed	1
osa-miR395m	LOC_Os06g46480.1|13106.m04913|cDNA	3	12.441	1	20	1104	1123	UGAAGUGUUUGGGGGAACUC	CAGUUACUCCAAGCACUUCA	Cleavage	expressed protein	1
osa-miR395n	LOC_Os03g09940.1|13103.m01104|cDNA	0	21.103	1	20	318	337	UGAAGUGUUUGGGGGAACUC	GAGUUCCCCCAAACACUUCA	Cleavage	sulfate transporter, putative, expressed	1
osa-miR395n	LOC_Os03g53230.1|13103.m05811|cDNA	1	19.726	1	20	595	614	UGAAGUGUUUGGGGGAACUC	GAGUUCCUCCAAGCACUUCA	Cleavage	bifunctional 3-phosphoadenosine 5-phosphosulfate synthetase, putative, expressed	1
osa-miR395n	LOC_Os03g09930.1|13103.m01102|cDNA	1	16.187	1	20	111	130	UGAAGUGUUUGGGGGAACUC	GAGUUCACCCAAACACUUCA	Cleavage	sulfate transporter, putative, expressed	1
osa-miR395n	LOC_Os03g08430.2|13103.m00969|cDNA	3	18.992	1	20	2578	2597	UGAAGUGUUUGGGGGAACUC	GAGUUCCUCCGGACCCUUCA	Cleavage	SAC domain containing protein, putative, expressed	1
osa-miR395n	LOC_Os03g08430.1|13103.m00968|cDNA	3	18.992	1	20	2578	2597	UGAAGUGUUUGGGGGAACUC	GAGUUCCUCCGGACCCUUCA	Cleavage	SAC domain containing protein, putative, expressed	1
osa-miR395n	LOC_Os06g46480.1|13106.m04913|cDNA	3	12.441	1	20	1104	1123	UGAAGUGUUUGGGGGAACUC	CAGUUACUCCAAGCACUUCA	Cleavage	expressed protein	1
osa-miR395p	LOC_Os03g09940.1|13103.m01104|cDNA	0	21.103	1	20	318	337	UGAAGUGUUUGGGGGAACUC	GAGUUCCCCCAAACACUUCA	Cleavage	sulfate transporter, putative, expressed	1
osa-miR395p	LOC_Os03g53230.1|13103.m05811|cDNA	1	19.726	1	20	595	614	UGAAGUGUUUGGGGGAACUC	GAGUUCCUCCAAGCACUUCA	Cleavage	bifunctional 3-phosphoadenosine 5-phosphosulfate synthetase, putative, expressed	1
osa-miR395p	LOC_Os03g09930.1|13103.m01102|cDNA	1	16.187	1	20	111	130	UGAAGUGUUUGGGGGAACUC	GAGUUCACCCAAACACUUCA	Cleavage	sulfate transporter, putative, expressed	1
osa-miR395p	LOC_Os03g08430.2|13103.m00969|cDNA	3	18.992	1	20	2578	2597	UGAAGUGUUUGGGGGAACUC	GAGUUCCUCCGGACCCUUCA	Cleavage	SAC domain containing protein, putative, expressed	1
osa-miR395p	LOC_Os03g08430.1|13103.m00968|cDNA	3	18.992	1	20	2578	2597	UGAAGUGUUUGGGGGAACUC	GAGUUCCUCCGGACCCUUCA	Cleavage	SAC domain containing protein, putative, expressed	1
osa-miR395p	LOC_Os06g46480.1|13106.m04913|cDNA	3	12.441	1	20	1104	1123	UGAAGUGUUUGGGGGAACUC	CAGUUACUCCAAGCACUUCA	Cleavage	expressed protein	1
osa-miR395q	LOC_Os03g09940.1|13103.m01104|cDNA	0	21.103	1	20	318	337	UGAAGUGUUUGGGGGAACUC	GAGUUCCCCCAAACACUUCA	Cleavage	sulfate transporter, putative, expressed	1
osa-miR395q	LOC_Os03g53230.1|13103.m05811|cDNA	1	19.726	1	20	595	614	UGAAGUGUUUGGGGGAACUC	GAGUUCCUCCAAGCACUUCA	Cleavage	bifunctional 3-phosphoadenosine 5-phosphosulfate synthetase, putative, expressed	1
osa-miR395q	LOC_Os03g09930.1|13103.m01102|cDNA	1	16.187	1	20	111	130	UGAAGUGUUUGGGGGAACUC	GAGUUCACCCAAACACUUCA	Cleavage	sulfate transporter, putative, expressed	1
osa-miR395q	LOC_Os03g08430.2|13103.m00969|cDNA	3	18.992	1	20	2578	2597	UGAAGUGUUUGGGGGAACUC	GAGUUCCUCCGGACCCUUCA	Cleavage	SAC domain containing protein, putative, expressed	1
osa-miR395q	LOC_Os03g08430.1|13103.m00968|cDNA	3	18.992	1	20	2578	2597	UGAAGUGUUUGGGGGAACUC	GAGUUCCUCCGGACCCUUCA	Cleavage	SAC domain containing protein, putative, expressed	1
osa-miR395q	LOC_Os06g46480.1|13106.m04913|cDNA	3	12.441	1	20	1104	1123	UGAAGUGUUUGGGGGAACUC	CAGUUACUCCAAGCACUUCA	Cleavage	expressed protein	1
osa-miR395r	LOC_Os03g09940.1|13103.m01104|cDNA	0	21.103	1	20	318	337	UGAAGUGUUUGGGGGAACUC	GAGUUCCCCCAAACACUUCA	Cleavage	sulfate transporter, putative, expressed	1
osa-miR395r	LOC_Os03g53230.1|13103.m05811|cDNA	1	19.726	1	20	595	614	UGAAGUGUUUGGGGGAACUC	GAGUUCCUCCAAGCACUUCA	Cleavage	bifunctional 3-phosphoadenosine 5-phosphosulfate synthetase, putative, expressed	1
osa-miR395r	LOC_Os03g09930.1|13103.m01102|cDNA	1	16.187	1	20	111	130	UGAAGUGUUUGGGGGAACUC	GAGUUCACCCAAACACUUCA	Cleavage	sulfate transporter, putative, expressed	1
osa-miR395r	LOC_Os03g08430.2|13103.m00969|cDNA	3	18.992	1	20	2578	2597	UGAAGUGUUUGGGGGAACUC	GAGUUCCUCCGGACCCUUCA	Cleavage	SAC domain containing protein, putative, expressed	1
osa-miR395r	LOC_Os03g08430.1|13103.m00968|cDNA	3	18.992	1	20	2578	2597	UGAAGUGUUUGGGGGAACUC	GAGUUCCUCCGGACCCUUCA	Cleavage	SAC domain containing protein, putative, expressed	1
osa-miR395r	LOC_Os06g46480.1|13106.m04913|cDNA	3	12.441	1	20	1104	1123	UGAAGUGUUUGGGGGAACUC	CAGUUACUCCAAGCACUUCA	Cleavage	expressed protein	1
osa-miR395s	LOC_Os03g09940.1|13103.m01104|cDNA	0	21.103	1	20	318	337	UGAAGUGUUUGGGGGAACUC	GAGUUCCCCCAAACACUUCA	Cleavage	sulfate transporter, putative, expressed	1
osa-miR395s	LOC_Os03g53230.1|13103.m05811|cDNA	1	19.726	1	20	595	614	UGAAGUGUUUGGGGGAACUC	GAGUUCCUCCAAGCACUUCA	Cleavage	bifunctional 3-phosphoadenosine 5-phosphosulfate synthetase, putative, expressed	1
osa-miR395s	LOC_Os03g09930.1|13103.m01102|cDNA	1	16.187	1	20	111	130	UGAAGUGUUUGGGGGAACUC	GAGUUCACCCAAACACUUCA	Cleavage	sulfate transporter, putative, expressed	1
osa-miR395s	LOC_Os03g08430.2|13103.m00969|cDNA	3	18.992	1	20	2578	2597	UGAAGUGUUUGGGGGAACUC	GAGUUCCUCCGGACCCUUCA	Cleavage	SAC domain containing protein, putative, expressed	1
osa-miR395s	LOC_Os03g08430.1|13103.m00968|cDNA	3	18.992	1	20	2578	2597	UGAAGUGUUUGGGGGAACUC	GAGUUCCUCCGGACCCUUCA	Cleavage	SAC domain containing protein, putative, expressed	1
osa-miR395s	LOC_Os06g46480.1|13106.m04913|cDNA	3	12.441	1	20	1104	1123	UGAAGUGUUUGGGGGAACUC	CAGUUACUCCAAGCACUUCA	Cleavage	expressed protein	1
osa-miR395v	LOC_Os06g29380.1|13106.m03034|cDNA	3	19.214	1	24	3206	3229	GGGUUGUUGUGAAGUAUUUGGCGG	CUGUGAACUACUUCACAAUAAUCC	Cleavage	phospholipid-transporting ATPase, putative, expressed	1
osa-miR395v	LOC_Os01g02690.1|13101.m00209|cDNA	3	11.633	1	21	1297	1317	GGGUUGUUGUGAAGUAUUUGG	CCAAAUACUUCUCAAGAACUC	Translation	resistance-related receptor-like kinase, putative	1
osa-miR396e-3p	LOC_Os02g58214.1|13102.m06742|cDNA	3	20.028	1	24	69	92	AUGGUUCAAGAAAGCCCAUGGAAA	UCUCCACAGGCUUUCUUGAACUGU	Cleavage	expressed protein	1
osa-miR396e-3p	LOC_Os01g27430.1|13101.m02851|cDNA	3	24.269	1	21	1352	1372	AUGGUUCAAGAAAGCCCAUGG	CCAUGGGCUUUCUGCAACCGU	Cleavage	retrotransposon protein, putative, unclassified	1
osa-miR396e-3p	LOC_Os09g26000.1|13109.m02497|cDNA	3	10.893	1	22	1623	1645	AUGG-UUCAAGAAAGCCCAUGGA	UACAUGGGUUUUCUUGAAGCCAU	Cleavage	glutamate receptor, putative	1
osa-miR396e-3p	LOC_Os09g25960.1|13109.m02493|cDNA	3	17.321	1	22	1731	1753	AUGG-UUCAAGAAAGCCCAUGGA	UACAUGGGUUUUCUUGAAGCCAU	Cleavage	glutamate receptor, putative	1
osa-miR396e-3p	LOC_Os09g25990.1|13109.m02496|cDNA	3	16.368	1	22	1725	1747	AUGG-UUCAAGAAAGCCCAUGGA	UACAUGGGUUUUCUUGAAGCCAU	Cleavage	glutamate receptor, putative	1
osa-miR396f	LOC_Os06g10310.1|13106.m01116|cDNA	1	17.97	1	21	423	443	UCCACAGGCUUUCUUGAACUG	CCGUUCAAGAAAGCCUGUGGA	Cleavage	growth regulating factor protein, putative, expressed	1
osa-miR396f	LOC_Os06g02560.2|13106.m00187|cDNA	1	17.86	1	21	605	625	UCCACAGGCUUUCUUGAACUG	CCGUUCAAGAAAGCCUGUGGA	Cleavage	growth-regulating factor, putative, expressed	1
osa-miR396f	LOC_Os04g51190.3|13104.m05211|cDNA	1	20.242	1	21	535	555	UCCACAGGCUUUCUUGAACUG	CCGUUCAAGAAAGCCUGUGGA	Cleavage	growth-regulating factor, putative, expressed	1
osa-miR396f	LOC_Os04g51190.1|13104.m05212|cDNA	1	20.242	1	21	535	555	UCCACAGGCUUUCUUGAACUG	CCGUUCAAGAAAGCCUGUGGA	Cleavage	growth-regulating factor, putative, expressed	1
osa-miR396f	LOC_Os04g51190.2|13104.m05213|cDNA	1	20.242	1	21	535	555	UCCACAGGCUUUCUUGAACUG	CCGUUCAAGAAAGCCUGUGGA	Cleavage	growth-regulating factor, putative, expressed	1
osa-miR396f	LOC_Os02g47280.2|13102.m05320|cDNA	1	24.559	1	21	570	590	UCCACAGGCUUUCUUGAACUG	CCGUUCAAGAAAGCCUGUGGA	Cleavage	growth-regulating factor, putative, expressed	1
osa-miR396f	LOC_Os06g02560.3|13106.m00185|cDNA	1	17.86	1	21	625	645	UCCACAGGCUUUCUUGAACUG	CCGUUCAAGAAAGCCUGUGGA	Cleavage	growth-regulating factor, putative, expressed	1
osa-miR396f	LOC_Os06g02560.1|13106.m00186|cDNA	1	17.86	1	21	605	625	UCCACAGGCUUUCUUGAACUG	CCGUUCAAGAAAGCCUGUGGA	Cleavage	growth-regulating factor, putative, expressed	1
osa-miR396f	LOC_Os02g47280.1|13102.m05321|cDNA	1	24.559	1	21	667	687	UCCACAGGCUUUCUUGAACUG	CCGUUCAAGAAAGCCUGUGGA	Cleavage	growth-regulating factor, putative, expressed	1
osa-miR396f	LOC_Os02g53690.1|13102.m06134|cDNA	1	17.56	1	21	570	590	UCCACAGGCUUUCUUGAACUG	CCGUUCAAGAAAGCCUGUGGA	Cleavage	growth regulating factor protein, putative, expressed	1
osa-miR396f	LOC_Os03g47140.1|13103.m05075|cDNA	1	14.61	1	21	947	967	UCCACAGGCUUUCUUGAACUG	CCGUUCAAGAAAGCCUGUGGA	Cleavage	growth regulating factor protein, putative, expressed	1
osa-miR396f	LOC_Os04g24190.1|13104.m02254|cDNA	2	24.31	1	20	828	847	UCCACAGGCUUUCUUGAACU	CUUUCAAGAAAGCCUGUGGA	Cleavage	growth-regulating factor 11, putative	1
osa-miR396f	LOC_Os04g48510.1|13104.m04940|cDNA	2.5	20.501	1	21	858	878	UCCACAGGCUUUCUUGAACUG	CCGUUCAAGAAAGCCUAUGGA	Cleavage	growth regulating factor protein, putative, expressed	1
osa-miR396f	LOC_Os03g51970.1|13103.m05661|cDNA	2.5	24.155	1	21	419	439	UCCACAGGCUUUCUUGAACUG	CCGUUCAAGAAAGCAUGUGGA	Cleavage	growth-regulating factor, putative, expressed	1
osa-miR396f	LOC_Os12g29980.2|13112.m03052|cDNA	2.5	15.862	1	21	732	752	UCCACAGGCUUUCUUGAACUG	CCGUUCAAGAAAGCAUGUGGA	Cleavage	growth regulating factor protein, putative, expressed	1
osa-miR396f	LOC_Os12g29980.1|13112.m03051|cDNA	2.5	15.862	1	21	774	794	UCCACAGGCUUUCUUGAACUG	CCGUUCAAGAAAGCAUGUGGA	Cleavage	growth regulating factor protein, putative, expressed	1
osa-miR396f	LOC_Os01g25330.1|13101.m02683|cDNA	2.5	19.535	1	21	1038	1058	UCCACAGGCUUUCUUGAACUG	CAGUUCAGGAAAUUUUGUGGA	Translation	SAC9, putative, expressed	1
osa-miR396f	LOC_Os01g25330.3|13101.m02684|cDNA	2.5	19.535	1	21	1038	1058	UCCACAGGCUUUCUUGAACUG	CAGUUCAGGAAAUUUUGUGGA	Translation	SAC9, putative, expressed	1
osa-miR396f	LOC_Os01g25330.2|13101.m02685|cDNA	2.5	19.535	1	21	1038	1058	UCCACAGGCUUUCUUGAACUG	CAGUUCAGGAAAUUUUGUGGA	Translation	SAC9, putative, expressed	1
osa-miR396f	LOC_Os11g35030.1|13111.m03408|cDNA	2.5	22.719	1	20	870	889	UCCACAGGCUUUCUUGAACU	CGUUCAAGAAAGCAUGUGGA	Cleavage	growth regulating factor protein, putative, expressed	1
osa-miR396f	LOC_Os11g35030.2|13111.m03407|cDNA	2.5	22.719	1	20	1557	1576	UCCACAGGCUUUCUUGAACU	CGUUCAAGAAAGCAUGUGGA	Cleavage	growth regulating factor protein, putative, expressed	1
osa-miR396f-3p	LOC_Os04g57830.1|13104.m06068|cDNA	2.5	24.276	1	21	173	193	GUUCAAGAAAGUCCUUGGAAA	UUUCCACAGGCUUUCUUGAAC	Cleavage	expressed protein	1
osa-miR396f-3p	LOC_Os05g05950.1|13105.m00632|cDNA	3	21.014	1	21	3611	3631	GUUCAAGAAAGUCCUUGGAAA	UUUUCAGUGACUUUCUUGGGC	Cleavage	TOC159, putative, expressed	1
osa-miR396f-3p	LOC_Os03g59760.1|13103.m06564|cDNA	2.5	11.167	1	21	1957	1976	GUUCAAGAAAGUCCUUGGAAA	UUUCCAGGGA-UUUCUUGAAC	Translation	RING finger protein 126, putative, expressed	1
osa-miR396f-3p	LOC_Os03g59760.2|13103.m06563|cDNA	2.5	11.167	1	21	2066	2085	GUUCAAGAAAGUCCUUGGAAA	UUUCCAGGGA-UUUCUUGAAC	Translation	RING finger protein 126, putative, expressed	1
osa-miR396f-3p	LOC_Os12g03554.1|13112.m00316|cDNA	3	16.761	1	21	1381	1401	GUUCAAGAAAGUCCUUGGAAA	UUUGCCAGGAAUUUCUUGAAC	Translation	zinc finger C-x8-C-x5-C-x3-H type family protein	1
osa-miR396f-3p	LOC_Os03g56260.1|13103.m06132|cDNA	3	21.21	1	21	166	186	GUUCAAGAAAGUCCUUGGAAA	UGUCCAAGGACUACCUUGAAC	Translation	kinesin motor domain containing protein, putative, expressed	1
osa-miR397b	LOC_Os05g38410.1|13105.m04028|cDNA	1	17.731	1	22	743	764	UUGAGUGCAGCGUUGAUGAACC	GGCUCAUCAACGCUGCACUCAA	Cleavage	laccase precursor protein, putative, expressed	1
osa-miR397b	LOC_Os05g38420.1|13105.m04029|cDNA	1	17.731	1	22	743	764	UUGAGUGCAGCGUUGAUGAACC	GGCUCAUCAACGCUGCACUCAA	Cleavage	laccase precursor protein, putative, expressed	1
osa-miR397b	LOC_Os12g15680.1|13112.m01654|cDNA	1.5	12.914	1	22	745	766	UUGAGUGCAGCGUUGAUGAACC	GGAUCAUCAACGCUGCGCUCAA	Cleavage	laccase precursor protein, putative, expressed	1
osa-miR397b	LOC_Os01g62490.1|13101.m06696|cDNA	1.5	22.233	1	22	757	778	UUGAGUGCAGCGUUGAUGAACC	GGCUCAUCAACGCUGCGCUCAA	Cleavage	laccase precursor protein, putative, expressed	1
osa-miR397b	LOC_Os01g63180.1|13101.m06776|cDNA	1.5	17.29	1	22	1084	1105	UUGAGUGCAGCGUUGAUGAACC	GGAUCAUCAACGCUGCGCUCAA	Cleavage	laccase-6 precursor, putative, expressed	1
osa-miR397b	LOC_Os01g44330.1|13101.m04596|cDNA	2.5	13.923	1	22	677	698	UUGAGUGCAGCGUUGAUGAACC	GGAUCAUCAACGCUGCAGUCAA	Cleavage	laccase precursor protein, putative, expressed	1
osa-miR397b	LOC_Os01g63190.3|13101.m06778|cDNA	2.5	18.268	1	22	724	745	UUGAGUGCAGCGUUGAUGAACC	GGGUCAUCAACGCUGGACUCAA	Cleavage	laccase precursor protein, putative, expressed	1
osa-miR397b	LOC_Os01g63190.1|13101.m06777|cDNA	2.5	18.147	1	22	750	771	UUGAGUGCAGCGUUGAUGAACC	GGGUCAUCAACGCUGGACUCAA	Cleavage	laccase precursor protein, putative, expressed	1
osa-miR397b	LOC_Os11g48060.1|13111.m04803|cDNA	2.5	14.39	1	22	1176	1197	UUGAGUGCAGCGUUGAUGAACC	GGAUCAUCAACGCUGCACUGAA	Cleavage	laccase-22 precursor, putative, expressed	1
osa-miR397b	LOC_Os11g01730.1|13111.m00087|cDNA	1.5	14.634	1	22	668	689	UUGAGUGCAGCGUUGAUGAACC	GCUUCAUCAACGCCGCGCUCAA	Translation	laccase-23 precursor, putative, expressed	1
osa-miR397b	LOC_Os12g01730.1|13112.m00089|cDNA	1.5	14.284	1	22	795	816	UUGAGUGCAGCGUUGAUGAACC	GCUUCAUCAACGCCGCGCUCAA	Translation	laccase-23 precursor, putative, expressed	1
osa-miR397b	LOC_Os03g16610.1|13103.m01973|cDNA	2.5	17.447	1	22	777	798	UUGAGUGCAGCGUUGAUGAACC	GGCUGAUCAACGCUGCGCUCAA	Cleavage	laccase precursor protein, putative, expressed	1
osa-miR397b	LOC_Os12g15530.1|13112.m01638|cDNA	2.5	23.294	1	22	792	813	UUGAGUGCAGCGUUGAUGAACC	GGAUCAUCAACGCCGCGCUCAA	Translation	retrotransposon protein, putative, unclassified, expressed	1
osa-miR397b	LOC_Os05g35770.1|13105.m03749|cDNA	2.5	20.649	1	20	447	466	UUGAGUGCAGCGUUGAUGAA	GUCAUCAAUGUUGCAUUCAA	Cleavage	serine/threonine-protein kinase SAPK4, putative	1
osa-miR397b	LOC_Os01g63200.1|13101.m06780|cDNA	2.5	19.305	1	20	664	683	UUGAGUGCAGCGUUGAUGAA	AUCAUCAACGCUGCAGUCAA	Cleavage	laccase precursor protein, putative, expressed	1
osa-miR397b	LOC_Os04g54410.1|13104.m05626|cDNA	3	16.416	1	21	2072	2092	UUGAGUGCAGCGUUGAUGAAC	GUUCAUCAAUGUAGUAUUCAA	Translation	expressed protein	1
osa-miR397b	LOC_Os02g34600.1|13102.m03749|cDNA	2.5	20.257	1	20	633	652	UUGAGUGCAGCGUUGAUGAA	GUCAUCACUGCUGCACUCAA	Cleavage	CAMK_CAMK_like.13 - CAMK includes calcium/calmodulin depedent protein kinases, expressed	1
osa-miR397b	LOC_Os02g34600.2|13102.m12407|cDNA	2.5	20.257	1	20	633	652	UUGAGUGCAGCGUUGAUGAA	GUCAUCACUGCUGCACUCAA	Cleavage	CAMK_CAMK_like.13 - CAMK includes calcium/calmodulin depedent protein kinases, expressed	1
osa-miR397b	LOC_Os01g62480.1|13101.m06695|cDNA	2.5	15.671	1	20	791	810	UUGAGUGCAGCGUUGAUGAA	CUCAUCAACGCCGCGCUCAA	Translation	laccase precursor protein, putative, expressed	1
osa-miR435	LOC_Os07g41730.2|13107.m10030|cDNA	3	20.53	1	20	677	696	UUAUCCGGUAUUGGAGUUGA	UCAGCUCUAAUACUGGAAAA	Cleavage	OsPOP16 - Putative Prolyl Oligopeptidase homologue, expressed	1
osa-miR435	LOC_Os07g41730.1|13107.m04354|cDNA	3	20.53	1	20	677	696	UUAUCCGGUAUUGGAGUUGA	UCAGCUCUAAUACUGGAAAA	Cleavage	OsPOP16 - Putative Prolyl Oligopeptidase homologue, expressed	1
osa-miR435	LOC_Os01g36790.1|13101.m03725|cDNA	3	13.938	1	20	773	792	UUAUCCGGUAUUGGAGUUGA	UCAACUCCACUGCCGGAUCA	Translation	TKL_IRAK_DUF26-lf.2 - DUF26 kinases have homology to DUF26 containing loci, expressed	1
osa-miR435	LOC_Os07g41320.1|13107.m04299|cDNA	3	16.464	1	20	1086	1106	UUAUCCGGUA-UUGGAGUUGA	UCAACUUCAACUACCGGAUGA	Translation	COBRA-like protein precursor, putative, expressed	1
osa-miR435	LOC_Os09g09290.2|13109.m00795|cDNA	3	11.479	1	20	1492	1512	UUAUCCGGUAUUGG-AGUUGA	UCAACUAUCAAUACUGGAUAA	Cleavage	retrotransposon protein, putative, unclassified, expressed	1
osa-miR435	LOC_Os09g09290.1|13109.m00794|cDNA	3	11.479	1	20	2396	2416	UUAUCCGGUAUUGG-AGUUGA	UCAACUAUCAAUACUGGAUAA	Cleavage	retrotransposon protein, putative, unclassified, expressed	1
osa-miR439a	LOC_Os03g36540.1|13103.m03991|cDNA	3	16.592	1	21	1092	1112	UAUCCCUGUCGAACCGCGGUU	GAGCUCGGUUCGACAGGGAUC	Cleavage	magnesium-chelatase subunit chlI, chloroplast precursor, putative, expressed	1
osa-miR439a	LOC_Os03g36540.2|13103.m12991|cDNA	3	19.112	1	21	985	1005	UAUCCCUGUCGAACCGCGGUU	GAGCUCGGUUCGACAGGGAUC	Cleavage	magnesium-chelatase subunit chlI, chloroplast precursor, putative, expressed	1
osa-miR439c	LOC_Os03g36540.1|13103.m03991|cDNA	3	16.592	1	21	1092	1112	UAUCCCUGUCGAACCGCGGUU	GAGCUCGGUUCGACAGGGAUC	Cleavage	magnesium-chelatase subunit chlI, chloroplast precursor, putative, expressed	1
osa-miR439c	LOC_Os03g36540.2|13103.m12991|cDNA	3	19.112	1	21	985	1005	UAUCCCUGUCGAACCGCGGUU	GAGCUCGGUUCGACAGGGAUC	Cleavage	magnesium-chelatase subunit chlI, chloroplast precursor, putative, expressed	1
osa-miR439d	LOC_Os03g36540.1|13103.m03991|cDNA	3	16.592	1	21	1092	1112	UAUCCCUGUCGAACCGCGGUU	GAGCUCGGUUCGACAGGGAUC	Cleavage	magnesium-chelatase subunit chlI, chloroplast precursor, putative, expressed	1
osa-miR439d	LOC_Os03g36540.2|13103.m12991|cDNA	3	19.112	1	21	985	1005	UAUCCCUGUCGAACCGCGGUU	GAGCUCGGUUCGACAGGGAUC	Cleavage	magnesium-chelatase subunit chlI, chloroplast precursor, putative, expressed	1
osa-miR439e	LOC_Os03g36540.1|13103.m03991|cDNA	3	16.592	1	21	1092	1112	UAUCCCUGUCGAACCGCGGUU	GAGCUCGGUUCGACAGGGAUC	Cleavage	magnesium-chelatase subunit chlI, chloroplast precursor, putative, expressed	1
osa-miR439e	LOC_Os03g36540.2|13103.m12991|cDNA	3	19.112	1	21	985	1005	UAUCCCUGUCGAACCGCGGUU	GAGCUCGGUUCGACAGGGAUC	Cleavage	magnesium-chelatase subunit chlI, chloroplast precursor, putative, expressed	1
osa-miR439f	LOC_Os03g36540.1|13103.m03991|cDNA	3	16.592	1	21	1092	1112	UAUCCCUGUCGAACCGCGGUU	GAGCUCGGUUCGACAGGGAUC	Cleavage	magnesium-chelatase subunit chlI, chloroplast precursor, putative, expressed	1
osa-miR439f	LOC_Os03g36540.2|13103.m12991|cDNA	3	19.112	1	21	985	1005	UAUCCCUGUCGAACCGCGGUU	GAGCUCGGUUCGACAGGGAUC	Cleavage	magnesium-chelatase subunit chlI, chloroplast precursor, putative, expressed	1
osa-miR439g	LOC_Os03g36540.1|13103.m03991|cDNA	3	16.592	1	21	1092	1112	UAUCCCUGUCGAACCGCGGUU	GAGCUCGGUUCGACAGGGAUC	Cleavage	magnesium-chelatase subunit chlI, chloroplast precursor, putative, expressed	1
osa-miR439g	LOC_Os03g36540.2|13103.m12991|cDNA	3	19.112	1	21	985	1005	UAUCCCUGUCGAACCGCGGUU	GAGCUCGGUUCGACAGGGAUC	Cleavage	magnesium-chelatase subunit chlI, chloroplast precursor, putative, expressed	1
osa-miR439h	LOC_Os03g36540.1|13103.m03991|cDNA	3	16.592	1	21	1092	1112	UAUCCCUGUCGAACCGCGGUU	GAGCUCGGUUCGACAGGGAUC	Cleavage	magnesium-chelatase subunit chlI, chloroplast precursor, putative, expressed	1
osa-miR439h	LOC_Os03g36540.2|13103.m12991|cDNA	3	19.112	1	21	985	1005	UAUCCCUGUCGAACCGCGGUU	GAGCUCGGUUCGACAGGGAUC	Cleavage	magnesium-chelatase subunit chlI, chloroplast precursor, putative, expressed	1
osa-miR439i	LOC_Os03g36540.1|13103.m03991|cDNA	3	16.592	1	21	1092	1112	UAUCCCUGUCGAACCGCGGUU	GAGCUCGGUUCGACAGGGAUC	Cleavage	magnesium-chelatase subunit chlI, chloroplast precursor, putative, expressed	1
osa-miR439i	LOC_Os03g36540.2|13103.m12991|cDNA	3	19.112	1	21	985	1005	UAUCCCUGUCGAACCGCGGUU	GAGCUCGGUUCGACAGGGAUC	Cleavage	magnesium-chelatase subunit chlI, chloroplast precursor, putative, expressed	1
osa-miR439j	LOC_Os12g11340.1|13112.m01201|cDNA	3	24.29	1	20	54	73	UGUCGAACCGCGGUUGUUCG	UGAGCACCUGCGGUUCGGCA	Cleavage	transposon protein, putative, CACTA, En/Spm sub-class	1
osa-miR440	LOC_Os04g40470.1|13104.m03940|cDNA	3	21.391	1	24	1126	1150	AGUGUCUCC-UGAUGAUCGGGACAA	UUCGCCUGGUCAUCAAGGAGACACU	Translation	cytochrome P450, putative, expressed	1
osa-miR445b	LOC_Os11g09710.1|13111.m01024|cDNA	2.5	18.658	1	24	1124	1147	AGUGUAUAAACAUCCGAUGUGACA	UGUCACAUCGGAUGUUUGGAUACU	Cleavage	expressed protein	1
osa-miR445b	LOC_Os06g50890.1|13106.m05473|cDNA	2.5	13.353	1	24	1153	1176	AGUGUAUAAACAUCCGAUGUGACA	UGUCACAUCGGAUGUUUGGACGCU	Cleavage	RNA recognition motif containing protein, expressed	1
osa-miR445b	LOC_Os06g50890.2|13106.m05474|cDNA	2.5	13.353	1	24	1492	1515	AGUGUAUAAACAUCCGAUGUGACA	UGUCACAUCGGAUGUUUGGACGCU	Cleavage	RNA recognition motif containing protein, expressed	1
osa-miR445b	LOC_Os06g50890.4|13106.m05476|cDNA	2.5	13.353	1	24	1580	1603	AGUGUAUAAACAUCCGAUGUGACA	UGUCACAUCGGAUGUUUGGACGCU	Cleavage	RNA recognition motif containing protein, expressed	1
osa-miR445b	LOC_Os06g28480.1|13106.m02937|cDNA	3	13.258	1	24	1908	1931	AGUGUAUAAACAUCCGAUGUGACA	UGUCACAUUGGAUGUUUGGACGCU	Cleavage	polygalacturonase inhibitor 1 precursor, putative, expressed	1
osa-miR445b	LOC_Os09g36190.2|13109.m03557|cDNA	2.5	14.306	1	24	2534	2557	AGUGUAUAAACAUCCGAUGUGACA	UAUCACAUUGGAUGUUUGGACACU	Cleavage	glycosyl transferase family 8, putative, expressed	1
osa-miR445b	LOC_Os09g36190.1|13109.m03556|cDNA	2.5	14.306	1	24	2540	2563	AGUGUAUAAACAUCCGAUGUGACA	UAUCACAUUGGAUGUUUGGACACU	Cleavage	glycosyl transferase family 8, putative, expressed	1
osa-miR445c	LOC_Os11g09710.1|13111.m01024|cDNA	2.5	18.658	1	24	1124	1147	AGUGUAUAAACAUCCGAUGUGACA	UGUCACAUCGGAUGUUUGGAUACU	Cleavage	expressed protein	1
osa-miR445c	LOC_Os06g50890.1|13106.m05473|cDNA	2.5	13.353	1	24	1153	1176	AGUGUAUAAACAUCCGAUGUGACA	UGUCACAUCGGAUGUUUGGACGCU	Cleavage	RNA recognition motif containing protein, expressed	1
osa-miR445c	LOC_Os06g50890.2|13106.m05474|cDNA	2.5	13.353	1	24	1492	1515	AGUGUAUAAACAUCCGAUGUGACA	UGUCACAUCGGAUGUUUGGACGCU	Cleavage	RNA recognition motif containing protein, expressed	1
osa-miR445c	LOC_Os06g50890.4|13106.m05476|cDNA	2.5	13.353	1	24	1580	1603	AGUGUAUAAACAUCCGAUGUGACA	UGUCACAUCGGAUGUUUGGACGCU	Cleavage	RNA recognition motif containing protein, expressed	1
osa-miR445c	LOC_Os06g28480.1|13106.m02937|cDNA	3	13.258	1	24	1908	1931	AGUGUAUAAACAUCCGAUGUGACA	UGUCACAUUGGAUGUUUGGACGCU	Cleavage	polygalacturonase inhibitor 1 precursor, putative, expressed	1
osa-miR445c	LOC_Os09g36190.2|13109.m03557|cDNA	2.5	14.306	1	24	2534	2557	AGUGUAUAAACAUCCGAUGUGACA	UAUCACAUUGGAUGUUUGGACACU	Cleavage	glycosyl transferase family 8, putative, expressed	1
osa-miR445c	LOC_Os09g36190.1|13109.m03556|cDNA	2.5	14.306	1	24	2540	2563	AGUGUAUAAACAUCCGAUGUGACA	UAUCACAUUGGAUGUUUGGACACU	Cleavage	glycosyl transferase family 8, putative, expressed	1
osa-miR445e	LOC_Os11g09710.1|13111.m01024|cDNA	2.5	18.658	1	24	1124	1147	AGUGUAUAAACAUCCGAUGUGACA	UGUCACAUCGGAUGUUUGGAUACU	Cleavage	expressed protein	1
osa-miR445e	LOC_Os06g50890.1|13106.m05473|cDNA	2.5	13.353	1	24	1153	1176	AGUGUAUAAACAUCCGAUGUGACA	UGUCACAUCGGAUGUUUGGACGCU	Cleavage	RNA recognition motif containing protein, expressed	1
osa-miR445e	LOC_Os06g50890.2|13106.m05474|cDNA	2.5	13.353	1	24	1492	1515	AGUGUAUAAACAUCCGAUGUGACA	UGUCACAUCGGAUGUUUGGACGCU	Cleavage	RNA recognition motif containing protein, expressed	1
osa-miR445e	LOC_Os06g50890.4|13106.m05476|cDNA	2.5	13.353	1	24	1580	1603	AGUGUAUAAACAUCCGAUGUGACA	UGUCACAUCGGAUGUUUGGACGCU	Cleavage	RNA recognition motif containing protein, expressed	1
osa-miR445e	LOC_Os06g28480.1|13106.m02937|cDNA	3	13.258	1	24	1908	1931	AGUGUAUAAACAUCCGAUGUGACA	UGUCACAUUGGAUGUUUGGACGCU	Cleavage	polygalacturonase inhibitor 1 precursor, putative, expressed	1
osa-miR445e	LOC_Os09g36190.2|13109.m03557|cDNA	2.5	14.306	1	24	2534	2557	AGUGUAUAAACAUCCGAUGUGACA	UAUCACAUUGGAUGUUUGGACACU	Cleavage	glycosyl transferase family 8, putative, expressed	1
osa-miR445e	LOC_Os09g36190.1|13109.m03556|cDNA	2.5	14.306	1	24	2540	2563	AGUGUAUAAACAUCCGAUGUGACA	UAUCACAUUGGAUGUUUGGACACU	Cleavage	glycosyl transferase family 8, putative, expressed	1
osa-miR445f	LOC_Os11g09710.1|13111.m01024|cDNA	2.5	18.658	1	24	1124	1147	AGUGUAUAAACAUCCGAUGUGACA	UGUCACAUCGGAUGUUUGGAUACU	Cleavage	expressed protein	1
osa-miR445f	LOC_Os06g50890.1|13106.m05473|cDNA	2.5	13.353	1	24	1153	1176	AGUGUAUAAACAUCCGAUGUGACA	UGUCACAUCGGAUGUUUGGACGCU	Cleavage	RNA recognition motif containing protein, expressed	1
osa-miR445f	LOC_Os06g50890.2|13106.m05474|cDNA	2.5	13.353	1	24	1492	1515	AGUGUAUAAACAUCCGAUGUGACA	UGUCACAUCGGAUGUUUGGACGCU	Cleavage	RNA recognition motif containing protein, expressed	1
osa-miR445f	LOC_Os06g50890.4|13106.m05476|cDNA	2.5	13.353	1	24	1580	1603	AGUGUAUAAACAUCCGAUGUGACA	UGUCACAUCGGAUGUUUGGACGCU	Cleavage	RNA recognition motif containing protein, expressed	1
osa-miR445f	LOC_Os06g28480.1|13106.m02937|cDNA	3	13.258	1	24	1908	1931	AGUGUAUAAACAUCCGAUGUGACA	UGUCACAUUGGAUGUUUGGACGCU	Cleavage	polygalacturonase inhibitor 1 precursor, putative, expressed	1
osa-miR445f	LOC_Os09g36190.2|13109.m03557|cDNA	2.5	14.306	1	24	2534	2557	AGUGUAUAAACAUCCGAUGUGACA	UAUCACAUUGGAUGUUUGGACACU	Cleavage	glycosyl transferase family 8, putative, expressed	1
osa-miR445f	LOC_Os09g36190.1|13109.m03556|cDNA	2.5	14.306	1	24	2540	2563	AGUGUAUAAACAUCCGAUGUGACA	UAUCACAUUGGAUGUUUGGACACU	Cleavage	glycosyl transferase family 8, putative, expressed	1
osa-miR445g	LOC_Os11g09710.1|13111.m01024|cDNA	2.5	18.658	1	24	1124	1147	AGUGUAUAAACAUCCGAUGUGACA	UGUCACAUCGGAUGUUUGGAUACU	Cleavage	expressed protein	1
osa-miR445g	LOC_Os06g50890.1|13106.m05473|cDNA	2.5	13.353	1	24	1153	1176	AGUGUAUAAACAUCCGAUGUGACA	UGUCACAUCGGAUGUUUGGACGCU	Cleavage	RNA recognition motif containing protein, expressed	1
osa-miR445g	LOC_Os06g50890.2|13106.m05474|cDNA	2.5	13.353	1	24	1492	1515	AGUGUAUAAACAUCCGAUGUGACA	UGUCACAUCGGAUGUUUGGACGCU	Cleavage	RNA recognition motif containing protein, expressed	1
osa-miR445g	LOC_Os06g50890.4|13106.m05476|cDNA	2.5	13.353	1	24	1580	1603	AGUGUAUAAACAUCCGAUGUGACA	UGUCACAUCGGAUGUUUGGACGCU	Cleavage	RNA recognition motif containing protein, expressed	1
osa-miR445g	LOC_Os06g28480.1|13106.m02937|cDNA	3	13.258	1	24	1908	1931	AGUGUAUAAACAUCCGAUGUGACA	UGUCACAUUGGAUGUUUGGACGCU	Cleavage	polygalacturonase inhibitor 1 precursor, putative, expressed	1
osa-miR445g	LOC_Os09g36190.2|13109.m03557|cDNA	2.5	14.306	1	24	2534	2557	AGUGUAUAAACAUCCGAUGUGACA	UAUCACAUUGGAUGUUUGGACACU	Cleavage	glycosyl transferase family 8, putative, expressed	1
osa-miR445g	LOC_Os09g36190.1|13109.m03556|cDNA	2.5	14.306	1	24	2540	2563	AGUGUAUAAACAUCCGAUGUGACA	UAUCACAUUGGAUGUUUGGACACU	Cleavage	glycosyl transferase family 8, putative, expressed	1
osa-miR445h	LOC_Os11g09710.1|13111.m01024|cDNA	2.5	18.658	1	24	1124	1147	AGUGUAUAAACAUCCGAUGUGACA	UGUCACAUCGGAUGUUUGGAUACU	Cleavage	expressed protein	1
osa-miR445h	LOC_Os06g50890.1|13106.m05473|cDNA	2.5	13.353	1	24	1153	1176	AGUGUAUAAACAUCCGAUGUGACA	UGUCACAUCGGAUGUUUGGACGCU	Cleavage	RNA recognition motif containing protein, expressed	1
osa-miR445h	LOC_Os06g50890.2|13106.m05474|cDNA	2.5	13.353	1	24	1492	1515	AGUGUAUAAACAUCCGAUGUGACA	UGUCACAUCGGAUGUUUGGACGCU	Cleavage	RNA recognition motif containing protein, expressed	1
osa-miR445h	LOC_Os06g50890.4|13106.m05476|cDNA	2.5	13.353	1	24	1580	1603	AGUGUAUAAACAUCCGAUGUGACA	UGUCACAUCGGAUGUUUGGACGCU	Cleavage	RNA recognition motif containing protein, expressed	1
osa-miR445h	LOC_Os06g28480.1|13106.m02937|cDNA	3	13.258	1	24	1908	1931	AGUGUAUAAACAUCCGAUGUGACA	UGUCACAUUGGAUGUUUGGACGCU	Cleavage	polygalacturonase inhibitor 1 precursor, putative, expressed	1
osa-miR445h	LOC_Os09g36190.2|13109.m03557|cDNA	2.5	14.306	1	24	2534	2557	AGUGUAUAAACAUCCGAUGUGACA	UAUCACAUUGGAUGUUUGGACACU	Cleavage	glycosyl transferase family 8, putative, expressed	1
osa-miR445h	LOC_Os09g36190.1|13109.m03556|cDNA	2.5	14.306	1	24	2540	2563	AGUGUAUAAACAUCCGAUGUGACA	UAUCACAUUGGAUGUUUGGACACU	Cleavage	glycosyl transferase family 8, putative, expressed	1
osa-miR445i	LOC_Os11g09710.1|13111.m01024|cDNA	2.5	18.658	1	24	1124	1147	AGUGUAUAAACAUCCGAUGUGACA	UGUCACAUCGGAUGUUUGGAUACU	Cleavage	expressed protein	1
osa-miR445i	LOC_Os06g50890.1|13106.m05473|cDNA	2.5	13.353	1	24	1153	1176	AGUGUAUAAACAUCCGAUGUGACA	UGUCACAUCGGAUGUUUGGACGCU	Cleavage	RNA recognition motif containing protein, expressed	1
osa-miR445i	LOC_Os06g50890.2|13106.m05474|cDNA	2.5	13.353	1	24	1492	1515	AGUGUAUAAACAUCCGAUGUGACA	UGUCACAUCGGAUGUUUGGACGCU	Cleavage	RNA recognition motif containing protein, expressed	1
osa-miR445i	LOC_Os06g50890.4|13106.m05476|cDNA	2.5	13.353	1	24	1580	1603	AGUGUAUAAACAUCCGAUGUGACA	UGUCACAUCGGAUGUUUGGACGCU	Cleavage	RNA recognition motif containing protein, expressed	1
osa-miR445i	LOC_Os06g28480.1|13106.m02937|cDNA	3	13.258	1	24	1908	1931	AGUGUAUAAACAUCCGAUGUGACA	UGUCACAUUGGAUGUUUGGACGCU	Cleavage	polygalacturonase inhibitor 1 precursor, putative, expressed	1
osa-miR445i	LOC_Os09g36190.2|13109.m03557|cDNA	2.5	14.306	1	24	2534	2557	AGUGUAUAAACAUCCGAUGUGACA	UAUCACAUUGGAUGUUUGGACACU	Cleavage	glycosyl transferase family 8, putative, expressed	1
osa-miR445i	LOC_Os09g36190.1|13109.m03556|cDNA	2.5	14.306	1	24	2540	2563	AGUGUAUAAACAUCCGAUGUGACA	UAUCACAUUGGAUGUUUGGACACU	Cleavage	glycosyl transferase family 8, putative, expressed	1
osa-miR811a	LOC_Os06g06150.1|13106.m00625|cDNA	2.5	19.347	1	22	39	60	AUCGAGAAAUGGACGUCCGAGA	UCUCGACCGUCCGUUUCUCGAU	Cleavage	zinc finger, C3HC4 type domain containing protein, expressed	1
osa-miR811a	LOC_Os09g23560.1|13109.m02227|cDNA	3	19.777	1	22	1494	1515	AUCGAGAAAUGGACGUCCGAGA	UCUCGAACAUUUAUUUCUCGAU	Cleavage	dehydrogenase, putative, expressed	1
osa-miR811a	LOC_Os12g10410.1|13112.m01100|cDNA	3	14.652	1	22	3198	3219	AUCGAGAAAUGGACGUCCGAGA	UCUCAGAUGUACAUUUUUCGAU	Cleavage	NB-ARC/LRR disease resistance protein, putative, expressed	1
osa-miR811b	LOC_Os06g06150.1|13106.m00625|cDNA	2.5	19.347	1	22	39	60	AUCGAGAAAUGGACGUCCGAGA	UCUCGACCGUCCGUUUCUCGAU	Cleavage	zinc finger, C3HC4 type domain containing protein, expressed	1
osa-miR811b	LOC_Os09g23560.1|13109.m02227|cDNA	3	19.777	1	22	1494	1515	AUCGAGAAAUGGACGUCCGAGA	UCUCGAACAUUUAUUUCUCGAU	Cleavage	dehydrogenase, putative, expressed	1
osa-miR811b	LOC_Os12g10410.1|13112.m01100|cDNA	3	14.652	1	22	3198	3219	AUCGAGAAAUGGACGUCCGAGA	UCUCAGAUGUACAUUUUUCGAU	Cleavage	NB-ARC/LRR disease resistance protein, putative, expressed	1
osa-miR811c	LOC_Os06g06150.1|13106.m00625|cDNA	1.5	19.347	1	21	40	60	AUCGAGAAAUGGACGUUCGAG	CUCGACCGUCCGUUUCUCGAU	Cleavage	zinc finger, C3HC4 type domain containing protein, expressed	1
osa-miR811c	LOC_Os09g23560.1|13109.m02227|cDNA	2	19.777	1	21	1495	1515	AUCGAGAAAUGGACGUUCGAG	CUCGAACAUUUAUUUCUCGAU	Cleavage	dehydrogenase, putative, expressed	1
osa-miR811c	LOC_Os01g70020.1|13101.m07598|cDNA	3	13.783	1	20	489	508	AUCGAGAAAUGGACGUUCGA	UCAAAUGUCCAUUUCUUGAA	Cleavage	DEK C terminal domain containing protein, expressed	1
osa-miR812f	LOC_Os02g07960.4|13102.m00917|cDNA	1.5	13.368	1	24	3481	3504	ACGGAUGAUUAAAGUUGGACACGG	CCGUGCCCAACUUUAAUCGUCCGU	Cleavage	STRUBBELIG-RECEPTOR FAMILY 3 precursor, putative, expressed	1
osa-miR812f	LOC_Os02g53180.2|13102.m06065|cDNA	1	13.961	1	24	1365	1388	ACGGAUGAUUAAAGUUGGACACGG	CCGCGUCCAACUUUGAUCGUCCGU	Cleavage	1-aminocyclopropane-1-carboxylate oxidase protein, putative, expressed	1
osa-miR812f	LOC_Os06g38210.2|13106.m10484|cDNA	2.5	13.54	1	24	2504	2527	ACGGAUGAUUAAAGUUGGACACGG	CCGUGUCCAACUUUGACUGUCCGU	Cleavage	expressed protein	1
osa-miR812f	LOC_Os03g12610.1|13103.m01444|cDNA	2.5	9.24	1	24	2101	2124	ACGGAUGAUUAAAGUUGGACACGG	UCGUGUCCAACUUUGACUGUCCGU	Cleavage	DNA polymerase I, putative, expressed	1
osa-miR812f	LOC_Os03g50620.1|13103.m05508|cDNA	2	9.36	1	24	1112	1135	ACGGAUGAUUAAAGUUGGACACGG	CCGCGUUCAACUUUGACCAUCCGU	Cleavage	ATP binding protein, putative, expressed	1
osa-miR812f	LOC_Os06g50146.1|13106.m05387|cDNA	3	14.63	1	24	1236	1259	ACGGAUGAUUAAAGUUGGACACGG	UCGUGUCCAACUUUAACGGUCCGU	Cleavage	calcium-dependent protein kinase CPK1 adapter protein 2, putative, expressed	1
osa-miR812f	LOC_Os01g52790.1|13101.m05529|cDNA	3	11.286	1	24	2017	2040	ACGGAUGAUUAAAGUUGGACACGG	UUGUGUCUAACUUUGAUCGCCCGU	Cleavage	cytochrome P450 72A1, putative, expressed	1
osa-miR812f	LOC_Os02g07960.3|13102.m00916|cDNA	2	11.001	1	24	3638	3661	ACGGAUGAUUAAAGUUGGACACGG	UUGCGUCCAACUUUAAUCGACCGU	Cleavage	STRUBBELIG-RECEPTOR FAMILY 3 precursor, putative, expressed	1
osa-miR812f	LOC_Os02g07960.2|13102.m00914|cDNA	2	11.001	1	24	3742	3765	ACGGAUGAUUAAAGUUGGACACGG	UUGCGUCCAACUUUAAUCGACCGU	Cleavage	STRUBBELIG-RECEPTOR FAMILY 3 precursor, putative, expressed	1
osa-miR812f	LOC_Os03g16220.4|13103.m01932|cDNA	3	8.424	1	23	1100	1122	ACGGAUGAUUAAAGUUGGACACG	UGUAUCCAACUUUAAUUUUCCGU	Cleavage	oxidoreductase, short chain dehydrogenase/reductase family domain containing protein, expressed	1
osa-miR812f	LOC_Os03g16220.6|13103.m12965|cDNA	3	7.135	1	23	1212	1234	ACGGAUGAUUAAAGUUGGACACG	UGUAUCCAACUUUAAUUUUCCGU	Cleavage	oxidoreductase, short chain dehydrogenase/reductase family domain containing protein, expressed	1
osa-miR812f	LOC_Os03g16220.1|13103.m01931|cDNA	3	7.135	1	23	1240	1262	ACGGAUGAUUAAAGUUGGACACG	UGUAUCCAACUUUAAUUUUCCGU	Cleavage	oxidoreductase, short chain dehydrogenase/reductase family domain containing protein, expressed	1
osa-miR812f	LOC_Os03g16220.2|13103.m01933|cDNA	3	8.424	1	23	1377	1399	ACGGAUGAUUAAAGUUGGACACG	UGUAUCCAACUUUAAUUUUCCGU	Cleavage	oxidoreductase, short chain dehydrogenase/reductase family domain containing protein, expressed	1
osa-miR812f	LOC_Os03g16220.3|13103.m01929|cDNA	3	7.132	1	23	1923	1945	ACGGAUGAUUAAAGUUGGACACG	UGUAUCCAACUUUAAUUUUCCGU	Cleavage	oxidoreductase, short chain dehydrogenase/reductase family domain containing protein, expressed	1
osa-miR812f	LOC_Os03g16220.5|13103.m01930|cDNA	3	8.424	1	23	2083	2105	ACGGAUGAUUAAAGUUGGACACG	UGUAUCCAACUUUAAUUUUCCGU	Cleavage	oxidoreductase, short chain dehydrogenase/reductase family domain containing protein, expressed	1
osa-miR812f	LOC_Os04g47140.1|13104.m04768|cDNA	1.5	22.369	1	24	655	678	ACGGAUGAUUAAAGUUGGACACGG	CAGCGCCCAACUUUGAUCAUCCGU	Cleavage	expressed protein	1
osa-miR813	LOC_Os04g24414.2|13104.m02285|cDNA	1.5	10.068	1	21	75	95	CUAGGGGUUAUGGAAUGGGUU	AACCUAUUCCAUAACUUCUAG	Cleavage	expressed protein	1
osa-miR813	LOC_Os04g24414.3|13104.m02284|cDNA	1.5	10.068	1	21	75	95	CUAGGGGUUAUGGAAUGGGUU	AACCUAUUCCAUAACUUCUAG	Cleavage	expressed protein	1
osa-miR813	LOC_Os04g24414.1|13104.m02283|cDNA	1.5	10.068	1	21	75	95	CUAGGGGUUAUGGAAUGGGUU	AACCUAUUCCAUAACUUCUAG	Cleavage	expressed protein	1
osa-miR813	LOC_Os11g07270.1|13111.m00758|cDNA	2.5	12.7	1	21	1553	1573	CUAGGGGUUAUGGAAUGGGUU	GACUUAUUCCAUCAUCCCUAG	Translation	expressed protein	1
osa-miR814b	LOC_Os07g09050.2|13107.m00909|cDNA	3	24.126	1	24	1473	1496	UCAUAGUACAACGAAUCUGGACAU	AUGUCUAGAUUCGUGGUACUAGGA	Translation	exostosin family protein, putative, expressed	1
osa-miR814b	LOC_Os11g42970.1|13111.m04274|cDNA	2.5	17.278	1	22	770	791	UCAUAGUACAACGAAUCUGGAC	GUCUAGAUUUUUUGUAUUAUGA	Cleavage	membrane associated DUF588 domain containing protein, putative, expressed	1
osa-miR814b	LOC_Os04g46980.1|13104.m04752|cDNA	3	21.957	1	24	1566	1589	UCAUAGUACAACGAAUCUGGACAU	AUAUCCGGAUUCGUAGUACUAGGA	Translation	cis-zeatin O-glucosyltransferase, putative, expressed	1
osa-miR814c	LOC_Os07g09050.2|13107.m00909|cDNA	3	24.126	1	23	1474	1496	UCAUAGUACAACGAAUCUGGACA	UGUCUAGAUUCGUGGUACUAGGA	Translation	exostosin family protein, putative, expressed	1
osa-miR814c	LOC_Os11g42970.1|13111.m04274|cDNA	2.5	17.278	1	22	770	791	UCAUAGUACAACGAAUCUGGAC	GUCUAGAUUUUUUGUAUUAUGA	Cleavage	membrane associated DUF588 domain containing protein, putative, expressed	1
osa-miR821a	LOC_Os12g16350.1|13112.m01729|cDNA	2	13.145	1	24	78	101	AGUCAUCAACAAAAAAGUUGAAUA	UAUACAACUUUGUUAUUGAUGACU	Translation	enoyl-CoA hydratase/isomerase family protein, putative, expressed	1
osa-miR821b	LOC_Os12g16350.1|13112.m01729|cDNA	2	13.145	1	24	78	101	AGUCAUCAACAAAAAAGUUGAAUA	UAUACAACUUUGUUAUUGAUGACU	Translation	enoyl-CoA hydratase/isomerase family protein, putative, expressed	1
osa-miR821c	LOC_Os12g16350.1|13112.m01729|cDNA	2	13.145	1	24	78	101	AGUCAUCAACAAAAAAGUUGAAUA	UAUACAACUUUGUUAUUGAUGACU	Translation	enoyl-CoA hydratase/isomerase family protein, putative, expressed	1
