# Supplementary material for: Identification and Expression Analysis of microRNAs at the Grain Filling Stage in Rice(Oryza sativa L.)via Deep Sequencing
Source: PLoS One. 2013 Mar 1;8(3):e57863. doi: 10.1371/journal.pone.0057863 (PMC3585941; doi:10.1371/journal.pone.0057863)
Supplement: Table S8 — Predicted targets of novel miRNAs. (XLSX) [file pone.0057863.s011.xlsx]

## Sheet: 14 miRNA degradome target
Supplementary Table S8. (A) Predicted targets of novel miRNAs from degradome data (Yang et al., 2011, Nucleic Acids Res, 39:D202-D209)
sRNA ID	Target accession	miRNA aligned fragment(reversed)	Target aligned fragment	Cleavage tags			Expectation	sRNA start	sRNA end	Target start	Target end	Cleavage site	Target description
sRNA_Acc.	Target_Acc			GSM455938/rice seedlinga	GSM455939/rice young paniclea	GSM476257/young inflorescences (4~6cm)a
Osa-1	LOC_Os03g28040.1	UGUGGAUAUUAUAUAAUAUA	AUAUAGUAAUAUAUUAUAU	0	0	2	3.5	1	20	643	661	652	zinc finger, C3HC4 type domain containing protein, expressed
Osa-1	LOC_Os08g01180.1	UGUGGAUAUUAUAUAAUAUA	AUACAAGUAAUAUAUUAUAU	4	1	0	3	1	20	2257	2276	2267	nicalin, putative, expressed
Osa-3	LOC_Os12g15420.1	CAACGCGCCAGAACUCGUUUU	GUGGUCGGUCUUGAGCAAAA	0	0	1	2.5	1	21	358	377	368	nucampholin, putative, expressed
Osa-10	LOC_Os01g19490.1	CAACAGAAAAGGGUAGAGAGCAU	GUUGCUGUUUCCAUCUCUUGUA	0	0	1	4	1	23	1967	1988	1979	pentatricopeptide, putative, expressed
Osa-13	LOC_Os07g36410.1	AGAGAAGGAGAGAUAGAUAGGU	UCUCUUCCUCUCUCUCUAGUCCA	1	0	0	4	1	22	1019	1041	1031	expressed protein
Osa-19	LOC_Os04g33490.1	UGUAGAUAUUAUAUAAUAUCC	AUGUGUAGAAUAUGUUAUAGG	1	0	0	4	1	21	2035	2055	2046	neutral/alkaline invertase, putative, expressed
Osa-19	LOC_Os10g38610.1	UGUAGAUAUUAUAUAAUAUCC	ACACCUAUAAUAUACUGUAGG	1	0	0	4	1	21	1172	1192	1183	glutathione S-transferase, putative, expressed
Osa-19	LOC_Os11g02379.1	UGUAGAUAUUAUAUAAUAUCC	ACACCUAUAAUAUAUUACAGA	0	2	0	4	1	21	1202	1222	1213	LTPL6 - Protease inhibitor/seed storage/LTP family protein precursor, expressed
Osa-31	LOC_Os03g61960.1	CACAGAGGAUGGGAUUCAGGC	GUGUCUCCUACCCUAAGUCCG	0	8	0	0	1	21	563	583	574	2Fe-2S iron-sulfur cluster binding domain containing protein, expressed
Osa-31	LOC_Os03g61960.2	CACAGAGGAUGGGAUUCAGGC	GUGUCUCCUACCCUAAGUCCG	0	8	0	0	1	21	554	574	565	2Fe-2S iron-sulfur cluster binding domain containing protein, expressed
Osa-31	LOC_Os06g06050.1	CACAGAGGAUGGGAUUCAGGC	AUGUCUCACUGCUCUAAGUCCG	0	0	1	4	1	21	1439	1460	1451	OsFBL27 - F-box domain and LRR containing protein, expressed
Osa-35	LOC_Os01g43580.1	ACAGGAUAGGUUAAUGAUCUA	UGCUUAUCCAAUUAUUAGAA	0	0	1	3.5	1	21	1894	1913	1904	kinesin motor domain containing protein, putative, expressed
Osa-40	LOC_Os09g15835.1	UUGGAUUUAGACGUUAAAUUU	AACCUGAAUCUGAAAUUUAAG	0	1	0	3	1	21	506	526	517	OBP32pep, putative, expressed
Osa-43	LOC_Os06g02540.1	AGCGGUCAAGACGUCAAGUCCA	UUGCCAGUUCUGCAGUUCAUGU	0	0	2	2.5	1	22	1451	1472	1463	expressed protein
Osa-43	LOC_Os06g02540.2	AGCGGUCAAGACGUCAAGUCCA	UUGCCAGUUCUGCAGUUCAUGU	0	0	2	2.5	1	22	1448	1469	1460	expressed protein
Osa-43	LOC_Os07g06550.1	AGCGGUCAAGACGUCAAGUCCA	UUGCCAGUUCUGCAGUUCAUGC	0	2	0	3.5	1	22	1649	1670	1661	expressed protein
Osa-44	LOC_Os12g01970.1	UCGGAAGUUCCCUCUCUCUCU	GGCCUGCGAGAGAGAGAGAGA	0	10	0	4	1	21	761	781	772	F-box family protein, putative
Osa-46	LOC_Os05g21040.1	CUUCGGGUUAGGUGAGGACUC	GAAGCCAAUUCACUUCUGAC	0	1	0	4	1	21	3719	3738	3729	retrotransposon protein, putative, Ty3-gypsy subclass
Osa-50	LOC_Os07g45194.1	UUGUGGUAUGAAUGUGGGGUACU	AACAUCACAUUUACACACCCAUGA	1	0	1	4	1	23	1981	2004	1994	expressed protein
Osa-56	LOC_Os03g42650.1	CGGAUCCGUGCUGGGUUAUUCU	GCCCAGACCCGACCUAAUAAGA	1	1	0	4	1	22	3036	3057	3048	vegetative storage protein, putative, expressed
Osa-56	LOC_Os03g42650.2	CGGAUCCGUGCUGGGUUAUUCU	GCCCAGACCCGACCUAAUAAGA	1	1	0	4	1	22	3031	3052	3043	vegetative storage protein, putative, expressed
Osa-58	LOC_Os02g46520.1	UCCGGAGAGUGUCACGUUCGAUA	AGGCACUCACAGUGCAAGCUAC	0	1	1	3	1	23	1542	1563	1554	hydrolase, putative, expressed
a the rice degradome samples/sources

## Sheet: 41 miRNA psRNA Target
Supplementary Table S8. (B) Predicted targets of novel miRNAs using psRNA Target
miRNA	Target accession	Expectation	UPE	miRNA start	miRNA end	Target start	Target end	miRNA aligned fragment (5'-3')	Target aligned fragment (5'-3')	Inhibition	Target description	multiplicity
Osa-2	LOC_Os10g34330.1|13110.m03054|cDNA	2.5	22.272	1	23	158	180	GACGGCUCUCAGACGAACGGGUG	CGGUCGUUCGUCCAAGAGCCGUC	Translation	hypothetical protein	1
Osa-5	LOC_Os12g31470.1|13112.m03203|cDNA	3	18.383	1	22	4608	4629	UGGGAAAUUGCAGAGAGAGACC	GGUCUCUCUCUGCAAUUCCUCC	Cleavage	retrotransposon protein, putative, unclassified	1
Osa-5	LOC_Os01g69240.1|13101.m07562|cDNA	2.5	9.26	1	20	1414	1433	UGGGAAAUUGCAGAGAGAGA	UCUUUCUUUGCAAUUUCCUC	Cleavage	CBS domain containing membrane protein, putative, expressed	1
Osa-5	LOC_Os05g30900.1|13105.m03168|cDNA	2.5	6.155	1	20	207	226	UGGGAAAUUGCAGAGAGAGA	UCUCUCUCUGUAGUUUUCCC	Cleavage	lipase precursor, putative, expressed	1
Osa-5	LOC_Os04g55860.1|13104.m05798|cDNA	3	14.623	1	20	1009	1028	UGGGAAAUUGCAGAGAGAGA	UUUCUUUCUUCAGUUUUCCA	Translation	peptidyl-tRNA hydrolase, putative, expressed	1
Osa-5	LOC_Os06g37560.1|13106.m03889|cDNA	3	12.073	1	20	2881	2900	UGGGAAAUUGCAGAGAGAGA	UCUCUCUCUCCAAUUUUCUU	Translation	beta-galactosidase precursor, putative, expressed	1
Osa-5	LOC_Os12g37690.1|13112.m03880|cDNA	3	11.45	1	20	27	46	UGGGAAAUUGCAGAGAGAGA	UCUCUCUCUACAACUUCUCA	Translation	MYB family transcription factor, putative, expressed	1
Osa-5	LOC_Os01g19020.1|13101.m02066|cDNA	3	14.278	1	20	1253	1272	UGGGAAAUUGCAGAGAGAGA	UUGUUCUCUGUAAUUUCUCA	Cleavage	peroxidase precursor, putative, expressed	1
Osa-5	LOC_Os02g47190.1|13102.m05309|cDNA	3	8.333	1	20	69	88	UGGGAAAUUGCAGAGAGAGA	UCUCUCUCUCUAGUUUCUCG	Translation	MYB family transcription factor, putative, expressed	1
Osa-5	LOC_Os02g12480.6|13102.m01357|cDNA	3	22.994	1	20	1312	1331	UGGGAAAUUGCAGAGAGAGA	UCUCUCUCUCUGGUUUCCUA	Translation	expressed protein	1
Osa-miR5340 (Osa-6)	LOC_Os03g15780.2|13103.m01856|cDNA	1.5	21.247	1	20	138	157	UGAUGACGUGGAUGAAUUUC	GACAUUUAUCCACGUCAUCA	Cleavage	anthranilate synthase component I-1, chloroplast precursor, putative, expressed	1
Osa-miR5340 (Osa-6)	LOC_Os03g15780.5|13103.m01853|cDNA	1.5	21.247	1	20	138	157	UGAUGACGUGGAUGAAUUUC	GACAUUUAUCCACGUCAUCA	Cleavage	anthranilate synthase component I-1, chloroplast precursor, putative, expressed	1
Osa-miR5340 (Osa-6)	LOC_Os03g15780.1|13103.m01854|cDNA	1.5	21.247	1	20	138	157	UGAUGACGUGGAUGAAUUUC	GACAUUUAUCCACGUCAUCA	Cleavage	anthranilate synthase component I-1, chloroplast precursor, putative, expressed	1
Osa-miR5340 (Osa-6)	LOC_Os04g44500.1|13104.m04437|cDNA	2	19.808	1	20	717	736	UGAUGACGUGGAUGAAUUUC	GAAGUACAUCCACGUCGUCA	Cleavage	GEM, putative, expressed	1
Osa-miR5340 (Osa-6)	LOC_Os10g37610.1|13110.m03414|cDNA	3	22.703	1	21	330	350	UGAUGACGUGGAUGAAUUUCA	UGGGAUUUAUCGGCGUCAUCA	Translation	retrotransposon protein, putative, unclassified	1
Osa-miR5340 (Osa-6)	LOC_Os03g29864.1|13103.m03421|cDNA	3	20.036	1	21	1692	1712	UGAUGACGUGGAUGAAUUUCA	UGGGAUUUAUCGGCGUCAUCA	Translation	retrotransposon protein, putative, unclassified, expressed	1
Osa-7	LOC_Os01g47050.1|13101.m04843|cDNA	3	12.437	1	21	1929	1949	UGAGGACAAGAGCUGAUUCGG	CUGAAUGAGCUAUUGUCCUUA	Translation	OsFBK1 - F-box domain and kelch repeat containing protein, expressed	1
Osa-7	LOC_Os01g12820.1|13101.m01400|cDNA	3	16.271	1	21	1012	1032	UGAGGACAAGAGCUGAUUCGG	UCGAUUCAGAUCUUGUUCUCG	Cleavage	harpin-induced protein, putative, expressed	1
Osa-7	LOC_Os11g31560.1|13111.m03059|cDNA	3	24.9	1	20	27	46	UGAGGACAAGAGCUGAUUCG	AGUAUCAGCUGUUGUCCUCA	Translation	BRASSINOSTEROID INSENSITIVE 1-associated receptor kinase 1 precursor, putative	1
Osa-8	LOC_Os05g41450.1|13105.m04398|cDNA	2.5	22.784	1	21	1055	1075	CCUGGACGGGGUCUAUGGCCG	UGGCCAUGGACCCUGUUCAGU	Cleavage	histone-like transcription factor and archaeal histone, putative, expressed	1
Osa-8	LOC_Os04g49300.1|13104.m05032|cDNA	3	16.556	1	21	3320	3340	CCUGGACGGGGUCUAUGGCCG	UGGCUAUAGACCCCCUCCAGC	Cleavage	retrotransposon protein, putative, LINE subclass	1
Osa-8	LOC_Os11g08390.1|13111.m00883|cDNA	3	16.219	1	21	200	220	CCUGGACGGGGUCUAUGGCCG	UGGCUAUAGACCCCCUCCAGC	Cleavage	retrotransposon protein, putative, unclassified	1
Osa-8	LOC_Os12g15460.1|13112.m01628|cDNA	3	15.847	1	21	2641	2661	CCUGGACGGGGUCUAUGGCCG	UGGUCAUAGACUCUGUCCCGG	Cleavage	pentatricopeptide, putative, expressed	1
Osa-8	LOC_Os06g40450.1|13106.m04205|cDNA	3	21.708	1	21	1358	1378	CCUGGACGGGGUCUAUGGCCG	CGGCUACAGAUCCCGUUCGGG	Cleavage	targeting protein for Xklp2, putative, expressed	1
Osa-8	LOC_Os06g40450.3|13106.m04206|cDNA	3	21.708	1	21	1355	1375	CCUGGACGGGGUCUAUGGCCG	CGGCUACAGAUCCCGUUCGGG	Cleavage	targeting protein for Xklp2, putative, expressed	1
Osa-8	LOC_Os06g40450.2|13106.m04207|cDNA	3	21.708	1	21	1341	1361	CCUGGACGGGGUCUAUGGCCG	CGGCUACAGAUCCCGUUCGGG	Cleavage	targeting protein for Xklp2, putative, expressed	1
Osa-8	LOC_Os12g44210.1|13112.m04671|cDNA	3	20.114	1	20	594	613	CCUGGACGGGGUCUAUGGCC	CGCCAUGGACCCCGUCCGGA	Cleavage	ATPase, AAA family domain containing protein, expressed	1
Osa-8	LOC_Os12g44220.1|13112.m04672|cDNA	3	22.396	1	20	758	777	CCUGGACGGGGUCUAUGGCC	CGCCAUGGACCCCGUCCGGA	Cleavage	ATPase 2, putative, expressed	1
Osa-8	LOC_Os12g44220.2|13112.m08949|cDNA	3	22.396	1	20	677	696	CCUGGACGGGGUCUAUGGCC	CGCCAUGGACCCCGUCCGGA	Cleavage	ATPase 2, putative, expressed	1
Osa-8	LOC_Os07g31460.1|13107.m03186|cDNA	2.5	19.591	1	20	2047	2066	CCUGGACGGGGUCUAUGGCC	GGCAAUAGACUCUGUUCAGG	Cleavage	peptide-Nasparagine amidase, putative, expressed	1
Osa-8	LOC_Os07g31460.2|13107.m03185|cDNA	2.5	19.591	1	20	1876	1895	CCUGGACGGGGUCUAUGGCC	GGCAAUAGACUCUGUUCAGG	Cleavage	peptide-Nasparagine amidase, putative, expressed	1
Osa-9	LOC_Os11g09810.1|13111.m01034|cDNA	2	16.27	1	21	495	515	UUGGGGAUUUCCUGCCGGAGG	UCUCCGGCAGGGAAUCUUCAG	Cleavage	transposon protein, putative, Mutator sub-class	1
Osa-9	LOC_Os06g06980.2|13106.m00723|cDNA	2.5	16.159	1	20	467	486	UUGGGGAUUUCCUGCCGGAG	AUCUGGCAAGAAAUCCCCAA	Cleavage	caffeoyl-CoA O-methyltransferase, putative, expressed	1
Osa-9	LOC_Os07g06820.2|13107.m00657|cDNA	3	15.148	1	22	942	963	UUGGGGAUUUCCUGCCGGAGGA	UGCUUUGGUAGGAAGUUCCUAA	Cleavage	serine/threonine-protein kinase RIO-like, putative, expressed	1
Osa-11	LOC_Os02g11780.1|13102.m01273|cDNA	2.5	12.501	1	20	1461	1480	UUUCUUGACUCGGGAUGACU	AGUAAUCCUGAGUUAAGAGA	Cleavage	transcription factor S-II, central domain containing protein, expressed	1
Osa-12	LOC_Os01g32080.2|13101.m03234|cDNA	2.5	13.771	1	20	3186	3205	UACAUUUGGAACCAGAGGGA	UCCCUCUGGUUUUAAAUAUA	Cleavage	thiamine pyrophosphate enzyme, C-terminal TPP binding domain containing protein, expressed	1
Osa-12	LOC_Os01g08090.1|13101.m00837|cDNA	2.5	4.798	1	20	1795	1814	UACAUUUGGAACCAGAGGGA	UCCCUCUGAUUCCAAAUAUA	Cleavage	flavonol-3-O-glycoside-7-O-glucosyltransferase 1, putative, expressed	1
Osa-12	LOC_Os01g59350.2|13101.m06306|cDNA	2.5	12.864	1	20	1843	1862	UACAUUUGGAACCAGAGGGA	UUCCUUUGCUUCCAAAUGUG	Cleavage	transcription factor, putative, expressed	1
Osa-12	LOC_Os09g16995.1|13109.m07526|cDNA	2.5	14.661	1	20	908	927	UACAUUUGGAACCAGAGGGA	UUCCUUUGCUUCCAAAUGUG	Cleavage	transposon protein, putative, CACTA, En/Spm sub-class, expressed	1
Osa-12	LOC_Os05g37410.1|13105.m03899|cDNA	3	18.756	1	20	3366	3386	UACAU-UUGGAACCAGAGGGA	UCCUUCUGGUUCCAACAUGUA	Cleavage	hhH-GPD superfamily base excision DNA repair protein, expressed	1
Osa-12	LOC_Os06g09830.1|13106.m01058|cDNA	2.5	7.187	1	20	861	880	UACAUUUGGAACCAGAGGGA	UCUCUCUGCUCCCAAAUGUA	Translation	cupin superfamily protein, putative, expressed	1
Osa-12	LOC_Os05g25780.1|13105.m02641|cDNA	3	15.351	1	20	1611	1630	UACAUUUGGAACCAGAGGGA	UCCAUCUGGUUCUAAUUGUA	Cleavage	rhodanese-like domain containing protein, putative, expressed	1
Osa-12	LOC_Os01g45990.1|13101.m04721|cDNA	3	15.594	1	20	1501	1520	UACAUUUGGAACCAGAGGGA	UCCAUCUGGUUCAAAAUGUU	Cleavage	potassium channel AKT1, putative, expressed	1
Osa-14	LOC_Os06g08570.1|13106.m00900|cDNA	2.5	7.323	1	20	1831	1850	AAAUAUAUUUGAUGUUGGGA	AUCUAACAUUAAAUAUAUUU	Cleavage	PPR repeat domain containing protein, putative, expressed	1
Osa-14	LOC_Os10g04060.1|13110.m00326|cDNA	3	12.587	1	21	1702	1722	AAAUAUAUUUGAUGUUGGGAC	GUCUCAACAUCACAUUUAUUU	Translation	powdery mildew resistance protein PM3b, putative	1
Osa-14	LOC_Os01g21300.1|13101.m02266|cDNA	3	9.253	1	20	1201	1220	AAAUAUAUUUGAUGUUGGGA	AUCUAACAUUGAAUAUAUUU	Cleavage	esterase/lipase/thioesterase family protein, putative, expressed	1
Osa-14	LOC_Os09g07510.1|13109.m00600|cDNA	3	6.934	1	20	2348	2367	AAAUAUAUUUGAUGUUGGGA	AUUUAACAUUAAAUAUAUUU	Cleavage	HEAT repeat family protein, putative, expressed	1
Osa-14	LOC_Os09g17329.1|13109.m01662|cDNA	3	15.593	1	20	126	145	AAAUAUAUUUGAUGUUGGGA	AUCUAAUAUUAAAUAUAUUU	Cleavage	expressed protein	1
Osa-14	LOC_Os02g04440.3|13102.m00462|cDNA	3	10.729	1	20	67	86	AAAUAUAUUUGAUGUUGGGA	AUCUAACAUUGAAUAUAUUU	Cleavage	transducin family protein, putative, expressed	1
Osa-14	LOC_Os07g13240.1|13107.m01377|cDNA	3	12.054	1	21	385	405	AAAUAUAUUUGAUGUUGGGAC	GGUCUAUCAUCAAAUAUAUUU	Cleavage	hypothetical protein	1
Osa-14	LOC_Os02g09720.1|13102.m01066|cDNA	2.5	9.074	1	20	15	34	AAAUAUAUUUGAUGUUGGGA	ACCAAACAUUAAAUAUAUUU	Cleavage	multidrug resistance protein, putative, expressed	1
Osa-14	LOC_Os11g42070.1|13111.m04178|cDNA	3	14.994	1	20	2100	2119	AAAUAUAUUUGAUGUUGGGA	UUCCAAUAUCAGAUAUAUGU	Cleavage	Leucine Rich Repeat family protein, expressed	1
Osa-14	LOC_Os11g42070.2|13111.m04179|cDNA	3	14.994	1	20	2207	2226	AAAUAUAUUUGAUGUUGGGA	UUCCAAUAUCAGAUAUAUGU	Cleavage	Leucine Rich Repeat family protein, expressed	1
Osa-14	LOC_Os05g31490.1|13105.m03232|cDNA	3	11.971	1	20	2565	2584	AAAUAUAUUUGAUGUUGGGA	ACCCAGCAUCACAUAUGUUU	Translation	golgi transport complex protein-related, putative, expressed	1
Osa-14	LOC_Os06g28550.2|13106.m10480|cDNA	3	11.661	1	20	1123	1142	AAAUAUAUUUGAUGUUGGGA	UUUUAAUAUAAAAUAUAUUU	Translation	nmrA-like family domain containing protein, expressed	1
Osa-14	LOC_Os02g40830.3|13102.m04555|cDNA	3	11.788	1	20	1452	1471	AAAUAUAUUUGAUGUUGGGA	UACCAACAUCAAGUUUAUUU	Cleavage	succinyl-CoA ligase beta-chain, mitochondrial precursor, putative, expressed	1
Osa-14	LOC_Os02g40830.2|13102.m04554|cDNA	3	11.788	1	20	1455	1474	AAAUAUAUUUGAUGUUGGGA	UACCAACAUCAAGUUUAUUU	Cleavage	succinyl-CoA ligase beta-chain, mitochondrial precursor, putative, expressed	1
Osa-15	LOC_Os12g14540.1|13112.m01545|cDNA	3	14.715	1	20	466	485	AUAAGGACGUUUACAGUGCA	CGCACUAUGAAUGUCCUUAU	Cleavage	expressed protein	1
Osa-15	LOC_Os10g27174.1|13110.m02326|cDNA	3	14.532	1	22	633	654	AUAAGGACGUUUACAGUGCAUA	UCUGCUUGGUAAAUGUCCUUAU	Cleavage	40S ribosomal protein S28, putative, expressed	1
Osa-15	LOC_Os02g29550.1|13102.m03222|cDNA	3	17.641	1	20	1089	1108	AUAAGGACGUUUACAGUGCA	UGCACUGUCAGCAUCCUUGU	Cleavage	AP2 domain containing protein, expressed	1
Osa-16	LOC_Os11g42590.1|13111.m04235|cDNA	1.5	18.484	1	23	666	688	UGGGUUUGGGUGGUGGUGGUGCA	UGUACCACCACCACCCACACCCA	Cleavage	conserved hypothetical protein	1
Osa-16	LOC_Os01g67010.1|13101.m07266|cDNA	1.5	12.662	1	22	5	26	UGGGUUUGGGUGGUGGUGGUGC	GCACCACCACCACCCAACCCCA	Cleavage	expressed protein	1
Osa-16	LOC_Os04g57060.1|13104.m05954|cDNA	1	16.587	1	21	634	654	UGGGUUUGGGUGGUGGUGGUG	UACCACUACUACCCAAACCCA	Cleavage	retrotransposon protein, putative, unclassified	1
Osa-16	LOC_Os12g17350.1|13112.m01838|cDNA	1	15.015	1	21	334	354	UGGGUUUGGGUGGUGGUGGUG	UACCACUACUACCCAAACCCA	Cleavage	retrotransposon protein, putative, unclassified	1
Osa-16	LOC_Os03g49940.1|13103.m05428|cDNA	1.5	15.085	1	21	30	50	UGGGUUUGGGUGGUGGUGGUG	CACCACCACCACCCAACCCCA	Cleavage	integral membrane protein, putative, expressed	1
Osa-16	LOC_Os01g70460.1|13101.m07658|cDNA	3	16.843	1	23	1838	1860	UGGGUUUGGGUGGUGGUGGUGCA	UGCUCCACCACCACUCAAACUCU	Cleavage	expressed protein	1
Osa-16	LOC_Os04g48850.1|13104.m04981|cDNA	2.5	12.959	1	22	1581	1602	UGGGUUUGGGUGGUGGUGGUGC	GCACCACCACCACCUCAGCCCA	Cleavage	aminotransferase, classes I and II, domain containing protein, expressed	1
Osa-16	LOC_Os01g70460.3|13101.m15112|cDNA	3	16.843	1	23	1338	1360	UGGGUUUGGGUGGUGGUGGUGCA	UGCUCCACCACCACUCAAACUCU	Cleavage	expressed protein	1
Osa-16	LOC_Os10g31030.1|13110.m02687|cDNA	3	16.444	1	22	74	95	UGGGUUUGGGUGGUGGUGGUGC	GCGCCGCCGCCGCCCAAACCCU	Cleavage	EMB1691, putative, expressed	1
Osa-16	LOC_Os01g71200.1|13101.m07753|cDNA	1.5	6.77	1	21	3	23	UGGGUUUGGGUGGUGGUGGUG	CUCCACCACCACCUAAACCCA	Cleavage	RNA recognition motif containing protein, putative, expressed	1
Osa-16	LOC_Os03g01870.1|13103.m00122|cDNA	2	7.269	1	21	545	565	UGGGUUUGGGUGGUGGUGGUG	CAUCAUCAUCAUCCAAACCCA	Cleavage	no apical meristem protein, putative, expressed	1
Osa-16	LOC_Os02g48184.1|13102.m05441|cDNA	3	17.278	1	22	794	815	UGGGUUUGGGUGGUGGUGGUGC	GCACCACCACCACCCGCACCUG	Cleavage	expressed protein	1
Osa-16	LOC_Os12g06720.1|13112.m00691|cDNA	2.5	14.101	1	23	1762	1784	UGGGUUUGGGUGGUGGUGGUGCA	UCCAUCGCCACUGCCCAAGCCCA	Cleavage	retrotransposon protein, putative, unclassified	1
Osa-16	LOC_Os03g17990.1|13103.m02153|cDNA	2.5	11.456	1	21	99	119	UGGGUUUGGGUGGUGGUGGUG	CACCACCACCACCCAGAUCUC	Cleavage	Yip1 domain containing protein, expressed	1
Osa-16	LOC_Os08g37810.1|13108.m03990|cDNA	2.5	1.003	1	21	248	268	UGGGUUUGGGUGGUGGUGGUG	CACCACCACCACCCAUACCCC	Cleavage	transcription factor like protein, putative, expressed	1
Osa-16	LOC_Os03g17990.2|13103.m02154|cDNA	2.5	11.456	1	21	88	108	UGGGUUUGGGUGGUGGUGGUG	CACCACCACCACCCAGAUCUC	Cleavage	Yip1 domain containing protein, expressed	1
Osa-16	LOC_Os09g39320.1|13109.m03937|cDNA	2	10.187	1	21	3017	3037	UGGGUUUGGGUGGUGGUGGUG	UACCGCCACCACUCAGACUCA	Cleavage	CTR1-like protein kinase, putative, expressed	1
Osa-16	LOC_Os01g71220.1|13101.m07755|cDNA	2.5	14.757	1	21	114	134	UGGGUUUGGGUGGUGGUGGUG	CACCACCACCACCCAGCCCUA	Cleavage	zinc finger protein, putative, expressed	1
Osa-16	LOC_Os05g51060.1|13105.m05493|cDNA	2.5	18.481	1	21	165	185	UGGGUUUGGGUGGUGGUGGUG	CACCGCCGCCGCCCGAACCCG	Cleavage	DNA ligase, putative, expressed	1
Osa-16	LOC_Os02g42970.1|13102.m04765|cDNA	2.5	24.153	1	21	586	606	UGGGUUUGGGUGGUGGUGGUG	CACCACCACCACCCGGGCUCG	Cleavage	NAC domain containing protein, putative	1
Osa-miR5508 (Osa-17)	LOC_Os05g20270.1|13105.m02143|cDNA	2	18.258	1	21	2288	2308	UAGAUGGCUGAUCUGGUGUGG	CCACACUUGAUCAGCCAUCUG	Cleavage	retrotransposon protein, putative, Ty3-gypsy subclass	1
Osa-miR5508 (Osa-17)	LOC_Os05g16260.1|13105.m01713|cDNA	2.5	14.894	1	21	2438	2458	UAGAUGGCUGAUCUGGUGUGG	CCACACUUGAUCAGCUAUCUG	Cleavage	retrotransposon protein, putative, Ty3-gypsy subclass	1
Osa-miR5508 (Osa-17)	LOC_Os10g29180.1|13110.m02493|cDNA	2.5	18.299	1	20	2439	2458	UAGAUGGCUGAUCUGGUGUG	CACAGCAGGUCAGCUAUUUA	Cleavage	MBTB47 - Bric-a-Brac, Tramtrack, Broad Complex BTB domain with Meprin and TRAF Homology MATH domain, expressed	1
Osa-miR5508 (Osa-17)	LOC_Os05g21000.1|13105.m02221|cDNA	3	12.59	1	21	1427	1447	UAGAUGGCUGAUCUGGUGUGG	CCAAACUUGAUCAGCUAUCUA	Cleavage	retrotransposon protein, putative, Ty3-gypsy subclass	1
Osa-miR5508 (Osa-17)	LOC_Os09g07080.1|13109.m00550|cDNA	3	13.893	1	21	1583	1603	UAGAUGGCUGAUCUGGUGUGG	CCAAACUUGAUCAGCUAUCUA	Cleavage	retrotransposon protein, putative, Ty3-gypsy subclass	1
Osa-miR5508 (Osa-17)	LOC_Os01g31430.1|13101.m03161|cDNA	3	16.211	1	21	2171	2191	UAGAUGGCUGAUCUGGUGUGG	CCAAACUUGAUCAGCUAUCUA	Cleavage	retrotransposon protein, putative, Ty3-gypsy subclass	1
Osa-miR5508 (Osa-17)	LOC_Os05g14100.1|13105.m01482|cDNA	3	14.755	1	21	2327	2347	UAGAUGGCUGAUCUGGUGUGG	CCAAACUUGAUCAGCUAUCUA	Cleavage	retrotransposon protein, putative, Ty3-gypsy subclass	1
Osa-18	LOC_Os01g04530.1|13101.m00410|cDNA	2	24.692	1	20	39	58	UCGCCGCGGCUGGCAUCAGC	GCUGAUGCUCGCCGCGGCGG	Translation	expressed protein	1
Osa-20	LOC_Os02g42350.1|13102.m04689|cDNA	3	12.676	1	22	22	43	UCAGGAGCAGAAGAUGAGGGAG	CUCCCUCGUCUUCUGCUCCUAG	Cleavage	nitrilase, putative, expressed	1
Osa-20	LOC_Os01g68490.1|13101.m07463|cDNA	2.5	15.899	1	22	807	828	UCAGGAGCAGAAGAUGAGGGAG	CUCCCUUAUUUCUUGCUCCUGA	Translation	tetratricopeptide-like helical, putative, expressed	1
Osa-20	LOC_Os08g20440.2|13108.m09366|cDNA	3	16.013	1	22	721	742	UCAGGAGCAGAAGAUGAGGGAG	CUCCCUAAUUUUUUGUUUCUGA	Cleavage	OsMADS69 - MADS-box family gene with M-alpha type-box, expressed	1
Osa-20	LOC_Os08g20440.1|13108.m02131|cDNA	3	16.013	1	22	721	742	UCAGGAGCAGAAGAUGAGGGAG	CUCCCUAAUUUUUUGUUUCUGA	Cleavage	OsMADS69 - MADS-box family gene with M-alpha type-box, expressed	1
Osa-20	LOC_Os03g06930.1|13103.m00763|cDNA	3	16.762	1	22	489	510	UCAGGAGCAGAAGAUGAGGGAG	CUGUCUCUUCUUCUGCUUCUGA	Cleavage	homeodomain protein, putative, expressed	1
Osa-20	LOC_Os03g47754.1|13103.m05146|cDNA	3	21.297	1	22	3242	3263	UCAGGAGCAGAAGAUGAGGGAG	UUCUUUCACUUUCUGCUUCUGA	Cleavage	SAB, putative, expressed	1
Osa-21	LOC_Os05g25890.1|13105.m02658|cDNA	2	19.502	1	21	1591	1611	UCUCACUUUGGACUAGGUAUU	AAUACCUAGUCCAAGGUGAAA	Cleavage	expressed protein	1
Osa-21	LOC_Os07g41720.1|13107.m04352|cDNA	2.5	16.492	1	21	164	184	UCUCACUUUGGACUAGGUAUU	GGUGCCUGGACCAAAGUGAGA	Cleavage	nuclear transcription factor Y subunit, putative, expressed	1
Osa-21	LOC_Os07g41720.2|13107.m04353|cDNA	2.5	14.545	1	21	297	317	UCUCACUUUGGACUAGGUAUU	GGUGCCUGGACCAAAGUGAGA	Cleavage	nuclear transcription factor Y subunit, putative, expressed	1
Osa-21	LOC_Os06g28050.4|13106.m02892|cDNA	3	15.396	1	20	2116	2135	UCUCACUUUGGACUAGGUAU	UUACCUAGUCUAAAGUGAAA	Cleavage	expressed protein	1
Osa-21	LOC_Os01g32080.2|13101.m03234|cDNA	3	18.307	1	20	2303	2322	UCUCACUUUGGACUAGGUAU	UUACCUGGUCCAAAGUGAAA	Cleavage	thiamine pyrophosphate enzyme, C-terminal TPP binding domain containing protein, expressed	1
Osa-22	LOC_Os09g34070.1|13109.m03415|cDNA	0	14.923	1	21	1931	1951	AUCUCGAUGGUGAUUGUUGCU	AGCAACAAUCACCAUCGAGAU	Cleavage	RNA recognition motif containing protein, expressed	1
Osa-22	LOC_Os09g34070.2|13109.m03416|cDNA	0	14.923	1	21	1931	1951	AUCUCGAUGGUGAUUGUUGCU	AGCAACAAUCACCAUCGAGAU	Cleavage	RNA recognition motif containing protein, expressed	1
Osa-22	LOC_Os03g62140.1|13103.m06858|cDNA	2.5	22.196	1	21	656	676	AUCUCGAUGGUGAUUGUUGCU	AGCAGCAAUCGUCGUCGAGGU	Cleavage	heat shock protein DnaJ, putative	1
Osa-22	LOC_Os08g01510.1|13108.m00071|cDNA	2.5	18.853	1	21	1296	1316	AUCUCGAUGGUGAUUGUUGCU	AGCAACGGUUACCCUCGAGAU	Cleavage	cytochrome P450, putative, expressed	1
Osa-22	LOC_Os04g04530.1|13104.m00377|cDNA	2.5	20.561	1	20	2189	2208	AUCUCGAUGGUGAUUGUUGC	CCGACAAUCGCCGUCGAGAU	Cleavage	retrotransposon protein, putative, Ty3-gypsy subclass	1
Osa-22	LOC_Os06g07350.1|13106.m00764|cDNA	3	16.003	1	21	1118	1138	AUCUCGAUGGUGAUUGUUGCU	AACAGCAAGCACCAUCGGGAU	Cleavage	RNA-binding motif protein, putative, expressed	1
Osa-22	LOC_Os09g21580.1|13109.m02067|cDNA	3	22.634	1	21	444	464	AUCUCGAUGGUGAUUGUUGCU	GGCAACUAUCACCAUCAAGGU	Cleavage	OsFBX324 - F-box domain containing protein	1
Osa-22	LOC_Os01g42710.1|13101.m04395|cDNA	3	21.687	1	20	2769	2788	AUCUCGAUGGUGAUUGUUGC	GCAACAACCACUAUUGAGAC	Cleavage	retrotransposon protein, putative, unclassified, expressed	1
Osa-22	LOC_Os05g37120.1|13105.m03853|cDNA	3	16.281	1	20	2306	2325	AUCUCGAUGGUGAUUGUUGC	GCAACAGACAUCAUCGAGAC	Cleavage	sec23/Sec24 zinc finger family protein, expressed	1
Osa-22	LOC_Os05g37120.2|13105.m03854|cDNA	3	16.281	1	20	2182	2201	AUCUCGAUGGUGAUUGUUGC	GCAACAGACAUCAUCGAGAC	Cleavage	sec23/Sec24 zinc finger family protein, expressed	1
Osa-23	LOC_Os03g59570.1|13103.m06537|cDNA	2.5	16.568	1	22	1761	1782	UCAGUGGCAGAGCUUAGUGGAG	CUUCACUGAGCUUUGCUAUUGA	Cleavage	IPP transferase, putative, expressed	1
Osa-23	LOC_Os03g58640.2|13103.m06439|cDNA	3	14.01	1	22	1498	1519	UCAGUGGCAGAGCUUAGUGGAG	CUCUACAAUGCUCUGCUACUGA	Cleavage	FHA domain containing protein, putative, expressed	1
Osa-23	LOC_Os03g58640.1|13103.m06440|cDNA	3	14.01	1	22	1498	1519	UCAGUGGCAGAGCUUAGUGGAG	CUCUACAAUGCUCUGCUACUGA	Cleavage	FHA domain containing protein, putative, expressed	1
Osa-23	LOC_Os10g13370.1|13110.m01171|cDNA	2.5	19.046	1	20	4181	4200	UCAGUGGCAGAGCUUAGUGG	UCACUAAGCUCUUCCACUGC	Cleavage	retrotransposon protein, putative, unclassified	1
Osa-23	LOC_Os11g03270.1|13111.m00265|cDNA	3	18.558	1	20	1390	1409	UCAGUGGCAGAGCUUAGUGG	CCAUUGGGCACUGCCAUUGA	Translation	nucleoside-triphosphatase, putative	1
Osa-24	LOC_Os02g40770.1|13102.m04544|cDNA	2.5	22.7	1	21	1602	1622	UCUGUGGCACUUGCACAAGGA	UCCUUGUGCGUGUGCUGCAGA	Translation	SET domain containing protein, expressed	1
Osa-24	LOC_Os02g40770.2|13102.m04545|cDNA	2.5	22.7	1	21	1681	1701	UCUGUGGCACUUGCACAAGGA	UCCUUGUGCGUGUGCUGCAGA	Translation	SET domain containing protein, expressed	1
Osa-24	LOC_Os07g26790.1|13107.m02657|cDNA	3	9.373	1	20	199	218	UCUGUGGCACUUGCACAAGG	CCUUGUGCAAGUGCAACAUA	Cleavage	hypothetical protein	1
Osa-24	LOC_Os11g03570.1|13111.m00297|cDNA	3	23.66	1	21	1584	1604	UCUGUGGCACUUGCACAAGGA	UCUUUGGGCAAGUACCACAGG	Cleavage	protein of unknown function, DUF618 domain containing protein, expressed	1
Osa-25	LOC_Os01g49140.1|13101.m05109|cDNA	3	14.255	1	20	216	235	CUUUGAGUAGGGUCUAAACA	AGUUUGGUCCCUACUCAGAG	Cleavage	retrotransposon protein, putative, unclassified	1
Osa-27	LOC_Os12g14070.1|13112.m01497|cDNA	0	19.677	1	21	1057	1077	UCUGAGACAGCGUAGACAGUU	AACUGUCUACGCUGUCUCAGA	Cleavage	DnaK family protein, putative, expressed	1
Osa-27	LOC_Os12g32130.1|13112.m03276|cDNA	2.5	16.273	1	21	40	60	UCUGAGACAGCGUAGACAGUU	AACUGUUUAUGUUCUCUCAGA	Cleavage	trehalose phosphatase, putative	1
Osa-27	LOC_Os03g46260.3|13103.m04978|cDNA	3	15.799	1	21	1305	1325	UCUGAGACAGCGUAGACAGUU	AAUUGCUUAUGCUGUUUCAGA	Cleavage	DUF581 domain containing protein, expressed	1
Osa-27	LOC_Os03g53490.1|13103.m05839|cDNA	2.5	16.178	1	21	1576	1596	UCUGAGACAGCGUAGACAGUU	GACUGUUUACGCUCUCUUGGA	Cleavage	PPR repeat containing protein, expressed	1
Osa-27	LOC_Os08g39420.1|13108.m04205|cDNA	3	16.058	1	21	928	948	UCUGAGACAGCGUAGACAGUU	GACUUUCUAUGUUGUUUCAGG	Cleavage	uncharacterized protein yeiN, putative, expressed	1
Osa-27	LOC_Os10g14020.2|13110.m01236|cDNA	2.5	18.133	1	20	654	673	UCUGAGACAGCGUAGACAGU	ACUGUCUUCGAUGUUUCAGA	Translation	TPD1, putative, expressed	1
Osa-27	LOC_Os10g14020.1|13110.m01235|cDNA	2.5	18.133	1	20	719	738	UCUGAGACAGCGUAGACAGU	ACUGUCUUCGAUGUUUCAGA	Translation	TPD1, putative, expressed	1
Osa-27	LOC_Os03g37260.1|13103.m04056|cDNA	3	19.126	1	20	1098	1117	UCUGAGACAGCGUAGACAGU	ACUGUCUGAGAUGUUUCAGA	Translation	pentatricopeptide, putative, expressed	1
Osa-28	LOC_Os01g37560.2|13101.m03821|cDNA	0	10.932	1	21	1218	1238	GGGACAGCGAGUAGACCGGUU	AACCGGUCUACUCGCUGUCCC	Cleavage	chaperone protein dnaJ 49, putative, expressed	1
Osa-28	LOC_Os01g37560.1|13101.m03819|cDNA	0	10.932	1	21	1218	1238	GGGACAGCGAGUAGACCGGUU	AACCGGUCUACUCGCUGUCCC	Cleavage	chaperone protein dnaJ 49, putative, expressed	1
Osa-28	LOC_Os01g37560.3|13101.m03820|cDNA	0	10.932	1	21	1338	1358	GGGACAGCGAGUAGACCGGUU	AACCGGUCUACUCGCUGUCCC	Cleavage	chaperone protein dnaJ 49, putative, expressed	1
Osa-28	LOC_Os09g15410.1|13109.m01456|cDNA	3	15.993	1	21	278	298	GGGACAGCGAGUAGACCGGUU	AACAGGUCUACUCACUGUUCU	Cleavage	retrotransposon protein, putative, unclassified	1
Osa-28	LOC_Os04g25784.7|13104.m02433|cDNA	3	11.186	1	21	141	161	GGGACAGCGAGUAGACCGGUU	ACUCGGUCCACUCGCUGUUCC	Cleavage	expressed protein	1
Osa-28	LOC_Os04g25784.8|13104.m02425|cDNA	3	11.186	1	21	141	161	GGGACAGCGAGUAGACCGGUU	ACUCGGUCCACUCGCUGUUCC	Cleavage	expressed protein	1
Osa-28	LOC_Os04g25784.9|13104.m02432|cDNA	3	11.186	1	21	141	161	GGGACAGCGAGUAGACCGGUU	ACUCGGUCCACUCGCUGUUCC	Cleavage	expressed protein	1
Osa-28	LOC_Os04g25784.5|13104.m02428|cDNA	3	11.186	1	21	141	161	GGGACAGCGAGUAGACCGGUU	ACUCGGUCCACUCGCUGUUCC	Cleavage	expressed protein	1
Osa-28	LOC_Os04g25784.2|13104.m02431|cDNA	3	11.186	1	21	141	161	GGGACAGCGAGUAGACCGGUU	ACUCGGUCCACUCGCUGUUCC	Cleavage	expressed protein	1
Osa-28	LOC_Os04g25784.3|13104.m02426|cDNA	3	11.186	1	21	141	161	GGGACAGCGAGUAGACCGGUU	ACUCGGUCCACUCGCUGUUCC	Cleavage	expressed protein	1
Osa-29	LOC_Os11g30370.1|13111.m02939|cDNA	1.5	19.941	1	23	1091	1113	CGGUGACAGAAGAGAGUGAGCAC	GUGCUCUCUCUCUUCUGUCAUCG	Cleavage	OsSPL19 - SBP-box gene family member, expressed	1
Osa-29	LOC_Os09g32944.1|13109.m03303|cDNA	2.5	11.051	1	23	1034	1056	CGGUGACAGAAGAGAGUGAGCAC	GUGCUCUCUCUCUUCUGUCAUCC	Cleavage	OsSPL18 - SBP-box gene family member, expressed	1
Osa-29	LOC_Os02g07780.1|13102.m00890|cDNA	2.5	16.873	1	23	987	1009	CGGUGACAGAAGAGAGUGAGCAC	GUGCUCUCUCUCUUCUGUCAUCU	Cleavage	OsSPL4 - SBP-box gene family member, expressed	1
Osa-29	LOC_Os02g07780.2|13102.m00891|cDNA	2.5	16.873	1	23	2221	2243	CGGUGACAGAAGAGAGUGAGCAC	GUGCUCUCUCUCUUCUGUCAUCU	Cleavage	OsSPL4 - SBP-box gene family member, expressed	1
Osa-29	LOC_Os09g03670.1|13109.m00291|cDNA	2.5	11.909	1	22	325	346	CGGUGACAGAAGAGAGUGAGCA	UGUUCACUCUCUUCGGUCACCA	Cleavage	retrotransposon protein, putative, unclassified	1
Osa-29	LOC_Os05g48800.3|13105.m05206|cDNA	2.5	17.334	1	21	855	875	CGGUGACAGAAGAGAGUGAGC	GCUGACCCUCUUCUGUCAUCG	Cleavage	drought induced 19 protein, putative, expressed	1
Osa-29	LOC_Os05g48800.2|13105.m05204|cDNA	2.5	17.334	1	21	933	953	CGGUGACAGAAGAGAGUGAGC	GCUGACCCUCUUCUGUCAUCG	Cleavage	drought induced 19 protein, putative, expressed	1
Osa-29	LOC_Os05g48800.1|13105.m05205|cDNA	2.5	17.334	1	21	933	953	CGGUGACAGAAGAGAGUGAGC	GCUGACCCUCUUCUGUCAUCG	Cleavage	drought induced 19 protein, putative, expressed	1
Osa-30	LOC_Os03g10190.1|13103.m01136|cDNA	3	13.496	1	21	1590	1610	UGAAACUGUCACAGCAUGAUC	GAUCAUGAUGUUACAGUUUUG	Translation	seryl-tRNA synthetase, putative, expressed	1
Osa-30	LOC_Os01g37837.1|13101.m03853|cDNA	3	16.912	1	21	1711	1731	UGAAACUGUCACAGCAUGAUC	GAUCAUGAUGUUACAGUUUUG	Translation	seryl-tRNA synthetase, putative, expressed	1
Osa-30	LOC_Os01g37837.2|13101.m03852|cDNA	3	16.912	1	21	1794	1814	UGAAACUGUCACAGCAUGAUC	GAUCAUGAUGUUACAGUUUUG	Translation	seryl-tRNA synthetase, putative, expressed	1
Osa-30	LOC_Os12g02000.1|13112.m00125|cDNA	3	15.348	1	22	1620	1641	UGAAACUGUCACAGCAUGAUCU	GGAUAAUGCAGUUACAGUUUCA	Translation	expressed protein	1
Osa-32	LOC_Os05g20610.1|13105.m02178|cDNA	1.5	15.895	1	20	867	886	AUAAAAUGUCUCUUCGUUUG	CAAACGAAGAGAAGUUUUAU	Cleavage	retrotransposon protein, putative, unclassified	1
Osa-32	LOC_Os04g22090.1|13104.m02047|cDNA	2	22.396	1	20	2693	2712	AUAAAAUGUCUCUUCGUUUG	CAAACGAAGGAAUAUUUUAU	Translation	NB-ARC domain containing protein, expressed	1
Osa-32	LOC_Os07g25730.1|13107.m02547|cDNA	3	18.248	1	20	2444	2463	AUAAAAUGUCUCUUCGUUUG	AAGAUGAAAAGACAUUUUAU	Cleavage	expressed protein	1
Osa-32	LOC_Os02g48400.1|13102.m05473|cDNA	3	16.8	1	20	425	444	AUAAAAUGUCUCUUCGUUUG	CAGACAAGGGGACAUUUUGU	Cleavage	expressed protein	1
Osa-32	LOC_Os02g05680.2|13102.m00622|cDNA	3	22.051	1	20	623	642	AUAAAAUGUCUCUUCGUUUG	CAAACUAAGAGAAAUUUUAC	Cleavage	apoptosis-inducing factor 2, putative, expressed	1
Osa-34	LOC_Os06g02840.1|13106.m00216|cDNA	3	13.697	1	22	565	586	CAAUGGGAGUAGAUGGGGUGGC	GCCGCUUCGUCUACGCCCAUUG	Cleavage	hypothetical protein	1
Osa-34	LOC_Os12g36310.1|13112.m03720|cDNA	3	19.18	1	23	211	233	CAAUGGGAGUAGAUGGGGUGGCA	UCCCACCGCAUCUACUUCCAUAG	Cleavage	expressed protein	1
Osa-36	LOC_Os02g47570.2|13102.m05361|cDNA	3	13.602	1	20	745	765	ACCUAAUAUGGGAUG-UGAAG	UUUCAGCAUUUCAUAUUAGGU	Cleavage	phosphatase, putative, expressed	1
Osa-37	LOC_Os07g33370.1|13107.m03391|cDNA	2.5	18.404	1	21	830	850	GAGUAGAUUUUAGGAAGGCAG	UUGCCUUUCUGAAAUUUGUUC	Cleavage	IQ calmodulin-binding motif family protein, expressed	1
Osa-37	LOC_Os02g21230.1|13102.m02379|cDNA	3	23.539	1	21	1046	1066	GAGUAGAUUUUAGGAAGGCAG	CUGCCUUCCCAGCAUCUACUU	Translation	F-box domain containing protein, expressed	1
Osa-37	LOC_Os06g02370.3|13106.m00157|cDNA	3	11.216	1	20	1319	1338	GAGUAGAUUUUAGGAAGGCA	UGUCUUCCUAAAAUAUGCUU	Cleavage	expressed protein	1
Osa-37	LOC_Os06g07350.1|13106.m00764|cDNA	3	17.124	1	21	1877	1897	GAGUAGAUUUUAGGAAGGCAG	UUGUAUUCCUAGAAUCUGUUC	Cleavage	RNA-binding motif protein, putative, expressed	1
Osa-37	LOC_Os11g47441.1|13111.m04711|cDNA	3	16.653	1	20	259	278	GAGUAGAUUUUAGGAAGGCA	UGUCUUCCCAAAAUCUGUUU	Cleavage	transposon protein, putative, CACTA, En/Spm sub-class	1
Osa-38	LOC_Os03g45400.1|13103.m04890|cDNA	3	24.468	1	21	180	200	CGUGUUUUGGAGCCGUGGGAC	GUCCCGCGGCGCCUAGACACG	Translation	antitermination NusB domain-containing protein, putative, expressed	1
Osa-38	LOC_Os10g37720.2|13110.m03427|cDNA	3	21.574	1	20	1319	1338	CGUGUUUUGGAGCCGUGGGA	UUCUUCGGCUCCAGAACAUG	Cleavage	hydrolase, alpha/beta fold family protein, putative, expressed	1
Osa-38	LOC_Os10g37720.1|13110.m03428|cDNA	3	21.574	1	20	1811	1830	CGUGUUUUGGAGCCGUGGGA	UUCUUCGGCUCCAGAACAUG	Cleavage	hydrolase, alpha/beta fold family protein, putative, expressed	1
Osa-39	LOC_Os05g13350.1|13105.m01400|cDNA	3	12.013	1	20	135	154	UCAGCGAGAUCGAUGGUAUA	UACAUCAUCGAUCUCGCCGA	Cleavage	hypothetical protein	1
Osa-39	LOC_Os09g10010.1|13109.m00873|cDNA	3	12.762	1	20	369	388	UCAGCGAGAUCGAUGGUAUA	UGUUUCAACGAUCUCGCUGA	Cleavage	expressed protein	1
Osa-39	LOC_Os02g19090.1|13102.m02136|cDNA	3	24.991	1	20	409	428	UCAGCGAGAUCGAUGGUAUA	UGGGCCAUCGAGCUCGCUGA	Translation	retrotransposon protein, putative, unclassified	1
Osa-41	LOC_Os03g25340.1|13103.m02986|cDNA	3	24.033	1	20	270	289	GGGCGUUUGGUCUAGUGGUA	UACUACUACGCCAAGUGCCC	Cleavage	peroxidase precursor, putative, expressed	1
Osa-45	LOC_Os10g15360.1|13110.m01324|cDNA	0.5	16.118	1	22	419	440	GGUUGAUCGACGGGGGCGUCAA	UCGAUGCCCCCGUCGAUCAACC	Cleavage	retrotransposon protein, putative, unclassified	1
Osa-47	LOC_Os04g07760.1|13104.m00693|cDNA	0	19.203	1	21	285	305	AGGUCUGGUCGAAGGGUUUCA	UGAAACCCUUCGACCAGACCU	Cleavage	retrotransposon protein, putative, unclassified	1
Osa-47	LOC_Os12g04800.1|13112.m00466|cDNA	0.5	23.783	1	21	756	776	AGGUCUGGUCGAAGGGUUUCA	UGAGACCCUUCGACCAGACCU	Cleavage	retrotransposon protein, putative, Ty3-gypsy subclass	1
Osa-47	LOC_Os06g19910.1|13106.m02125|cDNA	1	24.814	1	21	51	71	AGGUCUGGUCGAAGGGUUUCA	UGAGACCCUUCGACCGGACCU	Cleavage	retrotransposon protein, putative, unclassified	1
Osa-47	LOC_Os01g29300.1|13101.m03048|cDNA	2	18.53	1	21	113	133	AGGUCUGGUCGAAGGGUUUCA	UGAGACCCUUCGACCAGACGU	Cleavage	hypothetical protein	1
Osa-47	LOC_Os05g17660.1|13105.m01865|cDNA	2	24.804	1	21	129	149	AGGUCUGGUCGAAGGGUUUCA	UGAGGCUCUUCGACCAGAUCU	Cleavage	retrotransposon protein, putative, unclassified	1
Osa-47	LOC_Os11g14740.1|13111.m01517|cDNA	2.5	15.278	1	21	492	512	AGGUCUGGUCGAAGGGUUUCA	UGAGGCCCUUCGACCAAACCU	Cleavage	retrotransposon protein, putative, unclassified	1
Osa-47	LOC_Os09g08770.1|13109.m00742|cDNA	2	18.691	1	20	81	100	AGGUCUGGUCGAAGGGUUUC	GAGGUCCUUCGACCGGACCU	Cleavage	hypothetical protein	1
Osa-47	LOC_Os10g14830.1|13110.m01271|cDNA	3	24.445	1	21	372	392	AGGUCUGGUCGAAGGGUUUCA	UGAGGCCCUUCGACCAAAUCU	Cleavage	retrotransposon protein, putative, Ty3-gypsy subclass	1
Osa-47	LOC_Os12g14500.1|13112.m01541|cDNA	2.5	23.639	1	21	399	419	AGGUCUGGUCGAAGGGUUUCA	UGAGGCCCUUCGAGCGGACCU	Cleavage	hypothetical protein	1
Osa-47	LOC_Os04g29469.1|13104.m02794|cDNA	3	22.361	1	21	4992	5012	AGGUCUGGUCGAAGGGUUUCA	UGAGGCCCUUCGACCAAAUCU	Cleavage	retrotransposon protein, putative, unclassified	1
Osa-47	LOC_Os04g29750.1|13104.m02818|cDNA	2.5	19.728	1	20	89	108	AGGUCUGGUCGAAGGGUUUC	GAGAACCUUCGACCGGGCCU	Cleavage	hypothetical protein	1
Osa-47	LOC_Os08g01274.1|13108.m00031|cDNA	3	10.17	1	20	498	517	AGGUCUGGUCGAAGGGUUUC	CAAACUCUUUGCCCAGACCU	Translation	expressed protein	1
Osa-48	LOC_Os10g31790.2|13110.m02770|cDNA	3	17.877	1	21	1123	1143	UAGAUAUAUAUCUAGGAUUGG	UCAAUCCUAGAUAUGUACUUG	Cleavage	ubiquitin family protein, putative, expressed	1
Osa-48	LOC_Os01g68720.1|13101.m07490|cDNA	2.5	20.986	1	21	51	71	UAGAUAUAUAUCUAGGAUUGG	UCGAUCUGGGAUAUAUAUCUA	Cleavage	keratin, type I cytoskeletal 9, putative, expressed	1
Osa-48	LOC_Os10g31790.1|13110.m02771|cDNA	3	17.877	1	21	1317	1337	UAGAUAUAUAUCUAGGAUUGG	UCAAUCCUAGAUAUGUACUUG	Cleavage	ubiquitin family protein, putative, expressed	1
Osa-48	LOC_Os03g01540.1|13103.m00074|cDNA	3	19.872	1	21	834	854	UAGAUAUAUAUCUAGGAUUGG	UCAAUCCAGGAUAUGUAUCUU	Cleavage	DNA binding protein, putative, expressed	1
Osa-48	LOC_Os01g10020.1|13101.m01072|cDNA	3	8.759	1	23	1826	1848	UAGAUAUAUAUCUAGGAUUGGAU	AACCAGUCCUAGUUCUAUAUUUA	Translation	ectonucleotide pyrophosphatase/phosphodiesterase family member 1, putative, expressed	1
Osa-48	LOC_Os03g49630.2|13103.m05394|cDNA	2.5	8.376	1	20	554	573	UAGAUAUAUAUCUAGGAUUG	CAAUCCAAGGUGUAUAUUUA	Cleavage	expressed protein	1
Osa-48	LOC_Os03g49630.1|13103.m05393|cDNA	2.5	8.376	1	20	554	573	UAGAUAUAUAUCUAGGAUUG	CAAUCCAAGGUGUAUAUUUA	Cleavage	expressed protein	1
Osa-49	LOC_Os07g12810.1|13107.m01330|cDNA	3	20.329	1	21	1614	1634	UGCUGUUCGGAAGCUAUGGCA	UGCCAUGGCUUCUGAGCAGUC	Cleavage	expressed protein	1
Osa-miR5152-5p (Osa-51)	LOC_Os01g54370.1|13101.m05711|cDNA	3	15.634	1	21	1366	1386	GUAGGGAUAGGCAUGAUCUCU	AGAGAUCGUGCCUAUGUUUAC	Cleavage	dihydropyrimidinase, putative, expressed	1
Osa-miR5152-5p (Osa-51)	LOC_Os06g29450.1|13106.m03041|cDNA	3	21.64	1	20	949	968	GUAGGGAUAGGCAUGAUCUC	UGGACCAUGCCUAUCCCUGC	Cleavage	expressed protein	1
Osa-miR5152-5p (Osa-51)	LOC_Os08g28540.1|13108.m02947|cDNA	3	21.089	1	21	108	128	GUAGGGAUAGGCAUGAUCUCU	GGAGAUCAAGUCUCUCUCUAC	Cleavage	resistance protein LR10, putative	1
Osa-52	LOC_Os03g03710.1|13103.m00367|cDNA	2	20.398	1	22	842	863	UGAUCUUGUGGCAAGAACUGAG	UUGAGCUCUUGCCACAAGAUCA	Cleavage	ribonuclease protein, putative, expressed	1
Osa-52	LOC_Os01g63810.2|13101.m06848|cDNA	2.5	20.214	1	20	610	629	UGAUCUUGUGGCAAGAACUG	AAGUUCUUGCUGCAAGAUCG	Cleavage	starch binding domain containing protein, putative, expressed	1
Osa-52	LOC_Os01g63810.1|13101.m06847|cDNA	2.5	20.214	1	20	666	685	UGAUCUUGUGGCAAGAACUG	AAGUUCUUGCUGCAAGAUCG	Cleavage	starch binding domain containing protein, putative, expressed	1
Osa-52	LOC_Os08g09250.2|13108.m00972|cDNA	2	17.619	1	20	490	509	UGAUCUUGUGGCAAGAACUG	CAGUUGUUGCUGCAAGAUCA	Cleavage	glyoxalase family protein, putative, expressed	1
Osa-52	LOC_Os10g40730.1|13110.m03776|cDNA	2	20.706	1	20	721	740	UGAUCUUGUGGCAAGAACUG	CGGCUCUUGCUACAAGAUCA	Cleavage	expansin precursor, putative, expressed	1
Osa-52	LOC_Os08g09250.1|13108.m00974|cDNA	2	17.619	1	20	490	509	UGAUCUUGUGGCAAGAACUG	CAGUUGUUGCUGCAAGAUCA	Cleavage	glyoxalase family protein, putative, expressed	1
Osa-52	LOC_Os08g09250.3|13108.m00973|cDNA	2	17.619	1	20	1280	1299	UGAUCUUGUGGCAAGAACUG	CAGUUGUUGCUGCAAGAUCA	Cleavage	glyoxalase family protein, putative, expressed	1
Osa-52	LOC_Os02g39530.3|13102.m12415|cDNA	3	14.68	1	22	942	963	UGAUCUUGUGGCAAGAACUGAG	CUCAGUUACUGCCAAAAGAUCA	Cleavage	expressed protein	1
Osa-52	LOC_Os02g39530.2|13102.m04374|cDNA	3	14.68	1	22	985	1006	UGAUCUUGUGGCAAGAACUGAG	CUCAGUUACUGCCAAAAGAUCA	Cleavage	expressed protein	1
Osa-52	LOC_Os02g39530.1|13102.m04373|cDNA	3	14.68	1	22	987	1008	UGAUCUUGUGGCAAGAACUGAG	CUCAGUUACUGCCAAAAGAUCA	Cleavage	expressed protein	1
Osa-52	LOC_Os11g06934.1|13111.m00707|cDNA	3	15.697	1	22	1578	1599	UGAUCUUGUGGCAAGAACUGAG	CUCAGUUACUGCCAAAAGAUCA	Cleavage	expressed protein	1
Osa-52	LOC_Os05g41120.2|13105.m04359|cDNA	2.5	22.582	1	21	104	125	UGAUCUUG-UGGCAAGAACUGA	UUGGUUCUUGCCAACAAGAUCA	Translation	endoplasmic reticulum-Golgi intermediate compartment protein 3, putative, expressed	1
Osa-52	LOC_Os10g07270.1|13110.m00645|cDNA	3	21.428	1	22	920	941	UGAUCUUGUGGCAAGAACUGAG	UUCGGAUCUUGGUACAAGAUCA	Translation	ubiquitin carboxyl-terminal hydrolase 5, putative, expressed	1
Osa-52	LOC_Os11g06934.2|13111.m00708|cDNA	3	15.697	1	22	3253	3274	UGAUCUUGUGGCAAGAACUGAG	CUCAGUUACUGCCAAAAGAUCA	Cleavage	expressed protein	1
Osa-53	LOC_Os06g40640.1|13106.m04230|cDNA	2	11.301	1	21	401	421	UGAUUUGUGUUUCUUUGCAUU	AAUGCAAAGAUACACAAAUCU	Translation	fructose-bisphospate aldolase isozyme, putative, expressed	1
Osa-53	LOC_Os09g21689.2|13109.m07544|cDNA	2.5	15.874	1	21	3578	3598	UGAUUUGUGUUUCUUUGCAUU	ACUGCAAAGAAACACAAAUUC	Cleavage	expressed protein	1
Osa-53	LOC_Os09g21689.3|13109.m07545|cDNA	2.5	15.874	1	21	5367	5387	UGAUUUGUGUUUCUUUGCAUU	ACUGCAAAGAAACACAAAUUC	Cleavage	expressed protein	1
Osa-53	LOC_Os12g39680.1|13112.m04122|cDNA	3	14.743	1	21	987	1007	UGAUUUGUGUUUCUUUGCAUU	AAUGCAAACAGACGCAAAUCU	Cleavage	retrotransposon protein, putative, unclassified	1
Osa-53	LOC_Os12g13270.1|13112.m01408|cDNA	2.5	7.96	1	20	398	417	UGAUUUGUGUUUCUUUGCAU	AUGCAAAGAAAAAUAAAUCU	Translation	expressed protein	1
Osa-53	LOC_Os06g07780.2|13106.m00811|cDNA	3	15.328	1	20	636	655	UGAUUUGUGUUUCUUUGCAU	AUGCAAGGAAAUACAAUUCG	Cleavage	vesicle-associated membrane protein, putative, expressed	1
Osa-53	LOC_Os06g07780.1|13106.m00810|cDNA	3	16.039	1	20	720	739	UGAUUUGUGUUUCUUUGCAU	AUGCAAGGAAAUACAAUUCG	Cleavage	vesicle-associated membrane protein, putative, expressed	1
Osa-53	LOC_Os06g36080.1|13106.m03726|cDNA	2.5	10.941	1	20	893	912	UGAUUUGUGUUUCUUUGCAU	GUGAAGAGAAAUACAAAUCA	Cleavage	kinesin motor domain containing protein, expressed	1
Osa-53	LOC_Os02g58480.1|13102.m06771|cDNA	3	20.517	1	20	931	950	UGAUUUGUGUUUCUUUGCAU	AUGCAAAGAAACACUAAGCA	Cleavage	sucrose synthase, putative, expressed	1
Osa-53	LOC_Os02g09840.1|13102.m01084|cDNA	3	11.999	1	21	2360	2380	UGAUUUGUGUUUCUUUGCAUU	GAUGCUGAGAAAUAUAAAUUA	Cleavage	serine/threonine-protein phosphatase 2A regulatory subunit B subunitbeta, putative, expressed	1
Osa-53	LOC_Os04g58730.1|13104.m06179|cDNA	3	13.722	1	21	1246	1266	UGAUUUGUGUUUCUUUGCAUU	AUUGCAAAGGAAGGCAAAUCA	Translation	AT hook motif domain containing protein, expressed	1
Osa-54	LOC_Os11g17990.1|13111.m01822|cDNA	2.5	12.993	1	21	1545	1565	UGUGUAGCCACAUUGUAAGGG	UUCUAACAAUGUGUCUACACA	Cleavage	retrotransposon protein, putative, unclassified	1
Osa-54	LOC_Os01g04990.2|13101.m00470|cDNA	3	12.578	1	21	1048	1068	UGUGUAGCCACAUUGUAAGGG	UCUUUACAAAAUGGCUACACG	Translation	mitochondrial carrier protein, putative, expressed	1
Osa-54	LOC_Os01g04990.1|13101.m00469|cDNA	3	12.578	1	21	1085	1105	UGUGUAGCCACAUUGUAAGGG	UCUUUACAAAAUGGCUACACG	Translation	mitochondrial carrier protein, putative, expressed	1
Osa-54	LOC_Os03g53230.1|13103.m05811|cDNA	3	18.684	1	21	1431	1451	UGUGUAGCCACAUUGUAAGGG	UCCUUUCAAGGUGGCUGCAUA	Cleavage	bifunctional 3-phosphoadenosine 5-phosphosulfate synthetase, putative, expressed	1
Osa-54	LOC_Os06g37750.1|13106.m03908|cDNA	3	17.98	1	20	2052	2071	UGUGUAGCCACAUUGUAAGG	CCUUGCAAAGUUGCUACAUA	Translation	S-locus-like receptor protein kinase, putative, expressed	1
Osa-55	LOC_Os03g26730.1|13103.m03126|cDNA	2.5	24.245	1	20	20	39	UGGCUGAUUGACCUAAUGGC	GCUAUUCGGUCAAUCGGCCG	Cleavage	retrotransposon protein, putative, unclassified	1
Osa-55	LOC_Os12g19850.1|13112.m02107|cDNA	3	24.939	1	20	117	136	UGGCUGAUUGACCUAAUGGC	GCUAUUCGGUCAAUUGGCCG	Cleavage	retrotransposon protein, putative, unclassified	1
Osa-55	LOC_Os12g19840.1|13112.m02106|cDNA	3	24.088	1	20	516	535	UGGCUGAUUGACCUAAUGGC	GCUAUUCGGUCAAUUGGCCG	Cleavage	retrotransposon protein, putative, unclassified	1
Osa-55	LOC_Os12g03822.1|13112.m00347|cDNA	3	13.883	1	20	1791	1810	UGGCUGAUUGACCUAAUGGC	GAUAUUAGGUCCAUCGGCCA	Translation	WD domain, G-beta repeat domain containing protein, expressed	1
Osa-55	LOC_Os11g03990.1|13111.m00343|cDNA	3	15.382	1	20	1801	1820	UGGCUGAUUGACCUAAUGGC	GAUAUUAGGUCCAUCGGCCA	Translation	WD domain, G-beta repeat domain containing protein, expressed	1
Osa-55	LOC_Os04g42360.1|13104.m04177|cDNA	3	16.344	1	20	2263	2282	UGGCUGAUUGACCUAAUGGC	GCCAUUAGGCCCAUUAGUCA	Translation	expressed protein	1
Osa-57	LOC_Os07g09310.1|13107.m00938|cDNA	1	13.517	1	22	370	391	UGAGAUUGGUUUAUUUUGGGAU	AUCCCAAAAUAAAUUAAUCUCA	Cleavage	thioredoxin, putative, expressed	1
Osa-57	LOC_Os07g09310.2|13107.m00939|cDNA	1	13.517	1	22	370	391	UGAGAUUGGUUUAUUUUGGGAU	AUCCCAAAAUAAAUUAAUCUCA	Cleavage	thioredoxin, putative, expressed	1
Osa-57	LOC_Os02g37694.1|13102.m04124|cDNA	1.5	12.142	1	22	1091	1112	UGAGAUUGGUUUAUUUUGGGAU	AUCCCAAAAUAAACCAACCUCA	Cleavage	expressed protein	1
Osa-57	LOC_Os05g12400.1|13105.m01348|cDNA	3	9.855	1	22	1122	1143	UGAGAUUGGUUUAUUUUGGGAU	GUCCCAAAAUAAACCAACUUCU	Cleavage	BURP domain containing protein, expressed	1
Osa-57	LOC_Os06g25250.1|13106.m02708|cDNA	3	22.493	1	22	907	928	UGAGAUUGGUUUAUUUUGGGAU	AUCCCAAACUGAACCAAUGUCA	Cleavage	endoribonuclease Dicer, putative, expressed	1
Osa-57	LOC_Os12g19940.1|13112.m02116|cDNA	2.5	13.929	1	20	791	810	UGAGAUUGGUUUAUUUUGGG	CUCAAAAUGAACUAAUUUCG	Cleavage	retrotransposon, putative, centromere-specific	1
Osa-57	LOC_Os04g41250.1|13104.m04045|cDNA	3	20.341	1	21	3	23	UGAGAUUGGUUUAUUUUGGGA	UCCCAAAACAAAUCAAUUUCC	Cleavage	armadillo/beta-catenin repeat family protein, putative, expressed	1
Osa-57	LOC_Os04g31360.1|13104.m02997|cDNA	3	17.742	1	20	74	93	UGAGAUUGGUUUAUUUUGGG	CUCAGAAUAAAUUAAUCUUG	Cleavage	hypothetical protein	1
Osa-57	LOC_Os02g02930.1|13102.m00253|cDNA	3	10.764	1	21	2123	2143	UGAGAUUGGUUUAUUUUGGGA	UCCUAUGAUAAACUAAUUUCA	Cleavage	terpene synthase, putative, expressed	1
Osa-60	LOC_Os05g20270.1|13105.m02143|cDNA	3	10.912	1	21	2002	2022	CUGCACGUCAUCAGGCAAGAA	UCCUUGCCUGAUGAUGUGAAG	Cleavage	retrotransposon protein, putative, Ty3-gypsy subclass	1
Osa-60	LOC_Os09g07080.1|13109.m00550|cDNA	2.5	16.888	1	20	1409	1428	CUGCACGUCAUCAGGCAAGA	UCUUGCCCGAUGACGUGAAG	Cleavage	retrotransposon protein, putative, Ty3-gypsy subclass	1
Osa-60	LOC_Os08g07970.2|13108.m00823|cDNA	2	24.322	1	20	1397	1415	CUGCACGUCAUCAGGCAAGA	UCUUGC-UGAUGACGUGCAG	Cleavage	transcription factor, putative, expressed	1
Osa-60	LOC_Os08g07970.3|13108.m00821|cDNA	2	24.322	1	20	1444	1462	CUGCACGUCAUCAGGCAAGA	UCUUGC-UGAUGACGUGCAG	Cleavage	transcription factor, putative, expressed	1
Osa-60	LOC_Os06g17970.1|13106.m01970|cDNA	3	20.348	1	20	1116	1135	CUGCACGUCAUCAGGCAAGA	UUGUGCUUGAUGACGUGUGG	Cleavage	NBS-LRR disease resistance protein, putative, expressed	1
Osa-60	LOC_Os12g32160.1|13112.m03279|cDNA	3	19.994	1	20	353	372	CUGCACGUCAUCAGGCAAGA	GCUGGCAUGAUGACGUGCAG	Cleavage	hypothetical protein	1
