# Supplementary material for: Identification and Expression Analysis of microRNAs at the Grain Filling Stage in Rice(Oryza sativa L.)via Deep Sequencing
Source: PLoS One. 2013 Mar 1;8(3):e57863. doi: 10.1371/journal.pone.0057863 (PMC3585941; doi:10.1371/journal.pone.0057863)
Supplement: Table S9 — Significant GO terms for differentially expressed known miRNA targets. (XLSX) [file pone.0057863.s012.xlsx]

## Sheet: Sheet1
Supplementary Table S9. Significant GO terms for differentially expressed known miRNA targets
GO term	Ontology	Description	Number of gene in input list	Number of gene in reference	p-value	FDR
GO:0019222	P	regulation of metabolic process	71	2223	8e-21	1.2e-18
GO:0060255	P	regulation of macromolecule metabolic process	71	2196	4.2e-21	1.2e-18
GO:0010468	P	regulation of gene expression	69	2107	7e-21	1.2e-18
GO:0050789	P	regulation of biological process	78	2773	1.8e-19	2e-17
GO:0080090	P	regulation of primary metabolic process	67	2166	4e-19	3.6e-17
GO:0009889	P	regulation of biosynthetic process	65	2079	7.4e-19	4.1e-17
GO:0010556	P	regulation of macromolecule biosynthetic process	65	2079	7.4e-19	4.1e-17
GO:0031326	P	regulation of cellular biosynthetic process	65	2079	7.4e-19	4.1e-17
GO:0006355	P	regulation of transcription, DNA-dependent	46	1088	8.4e-19	4.2e-17
GO:0051252	P	regulation of RNA metabolic process	46	1095	1.1e-18	4.8e-17
GO:0031323	P	regulation of cellular metabolic process	65	2115	1.7e-18	6.8e-17
GO:0065007	P	biological regulation	78	2916	2.8e-18	1e-16
GO:0045449	P	regulation of transcription	63	2031	3.4e-18	1.1e-16
GO:0006351	P	transcription, DNA-dependent	46	1134	4e-18	1.2e-16
GO:0032774	P	RNA biosynthetic process	46	1138	4.6e-18	1.2e-16
GO:0019219	P	regulation of nucleobase, nucleoside, nucleotide and nucleic acid metabolic process	63	2042	4.3e-18	1.2e-16
GO:0051171	P	regulation of nitrogen compound metabolic process	63	2042	4.3e-18	1.2e-16
GO:0050794	P	regulation of cellular process	72	2639	1.6e-17	3.9e-16
GO:0006350	P	transcription	63	2165	6.3e-17	1.5e-15
GO:0006139	P	nucleobase, nucleoside, nucleotide and nucleic acid metabolic process	76	3388	4.7e-14	1e-12
GO:0010467	P	gene expression	73	3283	2e-13	4.2e-12
GO:0016070	P	RNA metabolic process	47	1599	2.3e-13	4.6e-12
GO:0006807	P	nitrogen compound metabolic process	80	3951	1.7e-12	3.3e-11
GO:0010033	P	response to organic substance	10	49	6.3e-12	1.1e-10
GO:0009719	P	response to endogenous stimulus	10	49	6.3e-12	1.1e-10
GO:0009725	P	response to hormone stimulus	10	49	6.3e-12	1.1e-10
GO:0044260	P	cellular macromolecule metabolic process	119	7137	8.2e-12	1.4e-10
GO:0034645	P	cellular macromolecule biosynthetic process	69	3386	3.1e-11	4.9e-10
GO:0009059	P	macromolecule biosynthetic process	69	3393	3.4e-11	5.2e-10
GO:0044237	P	cellular metabolic process	129	8922	5.3e-09	7.8e-08
GO:0009058	P	biosynthetic process	76	4447	6.7e-09	9.6e-08
GO:0044249	P	cellular biosynthetic process	72	4144	8e-09	1.1e-07
GO:0043170	P	macromolecule metabolic process	121	8393	1.5e-08	2e-07
GO:0009987	P	cellular process	146	10766	3e-08	3.9e-07
GO:0044238	P	primary metabolic process	131	10360	2.8e-06	3.5e-05
GO:0008152	P	metabolic process	153	12784	8.7e-06	0.00011
GO:0032259	P	methylation	5	58	0.0001	0.0012
GO:0043412	P	macromolecule modification	41	2674	0.00011	0.0013
GO:0042221	P	response to chemical stimulus	11	383	0.0003	0.0035
GO:0006730	P	one-carbon metabolic process	5	89	0.00074	0.0082
GO:0043687	P	post-translational protein modification	34	2339	0.00091	0.0096
GO:0006464	P	protein modification process	37	2611	0.00089	0.0096
GO:0006796	P	phosphate metabolic process	34	2384	0.0012	0.012
GO:0006793	P	phosphorus metabolic process	34	2384	0.0012	0.012
GO:0006468	P	protein amino acid phosphorylation	28	2043	0.005	0.05
GO:0003677	F	DNA binding	94	2590	2.1e-30	4.8e-28
GO:0005507	F	copper ion binding	22	143	1.4e-21	1.7e-19
GO:0003676	F	nucleic acid binding	102	4380	7.3e-19	5.6e-17
GO:0003700	F	transcription factor activity	35	861	2.5e-14	1.5e-12
GO:0005488	F	binding	214	15324	1.8e-11	8.1e-10
GO:0030528	F	transcription regulator activity	36	1354	1.4e-09	5.4e-08
GO:0043565	F	sequence-specific DNA binding	17	631	1.9e-05	0.00064
GO:0030554	F	adenyl nucleotide binding	57	4086	8.8e-05	0.002
GO:0001883	F	purine nucleoside binding	57	4086	8.8e-05	0.002
GO:0001882	F	nucleoside binding	57	4086	8.8e-05	0.002
GO:0005524	F	ATP binding	54	3891	0.00014	0.0028
GO:0032559	F	adenyl ribonucleotide binding	54	3895	0.00015	0.0028
GO:0017076	F	purine nucleotide binding	58	4351	0.00023	0.0042
GO:0032555	F	purine ribonucleotide binding	55	4154	0.00038	0.0057
GO:0046983	F	protein dimerization activity	13	528	0.0004	0.0057
GO:0032553	F	ribonucleotide binding	55	4154	0.00038	0.0057
GO:0009055	F	electron carrier activity	9	281	0.00048	0.0065
GO:0000166	F	nucleotide binding	61	4986	0.0012	0.016
GO:0004674	F	protein serine/threonine kinase activity	27	1819	0.0021	0.025
GO:0016773	F	phosphotransferase activity, alcohol group as acceptor	31	2252	0.0032	0.036
GO:0016491	F	oxidoreductase activity	30	2166	0.0033	0.036
GO:0004713	F	protein tyrosine kinase activity	26	1823	0.004	0.042
GO:0046873	F	metal ion transmembrane transporter activity	5	138	0.005	0.049
GO:0004672	F	protein kinase activity	28	2047	0.0051	0.049
GO:0005634	C	nucleus	65	2053	4e-19	2.9e-17
GO:0043231	C	intracellular membrane-bounded organelle	68	2485	9.1e-17	3.1e-15
GO:0043227	C	membrane-bounded organelle	68	2503	1.3e-16	3.1e-15
GO:0043229	C	intracellular organelle	76	3299	1.3e-14	1.9e-13
GO:0043226	C	organelle	76	3299	1.3e-14	1.9e-13
GO:0044424	C	intracellular part	81	4171	9.1e-12	1.1e-10
GO:0005622	C	intracellular	84	5067	5e-09	5.1e-08
GO:0044464	C	cell part	100	7550	4.8e-06	3.8e-05
GO:0005623	C	cell	100	7550	4.8e-06	3.8e-05
