# Supplementary material for: Identification and Expression Analysis of microRNAs at the Grain Filling Stage in Rice(Oryza sativa L.)via Deep Sequencing
Source: PLoS One. 2013 Mar 1;8(3):e57863. doi: 10.1371/journal.pone.0057863 (PMC3585941; doi:10.1371/journal.pone.0057863)
Supplement: Table S10 — miRNA editing events detected in each library. (XLSX) [file pone.0057863.s013.xlsx]

## Sheet: 5DAF
Supplementary Table S10. (A) miRNA editing events detected in 5DAF
miRNA_ID	5DAF
	edit_type	position	snp_count	total	rate
osa-miR1423-5p.2	C->T	12	12	4023	0.003
osa-miR1423-5p.2	C->T	21	13	4023	0.0032
osa-miR1423b	C->T	18	13	3997	0.0033
osa-miR1423b	C->T	9	11	3997	0.0028
osa-miR1441	A->G	15	21	28	0.75
osa-miR1441	A->G	16	7	28	0.25
osa-miR156a	A->C	12	26	8	0.0002
osa-miR156a	A->C	16	44	118523	0.0004
osa-miR156a	A->C	5	8	118523	0.0001
osa-miR156a	A->C	7	19	118523	0.0002
osa-miR156a	A->C	8	9	118523	0.0001
osa-miR156a	A->G	12	28	118523	0.0002
osa-miR156a	A->G	16	23	118523	0.0002
osa-miR156a	A->G	5	23	118523	0.0002
osa-miR156a	A->G	7	22	118523	0.0002
osa-miR156a	A->G	8	12	118523	0.0001
osa-miR156a	A->T	12	8	118523	0.0001
osa-miR156a	A->T	16	5	118523	0
osa-miR156a	A->T	5	7	118523	0.0001
osa-miR156a	A->T	8	7	118523	0.0001
osa-miR156a	G->A	13	17	118523	0.0001
osa-miR156a	G->A	15	35	118523	0.0003
osa-miR156a	G->A	6	9	118523	0.0001
osa-miR156a	G->A	9	17	118523	0.0001
osa-miR156a	G->C	13	46	118523	0.0004
osa-miR156a	G->C	15	22	118523	0.0002
osa-miR156a	G->C	6	14	118523	0.0001
osa-miR156a	G->C	9	12	118523	0.0001
osa-miR156a	G->T	13	127	118523	0.0011
osa-miR156a	G->T	15	36	118523	0.0003
osa-miR156a	G->T	6	29	118523	0.0002
osa-miR156a	G->T	9	29	118523	0.0002
osa-miR156a	T->A	14	307	118523	0.0026
osa-miR156a	T->C	14	302	118523	0.0025
osa-miR156a	T->G	14	558	118523	0.0047
osa-miR156b	A->C	12	26	118663	0.0002
osa-miR156b	A->C	16	45	118663	0.0004
osa-miR156b	A->C	5	8	118663	0.0001
osa-miR156b	A->C	7	19	118663	0.0002
osa-miR156b	A->C	8	9	118663	0.0001
osa-miR156b	A->G	12	28	118663	0.0002
osa-miR156b	A->G	16	23	118663	0.0002
osa-miR156b	A->G	5	23	118663	0.0002
osa-miR156b	A->G	7	22	118663	0.0002
osa-miR156b	A->G	8	12	118663	0.0001
osa-miR156b	A->T	12	8	118663	0.0001
osa-miR156b	A->T	16	5	118663	0
osa-miR156b	A->T	5	7	118663	0.0001
osa-miR156b	A->T	8	7	118663	0.0001
osa-miR156b	G->A	13	17	118663	0.0001
osa-miR156b	G->A	15	35	118663	0.0003
osa-miR156b	G->A	6	9	118663	0.0001
osa-miR156b	G->A	9	17	118663	0.0001
osa-miR156b	G->C	13	46	118663	0.0004
osa-miR156b	G->C	15	22	118663	0.0002
osa-miR156b	G->C	6	14	118663	0.0001
osa-miR156b	G->C	9	12	118663	0.0001
osa-miR156b	G->T	13	127	118663	0.0011
osa-miR156b	G->T	15	36	118663	0.0003
osa-miR156b	G->T	6	29	118663	0.0002
osa-miR156b	G->T	9	29	118663	0.0002
osa-miR156b	T->A	14	308	118663	0.0026
osa-miR156b	T->C	14	302	118663	0.0025
osa-miR156b	T->G	14	558	118663	0.0047
osa-miR156c	A->C	12	26	118634	0.0002
osa-miR156c	A->C	16	45	118634	0.0004
osa-miR156c	A->C	5	8	118634	0.0001
osa-miR156c	A->C	7	19	118634	0.0002
osa-miR156c	A->C	8	9	118634	0.0001
osa-miR156c	A->G	12	28	118634	0.0002
osa-miR156c	A->G	16	23	118634	0.0002
osa-miR156c	A->G	5	23	118634	0.0002
osa-miR156c	A->G	7	22	118634	0.0002
osa-miR156c	A->G	8	12	118634	0.0001
osa-miR156c	A->T	12	8	118634	0.0001
osa-miR156c	A->T	16	5	118634	0
osa-miR156c	A->T	5	7	118634	0.0001
osa-miR156c	A->T	8	7	118634	0.0001
osa-miR156c	G->A	13	17	118634	0.0001
osa-miR156c	G->A	15	35	118634	0.0003
osa-miR156c	G->A	6	9	118634	0.0001
osa-miR156c	G->A	9	17	118634	0.0001
osa-miR156c	G->C	13	46	118634	0.0004
osa-miR156c	G->C	15	22	118634	0.0002
osa-miR156c	G->C	6	14	118634	0.0001
osa-miR156c	G->C	9	12	118634	0.0001
osa-miR156c	G->T	13	127	118634	0.0011
osa-miR156c	G->T	15	36	118634	0.0003
osa-miR156c	G->T	6	29	118634	0.0002
osa-miR156c	G->T	9	29	118634	0.0002
osa-miR156c	T->A	14	308	118634	0.0026
osa-miR156c	T->C	14	302	118634	0.0025
osa-miR156c	T->G	14	558	118634	0.0047
osa-miR156d	A->C	12	39	149659	0.0003
osa-miR156d	A->C	16	90	149659	0.0006
osa-miR156d	A->C	5	10	149659	0.0001
osa-miR156d	A->C	7	28	149659	0.0002
osa-miR156d	A->C	8	13	149659	0.0001
osa-miR156d	A->G	12	34	149659	0.0002
osa-miR156d	A->G	16	35	149659	0.0002
osa-miR156d	A->G	5	33	149659	0.0002
osa-miR156d	A->G	7	24	149659	0.0002
osa-miR156d	A->G	8	20	149659	0.0001
osa-miR156d	A->T	12	13	149659	0.0001
osa-miR156d	A->T	16	6	149659	0
osa-miR156d	A->T	5	7	149659	0
osa-miR156d	A->T	8	9	149659	0.0001
osa-miR156d	C->T	4	15	149659	0.0001
osa-miR156d	G->A	13	33	149659	0.0002
osa-miR156d	G->A	15	45	149659	0.0003
osa-miR156d	G->A	6	14	149659	0.0001
osa-miR156d	G->A	9	21	149659	0.0001
osa-miR156d	G->C	13	62	149659	0.0004
osa-miR156d	G->C	15	26	149659	0.0002
osa-miR156d	G->C	6	14	149659	0.0001
osa-miR156d	G->C	9	15	149659	0.0001
osa-miR156d	G->T	11	11	149659	0.0001
osa-miR156d	G->T	13	181	149659	0.0012
osa-miR156d	G->T	15	42	149659	0.0003
osa-miR156d	G->T	6	37	149659	0.0002
osa-miR156d	G->T	9	39	149659	0.0003
osa-miR156d	T->A	14	326	149659	0.0022
osa-miR156d	T->C	14	330	149659	0.0022
osa-miR156d	T->G	14	600	149659	0.004
osa-miR156e	A->C	12	26	118524	0.0002
osa-miR156e	A->C	16	44	118524	0.0004
osa-miR156e	A->C	5	8	118524	0.0001
osa-miR156e	A->C	7	19	118524	0.0002
osa-miR156e	A->C	8	9	118524	0.0001
osa-miR156e	A->G	12	28	118524	0.0002
osa-miR156e	A->G	16	23	118524	0.0002
osa-miR156e	A->G	5	23	118524	0.0002
osa-miR156e	A->G	7	22	118524	0.0002
osa-miR156e	A->G	8	12	118524	0.0001
osa-miR156e	A->T	12	8	118524	0.0001
osa-miR156e	A->T	16	5	118524	0
osa-miR156e	A->T	5	7	118524	0.0001
osa-miR156e	A->T	8	7	118524	0.0001
osa-miR156e	G->A	13	17	118524	0.0001
osa-miR156e	G->A	15	35	118524	0.0003
osa-miR156e	G->A	6	9	118524	0.0001
osa-miR156e	G->A	9	17	118524	0.0001
osa-miR156e	G->C	13	46	118524	0.0004
osa-miR156e	G->C	15	22	118524	0.0002
osa-miR156e	G->C	6	14	118524	0.0001
osa-miR156e	G->C	9	12	118524	0.0001
osa-miR156e	G->T	13	127	118524	0.0011
osa-miR156e	G->T	15	36	118524	0.0003
osa-miR156e	G->T	6	29	118524	0.0002
osa-miR156e	G->T	9	29	118524	0.0002
osa-miR156e	T->A	14	307	118524	0.0026
osa-miR156e	T->C	14	302	118524	0.0025
osa-miR156e	T->G	14	558	118524	0.0047
osa-miR156f	A->C	12	39	149614	0.0003
osa-miR156f	A->C	16	90	149614	0.0006
osa-miR156f	A->C	5	10	149614	0.0001
osa-miR156f	A->C	7	28	149614	0.0002
osa-miR156f	A->C	8	13	149614	0.0001
osa-miR156f	A->G	12	34	149614	0.0002
osa-miR156f	A->G	16	35	149614	0.0002
osa-miR156f	A->G	5	33	149614	0.0002
osa-miR156f	A->G	7	24	149614	0.0002
osa-miR156f	A->G	8	20	149614	0.0001
osa-miR156f	A->T	12	13	149614	0.0001
osa-miR156f	A->T	16	6	149614	0
osa-miR156f	A->T	5	7	149614	0
osa-miR156f	A->T	8	9	149614	0.0001
osa-miR156f	C->T	4	15	149614	0.0001
osa-miR156f	G->A	13	33	149614	0.0002
osa-miR156f	G->A	15	45	149614	0.0003
osa-miR156f	G->A	6	14	149614	0.0001
osa-miR156f	G->A	9	21	149614	0.0001
osa-miR156f	G->C	13	62	149614	0.0004
osa-miR156f	G->C	15	26	149614	0.0002
osa-miR156f	G->C	6	14	149614	0.0001
osa-miR156f	G->C	9	15	149614	0.0001
osa-miR156f	G->T	11	11	149614	0.0001
osa-miR156f	G->T	13	181	149614	0.0012
osa-miR156f	G->T	15	42	149614	0.0003
osa-miR156f	G->T	6	37	149614	0.0002
osa-miR156f	G->T	9	39	149614	0.0003
osa-miR156f	T->A	14	325	149614	0.0022
osa-miR156f	T->C	14	330	149614	0.0022
osa-miR156f	T->G	14	600	149614	0.004
osa-miR156g	A->C	12	26	118635	0.0002
osa-miR156g	A->C	16	45	118635	0.0004
osa-miR156g	A->C	5	8	118635	0.0001
osa-miR156g	A->C	7	19	118635	0.0002
osa-miR156g	A->C	8	9	118635	0.0001
osa-miR156g	A->G	12	28	118635	0.0002
osa-miR156g	A->G	16	23	118635	0.0002
osa-miR156g	A->G	5	23	118635	0.0002
osa-miR156g	A->G	7	22	118635	0.0002
osa-miR156g	A->G	8	12	118635	0.0001
osa-miR156g	A->T	12	8	118635	0.0001
osa-miR156g	A->T	16	5	118635	0
osa-miR156g	A->T	5	7	118635	0.0001
osa-miR156g	A->T	8	7	118635	0.0001
osa-miR156g	G->A	13	17	118635	0.0001
osa-miR156g	G->A	15	35	118635	0.0003
osa-miR156g	G->A	6	9	118635	0.0001
osa-miR156g	G->A	9	17	118635	0.0001
osa-miR156g	G->C	13	46	118635	0.0004
osa-miR156g	G->C	15	22	118635	0.0002
osa-miR156g	G->C	6	14	118635	0.0001
osa-miR156g	G->C	9	12	118635	0.0001
osa-miR156g	G->T	13	127	118635	0.0011
osa-miR156g	G->T	15	36	118635	0.0003
osa-miR156g	G->T	6	29	118635	0.0002
osa-miR156g	G->T	9	29	118635	0.0002
osa-miR156g	T->A	14	308	118635	0.0026
osa-miR156g	T->C	14	302	118635	0.0025
osa-miR156g	T->G	14	558	118635	0.0047
osa-miR156h	A->C	12	39	149619	0.0003
osa-miR156h	A->C	16	90	149619	0.0006
osa-miR156h	A->C	5	10	149619	0.0001
osa-miR156h	A->C	7	28	149619	0.0002
osa-miR156h	A->C	8	13	149619	0.0001
osa-miR156h	A->G	12	34	149619	0.0002
osa-miR156h	A->G	16	35	149619	0.0002
osa-miR156h	A->G	5	33	149619	0.0002
osa-miR156h	A->G	7	24	149619	0.0002
osa-miR156h	A->G	8	20	149619	0.0001
osa-miR156h	A->T	12	13	149619	0.0001
osa-miR156h	A->T	16	6	149619	0
osa-miR156h	A->T	5	7	149619	0
osa-miR156h	A->T	8	9	149619	0.0001
osa-miR156h	C->T	4	15	149619	0.0001
osa-miR156h	G->A	13	33	149619	0.0002
osa-miR156h	G->A	15	45	149619	0.0003
osa-miR156h	G->A	6	14	149619	0.0001
osa-miR156h	G->A	9	21	149619	0.0001
osa-miR156h	G->C	13	62	149619	0.0004
osa-miR156h	G->C	15	26	149619	0.0002
osa-miR156h	G->C	6	14	149619	0.0001
osa-miR156h	G->C	9	15	149619	0.0001
osa-miR156h	G->T	11	11	149619	0.0001
osa-miR156h	G->T	13	181	149619	0.0012
osa-miR156h	G->T	15	42	149619	0.0003
osa-miR156h	G->T	6	37	149619	0.0002
osa-miR156h	G->T	9	39	149619	0.0003
osa-miR156h	T->A	14	325	149619	0.0022
osa-miR156h	T->C	14	330	149619	0.0022
osa-miR156h	T->G	14	600	149619	0.004
osa-miR156i	A->C	12	26	118524	0.0002
osa-miR156i	A->C	16	44	118524	0.0004
osa-miR156i	A->C	5	8	118524	0.0001
osa-miR156i	A->C	7	19	118524	0.0002
osa-miR156i	A->C	8	9	118524	0.0001
osa-miR156i	A->G	12	28	118524	0.0002
osa-miR156i	A->G	16	23	118524	0.0002
osa-miR156i	A->G	5	23	118524	0.0002
osa-miR156i	A->G	7	22	118524	0.0002
osa-miR156i	A->G	8	12	118524	0.0001
osa-miR156i	A->T	12	8	118524	0.0001
osa-miR156i	A->T	16	5	118524	0
osa-miR156i	A->T	5	7	118524	0.0001
osa-miR156i	A->T	8	7	118524	0.0001
osa-miR156i	G->A	13	17	118524	0.0001
osa-miR156i	G->A	15	35	118524	0.0003
osa-miR156i	G->A	6	9	118524	0.0001
osa-miR156i	G->A	9	17	118524	0.0001
osa-miR156i	G->C	13	46	118524	0.0004
osa-miR156i	G->C	15	22	118524	0.0002
osa-miR156i	G->C	6	14	118524	0.0001
osa-miR156i	G->C	9	12	118524	0.0001
osa-miR156i	G->T	13	127	118524	0.0011
osa-miR156i	G->T	15	36	118524	0.0003
osa-miR156i	G->T	6	29	118524	0.0002
osa-miR156i	G->T	9	29	118524	0.0002
osa-miR156i	T->A	14	307	118524	0.0026
osa-miR156i	T->C	14	302	118524	0.0025
osa-miR156i	T->G	14	558	118524	0.0047
osa-miR156j	A->C	12	39	149619	0.0003
osa-miR156j	A->C	16	90	149619	0.0006
osa-miR156j	A->C	5	10	149619	0.0001
osa-miR156j	A->C	7	28	149619	0.0002
osa-miR156j	A->C	8	13	149619	0.0001
osa-miR156j	A->G	12	34	149619	0.0002
osa-miR156j	A->G	16	35	149619	0.0002
osa-miR156j	A->G	5	33	149619	0.0002
osa-miR156j	A->G	7	24	149619	0.0002
osa-miR156j	A->G	8	20	149619	0.0001
osa-miR156j	A->T	12	13	149619	0.0001
osa-miR156j	A->T	16	6	149619	0
osa-miR156j	A->T	5	7	149619	0
osa-miR156j	A->T	8	9	149619	0.0001
osa-miR156j	C->T	4	15	149619	0.0001
osa-miR156j	G->A	13	33	149619	0.0002
osa-miR156j	G->A	15	45	149619	0.0003
osa-miR156j	G->A	6	14	149619	0.0001
osa-miR156j	G->A	9	21	149619	0.0001
osa-miR156j	G->C	13	62	149619	0.0004
osa-miR156j	G->C	15	26	149619	0.0002
osa-miR156j	G->C	6	14	149619	0.0001
osa-miR156j	G->C	9	15	149619	0.0001
osa-miR156j	G->T	11	11	149619	0.0001
osa-miR156j	G->T	13	181	149619	0.0012
osa-miR156j	G->T	15	42	149619	0.0003
osa-miR156j	G->T	6	37	149619	0.0002
osa-miR156j	G->T	9	39	149619	0.0003
osa-miR156j	T->A	14	325	149619	0.0022
osa-miR156j	T->C	14	330	149619	0.0022
osa-miR156j	T->G	14	600	149619	0.004
osa-miR156k	A->C	14	302	117907	0.0026
osa-miR156k	A->G	14	558	117907	0.0047
osa-miR160f	A->T	15	8	8	1
osa-miR171a	C->T	12	39	39	1
osa-miR162a	A->G	8	57	356	0.1601
osa-miR2124a	T->C	5	6	6	1
osa-miR2124b	T->C	5	6	6	1
osa-miR166a	A->C	15	558	19025	0.0293
osa-miR166a	A->C	5	6	19025	0.0003
osa-miR166a	A->C	8	5	19025	0.0003
osa-miR166a	A->G	15	18	19025	0.0009
osa-miR166a	A->T	15	21	19025	0.0011
osa-miR166a	C->A	14	33	19025	0.0017
osa-miR166a	C->G	14	15	19025	0.0008
osa-miR166a	C->T	14	90	19025	0.0047
osa-miR166a	C->T	6	57	19025	0.003
osa-miR166a	C->T	7	23	19025	0.0012
osa-miR166a	G->T	9	5	19025	0.0003
osa-miR166a	T->A	16	276	19025	0.0145
osa-miR166a	T->C	12	7	19025	0.0004
osa-miR166a	T->C	17	39	19025	0.0021
osa-miR166b	A->C	15	556	18977	0.0293
osa-miR166b	A->C	5	6	18977	0.0003
osa-miR166b	A->C	8	5	18977	0.0003
osa-miR166b	A->G	15	18	18977	0.0009
osa-miR166b	A->T	15	21	18977	0.0011
osa-miR166b	C->A	14	33	18977	0.0017
osa-miR166b	C->G	14	15	18977	0.0008
osa-miR166b	C->T	14	90	18977	0.0047
osa-miR166b	C->T	6	57	18977	0.003
osa-miR166b	C->T	7	23	18977	0.0012
osa-miR166b	G->T	9	5	18977	0.0003
osa-miR166b	T->A	16	276	18977	0.0145
osa-miR166b	T->C	12	7	18977	0.0004
osa-miR166b	T->C	17	39	18977	0.0021
osa-miR166c	A->C	15	572	19813	0.0289
osa-miR166c	A->C	5	6	19813	0.0003
osa-miR166c	A->C	8	6	19813	0.0003
osa-miR166c	A->G	15	18	19813	0.0009
osa-miR166c	A->G	8	5	19813	0.0003
osa-miR166c	A->T	15	22	19813	0.0011
osa-miR166c	C->A	11	9	19813	0.0005
osa-miR166c	C->A	14	33	19813	0.0017
osa-miR166c	C->G	14	15	19813	0.0008
osa-miR166c	C->T	14	95	19813	0.0048
osa-miR166c	C->T	6	22	19813	0.0011
osa-miR166c	C->T	7	23	19813	0.0012
osa-miR166c	G->T	9	5	19813	0.0003
osa-miR166c	T->A	16	82	19813	0.0041
osa-miR166c	T->C	12	7	19813	0.0004
osa-miR166c	T->C	17	39	19813	0.002
osa-miR166d	A->C	15	558	19026	0.0293
osa-miR166d	A->C	5	6	19026	0.0003
osa-miR166d	A->C	8	5	19026	0.0003
osa-miR166d	A->G	15	18	19026	0.0009
osa-miR166d	A->T	15	21	19026	0.0011
osa-miR166d	C->A	14	33	19026	0.0017
osa-miR166d	C->G	14	15	19026	0.0008
osa-miR166d	C->T	14	90	19026	0.0047
osa-miR166d	C->T	6	57	19026	0.003
osa-miR166d	C->T	7	23	19026	0.0012
osa-miR166d	G->T	9	5	19026	0.0003
osa-miR166d	T->A	16	276	19026	0.0145
osa-miR166d	T->C	12	7	19026	0.0004
osa-miR166d	T->C	17	39	19026	0.0021
osa-miR2124c	T->C	5	6	6	1
osa-miR166f	A->C	15	558	19025	0.0293
osa-miR166f	A->C	5	6	19025	0.0003
osa-miR166f	A->C	8	5	19025	0.0003
osa-miR166f	A->G	15	18	19025	0.0009
osa-miR166f	A->T	15	21	19025	0.0011
osa-miR166f	C->A	14	33	19025	0.0017
osa-miR166f	C->G	14	15	19025	0.0008
osa-miR166f	C->T	14	90	19025	0.0047
osa-miR166f	C->T	6	57	19025	0.003
osa-miR166f	C->T	7	23	19025	0.0012
osa-miR166f	G->T	9	5	19025	0.0003
osa-miR166f	T->A	16	276	19025	0.0145
osa-miR166f	T->C	12	7	19025	0.0004
osa-miR166f	T->C	17	39	19025	0.0021
osa-miR166g	A->C	15	116	7523	0.0154
osa-miR166g	A->T	15	6	7523	0.0008
osa-miR166g	C->A	14	9	7523	0.0012
osa-miR166g	C->G	14	6	7523	0.0008
osa-miR166g	C->T	14	17	7523	0.0023
osa-miR166g	C->T	6	44	7523	0.0058
osa-miR166g	C->T	7	5	7523	0.0007
osa-miR166g	T->A	16	7	7523	0.0009
osa-miR166g	T->C	17	7	7523	0.0009
osa-miR166h	A->C	15	112	7253	0.0154
osa-miR166h	A->T	15	6	7253	0.0008
osa-miR166h	C->A	14	8	7253	0.0011
osa-miR166h	C->G	14	6	7253	0.0008
osa-miR166h	C->T	14	16	7253	0.0022
osa-miR166h	C->T	6	7	7253	0.001
osa-miR166h	C->T	7	5	7253	0.0007
osa-miR166h	T->A	16	6	7253	0.0008
osa-miR166h	T->C	17	7	7253	0.001
osa-miR166i	C->T	7	6	7356	0.0008
osa-miR2124d	T->C	5	6	6	1
osa-miR166j	C->T	7	6	7356	0.0008
osa-miR2124e	T->C	5	6	6	1
osa-miR166k	A->C	15	20	5914	0.0034
osa-miR166k	A->T	16	194	5914	0.0328
osa-miR166k	C->A	14	6	5914	0.001
osa-miR166k	C->T	14	11	5914	0.0019
osa-miR166k	C->T	6	12	5914	0.002
osa-miR166k	C->T	7	6	5914	0.001
osa-miR166l	A->C	15	21	6112	0.0034
osa-miR166l	A->T	16	194	6112	0.0317
osa-miR166l	C->A	14	6	6112	0.001
osa-miR166l	C->T	14	11	6112	0.0018
osa-miR166l	C->T	6	12	6112	0.002
osa-miR166l	C->T	7	7	6112	0.0011
osa-miR2124f	T->C	5	6	6	1
osa-miR166n	A->C	15	572	19818	0.0289
osa-miR166n	A->C	5	6	19818	0.0003
osa-miR166n	A->C	8	6	19818	0.0003
osa-miR166n	A->G	15	18	19818	0.0009
osa-miR166n	A->G	8	5	19818	0.0003
osa-miR166n	A->T	15	22	19818	0.0011
osa-miR166n	C->A	11	9	19818	0.0005
osa-miR166n	C->A	14	34	19818	0.0017
osa-miR166n	C->G	14	15	19818	0.0008
osa-miR166n	C->T	14	95	19818	0.0048
osa-miR166n	C->T	6	22	19818	0.0011
osa-miR166n	C->T	7	23	19818	0.0012
osa-miR166n	G->T	9	5	19818	0.0003
osa-miR166n	T->A	16	82	19818	0.0041
osa-miR166n	T->C	12	8	19818	0.0004
osa-miR166n	T->C	17	39	19818	0.002
osa-miR167a	A->C	17	8	7406	0.0011
osa-miR167a	C->T	10	14	7406	0.0019
osa-miR167a	C->T	6	5	7406	0.0007
osa-miR167a	C->T	9	19	7406	0.0026
osa-miR167a	G->T	8	7	7406	0.0009
osa-miR167b	A->C	17	8	7410	0.0011
osa-miR167b	C->T	10	14	7410	0.0019
osa-miR167b	C->T	6	5	7410	0.0007
osa-miR167b	C->T	9	19	7410	0.0026
osa-miR167b	G->T	8	7	7410	0.0009
osa-miR167c	A->C	17	8	7406	0.0011
osa-miR167c	C->T	10	14	7406	0.0019
osa-miR167c	C->T	6	5	7406	0.0007
osa-miR167c	C->T	9	19	7406	0.0026
osa-miR167c	G->T	8	7	7406	0.0009
osa-miR167d	A->C	11	11	22013	0.0005
osa-miR167d	A->C	14	15	22013	0.0007
osa-miR167d	A->C	17	27	22013	0.0012
osa-miR167d	A->G	14	14	22013	0.0006
osa-miR167d	A->G	17	5	22013	0.0002
osa-miR167d	A->T	17	5	22013	0.0002
osa-miR167d	C->A	13	6	22013	0.0003
osa-miR167d	C->A	6	8	22013	0.0004
osa-miR167d	C->A	9	6	22013	0.0003
osa-miR167d	C->T	10	15	22013	0.0007
osa-miR167d	C->T	13	8	22013	0.0004
osa-miR167d	C->T	6	10	22013	0.0005
osa-miR167d	C->T	9	27	22013	0.0012
osa-miR167d	G->A	5	6	22013	0.0003
osa-miR167d	G->A	8	8	22013	0.0004
osa-miR167d	G->C	16	5	22013	0.0002
osa-miR167d	G->C	5	6	22013	0.0003
osa-miR167d	G->C	8	8	22013	0.0004
osa-miR167d	G->T	16	7	22013	0.0003
osa-miR167d	G->T	5	8	22013	0.0004
osa-miR167d	G->T	8	9	22013	0.0004
osa-miR167d	T->C	15	5	22013	0.0002
osa-miR167e	C->T	10	6	2120	0.0028
osa-miR167e	C->T	9	7	2120	0.0033
osa-miR167f	A->C	11	11	22012	0.0005
osa-miR167f	A->C	14	15	22012	0.0007
osa-miR167f	A->C	17	27	22012	0.0012
osa-miR167f	A->G	14	14	22012	0.0006
osa-miR167f	A->G	17	5	22012	0.0002
osa-miR167f	A->T	17	5	22012	0.0002
osa-miR167f	C->A	13	6	22012	0.0003
osa-miR167f	C->A	6	8	22012	0.0004
osa-miR167f	C->A	9	6	22012	0.0003
osa-miR167f	C->T	10	15	22012	0.0007
osa-miR167f	C->T	13	8	22012	0.0004
osa-miR167f	C->T	6	10	22012	0.0005
osa-miR167f	C->T	9	27	22012	0.0012
osa-miR167f	G->A	5	6	22012	0.0003
osa-miR167f	G->A	8	8	22012	0.0004
osa-miR167f	G->C	16	5	22012	0.0002
osa-miR167f	G->C	5	6	22012	0.0003
osa-miR167f	G->C	8	8	22012	0.0004
osa-miR167f	G->T	16	7	22012	0.0003
osa-miR167f	G->T	5	8	22012	0.0004
osa-miR167f	G->T	8	9	22012	0.0004
osa-miR167f	T->C	15	5	22012	0.0002
osa-miR167g	A->C	11	11	22104	0.0005
osa-miR167g	A->C	14	15	22104	0.0007
osa-miR167g	A->C	17	27	22104	0.0012
osa-miR167g	A->G	14	14	22104	0.0006
osa-miR167g	A->G	17	6	22104	0.0003
osa-miR167g	A->T	17	5	22104	0.0002
osa-miR167g	C->A	13	6	22104	0.0003
osa-miR167g	C->A	6	8	22104	0.0004
osa-miR167g	C->A	9	6	22104	0.0003
osa-miR167g	C->T	10	15	22104	0.0007
osa-miR167g	C->T	13	8	22104	0.0004
osa-miR167g	C->T	6	10	22104	0.0005
osa-miR167g	C->T	9	27	22104	0.0012
osa-miR167g	G->A	5	7	22104	0.0003
osa-miR167g	G->A	8	8	22104	0.0004
osa-miR167g	G->C	16	5	22104	0.0002
osa-miR167g	G->C	5	6	22104	0.0003
osa-miR167g	G->C	8	8	22104	0.0004
osa-miR167g	G->T	16	7	22104	0.0003
osa-miR167g	G->T	5	8	22104	0.0004
osa-miR167g	G->T	8	9	22104	0.0004
osa-miR167g	T->C	15	5	22104	0.0002
osa-miR167h	A->C	11	11	22005	0.0005
osa-miR167h	A->C	14	15	22005	0.0007
osa-miR167h	A->C	17	27	22005	0.0012
osa-miR167h	A->G	14	14	22005	0.0006
osa-miR167h	A->G	17	5	22005	0.0002
osa-miR167h	A->T	17	5	22005	0.0002
osa-miR167h	C->A	13	6	22005	0.0003
osa-miR167h	C->A	6	8	22005	0.0004
osa-miR167h	C->A	9	6	22005	0.0003
osa-miR167h	C->T	10	15	22005	0.0007
osa-miR167h	C->T	13	8	22005	0.0004
osa-miR167h	C->T	6	10	22005	0.0005
osa-miR167h	C->T	9	27	22005	0.0012
osa-miR167h	G->A	5	6	22005	0.0003
osa-miR167h	G->A	8	8	22005	0.0004
osa-miR167h	G->C	16	5	22005	0.0002
osa-miR167h	G->C	5	6	22005	0.0003
osa-miR167h	G->C	8	8	22005	0.0004
osa-miR167h	G->T	16	7	22005	0.0003
osa-miR167h	G->T	5	8	22005	0.0004
osa-miR167h	G->T	8	9	22005	0.0004
osa-miR167h	T->C	15	5	22005	0.0002
osa-miR167i	C->T	10	6	2102	0.0029
osa-miR167i	C->T	9	7	2102	0.0033
osa-miR167j	A->C	11	11	22013	0.0005
osa-miR167j	A->C	14	15	22013	0.0007
osa-miR167j	A->C	17	27	22013	0.0012
osa-miR167j	A->G	14	14	22013	0.0006
osa-miR167j	A->G	17	5	22013	0.0002
osa-miR167j	A->T	17	5	22013	0.0002
osa-miR167j	C->A	13	6	22013	0.0003
osa-miR167j	C->A	6	8	22013	0.0004
osa-miR167j	C->A	9	6	22013	0.0003
osa-miR167j	C->T	10	15	22013	0.0007
osa-miR167j	C->T	13	8	22013	0.0004
osa-miR167j	C->T	6	10	22013	0.0005
osa-miR167j	C->T	9	27	22013	0.0012
osa-miR167j	G->A	5	6	22013	0.0003
osa-miR167j	G->A	8	8	22013	0.0004
osa-miR167j	G->C	16	5	22013	0.0002
osa-miR167j	G->C	5	6	22013	0.0003
osa-miR167j	G->C	8	8	22013	0.0004
osa-miR167j	G->T	16	7	22013	0.0003
osa-miR167j	G->T	5	8	22013	0.0004
osa-miR167j	G->T	8	9	22013	0.0004
osa-miR167j	T->C	15	5	22013	0.0002
osa-miR168a	A->C	12	120	298674	0.0004
osa-miR168a	A->C	14	141	298674	0.0005
osa-miR168a	A->G	12	64	298674	0.0002
osa-miR168a	A->G	14	260	298674	0.0009
osa-miR168a	A->T	12	14	298674	0
osa-miR168a	A->T	14	45	298674	0.0002
osa-miR168a	C->A	16	67	298674	0.0002
osa-miR168a	C->G	16	26	298674	0.0001
osa-miR168a	C->T	16	107	298674	0.0004
osa-miR168a	G->A	10	54	298674	0.0002
osa-miR168a	G->A	13	27	298674	0.0001
osa-miR168a	G->A	17	93	298674	0.0003
osa-miR168a	G->A	7	51	298674	0.0002
osa-miR168a	G->A	8	93	298674	0.0003
osa-miR168a	G->C	10	51	298674	0.0002
osa-miR168a	G->C	13	13	298674	0
osa-miR168a	G->C	17	93	298674	0.0003
osa-miR168a	G->C	7	41	298674	0.0001
osa-miR168a	G->C	8	66	298674	0.0002
osa-miR168a	G->T	10	71	298674	0.0002
osa-miR168a	G->T	13	44	298674	0.0001
osa-miR168a	G->T	17	287	298674	0.001
osa-miR168a	G->T	7	109	298674	0.0004
osa-miR168a	G->T	8	101	298674	0.0003
osa-miR168a	T->A	15	28	298674	0.0001
osa-miR168a	T->A	5	18	298674	0.0001
osa-miR168a	T->A	6	16	298674	0.0001
osa-miR168a	T->A	9	122	298674	0.0004
osa-miR168a	T->C	15	43	298674	0.0001
osa-miR168a	T->C	5	52	298674	0.0002
osa-miR168a	T->C	6	132	298674	0.0004
osa-miR168a	T->C	9	314	298674	0.0011
osa-miR168a	T->G	15	17	298674	0.0001
osa-miR168a	T->G	5	9	298674	0
osa-miR168a	T->G	9	211	298674	0.0007
osa-miR169h	C->T	14	13	19	0.6842
osa-miR169i	C->T	14	13	19	0.6842
osa-miR169j	C->T	14	13	19	0.6842
osa-miR169k	C->T	14	13	19	0.6842
osa-miR169l	C->T	14	13	19	0.6842
osa-miR169m	C->T	14	17	23	0.7391
osa-miR2124g	T->C	5	6	6	1
osa-miR1861a	A->G	15	234	336	0.6964
osa-miR1861b	G->A	15	51	655	0.0779
osa-miR1861c	A->G	10	6	9	0.6667
osa-miR1861d	G->A	15	35	91	0.3846
osa-miR1861f	G->A	15	51	655	0.0779
osa-miR1861h	G->A	15	35	191	0.1832
osa-miR1861i	G->A	15	51	655	0.0779
osa-miR1861j	G->A	15	35	191	0.1832
osa-miR1861l	G->A	15	51	655	0.0779
osa-miR1862a	G->A	10	6	4628	0.0013
osa-miR1862a	G->T	9	535	4628	0.1156
osa-miR1862a	T->C	11	6	4628	0.0013
osa-miR1862b	G->A	10	6	4577	0.0013
osa-miR1862b	G->T	9	535	4577	0.1169
osa-miR1862b	T->C	11	6	4577	0.0013
osa-miR1862c	G->A	10	6	4636	0.0013
osa-miR1862c	G->T	9	535	4636	0.1154
osa-miR1862c	T->C	11	6	4636	0.0013
osa-miR1862d	G->A	6	3526	9554	0.3691
osa-miR1862d	G->T	6	7	9554	0.0007
osa-miR1862d	T->A	16	5	9554	0.0005
osa-miR1862d	T->G	16	6	9554	0.0006
osa-miR1862d	T->G	9	9	9554	0.0009
osa-miR1862e	A->G	5	3382	7768	0.4354
osa-miR1862e	A->T	5	7	7768	0.0009
osa-miR1862e	T->A	14	6	7768	0.0008
osa-miR1863c	A->G	5	378	527	0.7173
osa-miR1866-3p	C->T	19	7	617	0.0113
osa-miR1867	C->T	9	19	1995	0.0095
osa-miR1867	G->T	19	5	1995	0.0025
osa-miR1870	C->A	14	7	9480	0.0007
osa-miR1870	C->G	14	7	9480	0.0007
osa-miR1870	C->T	14	6	9480	0.0006
osa-miR1870	G->A	20	5	9480	0.0005
osa-miR1870	T->A	18	5	9480	0.0005
osa-miR1870	T->C	18	13	9480	0.0014
osa-miR1870	T->G	18	6	9480	0.0006
osa-miR1874-3p	A->G	10	5	3118	0.0016
osa-miR1874-3p	C->T	19	8	3118	0.0026
osa-miR1874-3p	C->T	20	6	3118	0.0019
osa-miR1874-3p	T->C	13	8	3118	0.0026
osa-miR1874-3p	T->G	13	183	3118	0.0587
osa-miR1884a	G->A	2	9	293	0.0307
osa-miR1884a	G->T	2	12	293	0.041
osa-miR1884b	C->T	12	7	805	0.0087
osa-miR1884b	T->C	13	15	805	0.0186
osa-miR2090	A->G	13	15	136	0.1103
osa-miR2121a	G->A	9	6	106	0.0566
osa-miR2121b	G->A	9	6	106	0.0566
osa-miR2123a	T->C	15	18	33	0.5455
osa-miR2123b	T->C	15	17	25	0.68
osa-miR2123c	T->C	15	18	32	0.5625
osa-miR2124h	T->C	5	6	6	1
osa-miR2124i	T->C	5	6	6	1
osa-miR419	C->A	14	89	89	1
osa-miR164c	T->C	14	1446	1447	0.9993
osa-miR166i	T->C	6	7305	7356	0.9931
osa-miR166j	T->C	6	7305	7356	0.9931
osa-miR156k	A->T	14	116730	117907	0.99
osa-miR166e	A->G	4	225	229	0.9825
osa-miR399i	C->T	14	122	126	0.9683
osa-miR811c	A->G	7	18	19	0.9474
osa-miR399a	A->G	13	120	127	0.9449
osa-miR399b	A->G	13	120	127	0.9449
osa-miR399d	G->A	13	7	129	0.0543
osa-miR399c	A->G	13	120	127	0.9449
osa-miR166m	T->A	16	5621	6115	0.9192
osa-miR399e	T->G	13	11	12	0.9167
osa-miR399f	T->G	13	11	12	0.9167
osa-miR399g	T->G	13	11	12	0.9167
osa-miR399h	C->G	13	11	12	0.9167
osa-miR442	C->T	15	8	47	0.1702
osa-miR444a.2	C->T	13	5	411	0.0122
osa-miR444a.2	C->T	9	5	411	0.0122
osa-miR444b.2	C->T	13	11	1195	0.0092
osa-miR444b.2	T->C	12	5	1195	0.0042
osa-miR444c.2	C->T	13	11	1198	0.0092
osa-miR444c.2	T->C	12	5	1198	0.0042
osa-miR444e	C->T	13	5	404	0.0124
osa-miR444e	C->T	9	5	404	0.0124
osa-miR444f	C->T	12	1170	1568	0.7462
osa-miR444f	T->C	9	392	1568	0.25
osa-miR809c	T->C	16	114	125	0.912
osa-miR528	G->T	6	5	3539	0.0014
osa-miR535	G->A	14	6	5888	0.001
osa-miR535	G->C	14	5	5888	0.0008
osa-miR806a	A->G	9	8	152	0.0526
osa-miR806a	G->A	13	5	152	0.0329
osa-miR806a	G->A	3	9	152	0.0592
osa-miR806a	G->A	5	5	152	0.0329
osa-miR806c	A->G	9	8	152	0.0526
osa-miR806c	G->A	13	5	152	0.0329
osa-miR806c	G->A	3	9	152	0.0592
osa-miR806c	G->A	5	5	152	0.0329
osa-miR806d	A->G	9	8	153	0.0523
osa-miR806d	G->A	13	5	153	0.0327
osa-miR806d	G->A	3	9	153	0.0588
osa-miR806d	G->A	5	5	153	0.0327
osa-miR806e	A->G	9	8	141	0.0567
osa-miR806e	G->A	13	5	141	0.0355
osa-miR806e	G->A	3	9	141	0.0638
osa-miR806e	G->A	5	5	141	0.0355
osa-miR806f	A->G	9	8	140	0.0571
osa-miR806f	G->A	13	5	140	0.0357
osa-miR806f	G->A	3	9	140	0.0643
osa-miR806f	G->A	5	5	140	0.0357
osa-miR806g	A->G	9	8	153	0.0523
osa-miR806g	G->A	13	5	153	0.0327
osa-miR806g	G->A	3	9	153	0.0588
osa-miR806g	G->A	5	5	153	0.0327
osa-miR806h	A->G	9	8	152	0.0526
osa-miR806h	G->A	13	5	152	0.0329
osa-miR806h	G->A	3	9	152	0.0592
osa-miR806h	G->A	5	5	152	0.0329
osa-miR808	A->T	18	8	20	0.4
osa-miR809a	A->G	9	12	177	0.0678
osa-miR809a	T->A	16	6	177	0.0339
osa-miR809f	T->C	16	110	123	0.8943
osa-miR809a	T->G	16	6	177	0.0339
osa-miR809b	A->G	9	12	177	0.0678
osa-miR809b	T->A	16	6	177	0.0339
osa-miR812d	T->C	11	257	297	0.8653
osa-miR809b	T->G	16	6	177	0.0339
osa-miR812b	T->C	11	257	298	0.8624
osa-miR809c	T->G	16	6	125	0.048
osa-miR809d	A->G	9	12	177	0.0678
osa-miR809d	T->A	16	6	177	0.0339
osa-miR162b	G->A	8	299	355	0.8423
osa-miR809d	T->G	16	6	177	0.0339
osa-miR809e	A->G	9	13	115	0.113
osa-miR809a	T->C	16	147	177	0.8305
osa-miR809e	T->G	16	6	115	0.0522
osa-miR809f	A->G	9	11	123	0.0894
osa-miR809b	T->C	16	147	177	0.8305
osa-miR809g	A->G	9	12	177	0.0678
osa-miR809g	T->A	16	6	177	0.0339
osa-miR809d	T->C	16	147	177	0.8305
osa-miR809g	T->G	16	6	177	0.0339
osa-miR809h	A->G	9	13	115	0.113
osa-miR809g	T->C	16	147	177	0.8305
osa-miR809h	T->G	16	6	115	0.0522
osa-miR446	A->G	14	34	41	0.8293
osa-miR809e	T->C	16	95	115	0.8261
osa-miR809h	T->C	16	95	115	0.8261
osa-miR812a	C->T	15	15	381	0.0394
osa-miR812a	G->A	5	8	381	0.021
osa-miR812a	G->A	8	6	381	0.0157
osa-miR812a	T->C	11	312	381	0.8189
osa-miR812b	C->T	15	15	298	0.0503
osa-miR812b	G->A	5	8	298	0.0268
osa-miR811a	A->G	7	90	110	0.8182
osa-miR812c	C->T	15	15	403	0.0372
osa-miR812c	G->A	5	8	403	0.0199
osa-miR812c	G->A	8	6	403	0.0149
osa-miR812c	T->C	11	312	403	0.7742
osa-miR812d	C->T	15	15	297	0.0505
osa-miR812d	G->A	5	8	297	0.0269
osa-miR811b	A->G	7	90	110	0.8182
osa-miR812e	C->T	15	15	411	0.0365
osa-miR812e	G->A	5	8	411	0.0195
osa-miR812e	G->A	8	6	411	0.0146
osa-miR812e	T->C	11	312	411	0.7591
osa-miR812f	G->A	3	10	1347	0.0074
osa-miR812f	T->C	10	10	1347	0.0074
osa-miR812f	T->C	6	16	1347	0.0119
osa-miR812g	G->A	10	5	3750	0.0013
osa-miR812g	G->A	17	14	3750	0.0037
osa-miR812g	G->A	6	8	3750	0.0021
osa-miR812g	G->A	7	26	3750	0.0069
osa-miR812g	T->A	13	5	3750	0.0013
osa-miR812g	T->C	13	61	3750	0.0163
osa-miR812g	T->C	18	5	3750	0.0013
osa-miR812g	T->C	9	61	3750	0.0163
osa-miR812g	T->G	18	5	3750	0.0013
osa-miR812h	G->A	10	6	3960	0.0015
osa-miR812h	G->A	17	15	3960	0.0038
osa-miR812h	G->A	6	10	3960	0.0025
osa-miR812h	G->A	7	32	3960	0.0081
osa-miR812h	T->A	13	5	3960	0.0013
osa-miR812h	T->C	13	62	3960	0.0157
osa-miR812h	T->C	18	5	3960	0.0013
osa-miR812h	T->C	9	61	3960	0.0154
osa-miR812h	T->G	18	5	3960	0.0013
osa-miR812i	G->A	10	6	3958	0.0015
osa-miR812i	G->A	17	15	3958	0.0038
osa-miR812i	G->A	6	10	3958	0.0025
osa-miR812i	G->A	7	32	3958	0.0081
osa-miR812i	T->A	13	5	3958	0.0013
osa-miR812i	T->C	13	62	3958	0.0157
osa-miR812i	T->C	18	5	3958	0.0013
osa-miR812i	T->C	9	61	3958	0.0154
osa-miR812i	T->G	18	5	3958	0.0013
osa-miR812j	G->A	10	6	5267	0.0011
osa-miR812j	G->A	17	16	5267	0.003
osa-miR812j	G->A	6	10	5267	0.0019
osa-miR812j	G->A	7	32	5267	0.0061
osa-miR812j	T->A	13	6	5267	0.0011
osa-miR812j	T->C	13	61	5267	0.0116
osa-miR812j	T->C	18	5	5267	0.0009
osa-miR812j	T->C	9	70	5267	0.0133
osa-miR812j	T->G	18	5	5267	0.0009
osa-miR815b	G->A	13	27	74	0.3649
osa-miR815b	G->T	13	10	74	0.1351
osa-miR815c	G->A	13	10	45	0.2222
osa-miR815c	G->T	13	6	45	0.1333
osa-miR818a	A->G	14	6	37	0.1622
osa-miR818a	C->A	5	9	37	0.2432
osa-miR818a	C->T	5	5	37	0.1351
osa-miR818a	G->A	16	10	37	0.2703
osa-miR818b	A->G	14	20	62	0.3226
osa-miR818b	C->A	5	9	62	0.1452
osa-miR818b	C->T	5	6	62	0.0968
osa-miR818b	G->A	16	10	62	0.1613
osa-miR818b	T->C	13	8	62	0.129
osa-miR818c	A->G	14	6	37	0.1622
osa-miR818c	C->A	5	9	37	0.2432
osa-miR818c	C->T	5	5	37	0.1351
osa-miR818c	G->A	16	9	37	0.2432
osa-miR818d	A->G	14	33	177	0.1864
osa-miR818d	C->A	5	9	177	0.0508
osa-miR818d	G->A	16	10	177	0.0565
osa-miR818d	T->C	13	9	177	0.0508
osa-miR818e	A->G	14	19	54	0.3519
osa-miR818e	C->A	5	9	54	0.1667
osa-miR818e	G->A	16	10	54	0.1852
osa-miR818e	T->C	13	7	54	0.1296
osa-miR819a	C->T	14	29	158	0.1835
osa-miR819a	C->T	18	7	158	0.0443
osa-miR819a	G->A	12	8	158	0.0506
osa-miR819a	G->A	5	5	158	0.0316
osa-miR819b	C->T	14	29	136	0.2132
osa-miR819b	C->T	18	7	136	0.0515
osa-miR819b	G->A	12	8	136	0.0588
osa-miR819b	G->A	5	5	136	0.0368
osa-miR819c	C->T	14	29	158	0.1835
osa-miR819c	C->T	18	7	158	0.0443
osa-miR819c	G->A	12	8	158	0.0506
osa-miR819c	G->A	5	5	158	0.0316
osa-miR819d	C->T	14	29	158	0.1835
osa-miR819d	C->T	18	7	158	0.0443
osa-miR819d	G->A	12	8	158	0.0506
osa-miR819d	G->A	5	5	158	0.0316
osa-miR819e	C->T	14	29	158	0.1835
osa-miR819e	C->T	18	7	158	0.0443
osa-miR819e	G->A	12	8	158	0.0506
osa-miR819e	G->A	5	5	158	0.0316
osa-miR819f	C->T	14	29	158	0.1835
osa-miR819f	C->T	18	7	158	0.0443
osa-miR819f	G->A	12	8	158	0.0506
osa-miR819f	G->A	5	5	158	0.0316
osa-miR819g	C->T	14	29	159	0.1824
osa-miR819g	C->T	18	7	159	0.044
osa-miR819g	G->A	12	8	159	0.0503
osa-miR819g	G->A	5	5	159	0.0314
osa-miR819h	C->T	14	29	158	0.1835
osa-miR819h	C->T	18	7	158	0.0443
osa-miR819h	G->A	12	8	158	0.0506
osa-miR819h	G->A	5	5	158	0.0316
osa-miR819i	C->T	14	29	141	0.2057
osa-miR819i	C->T	18	7	141	0.0496
osa-miR819i	G->A	12	8	141	0.0567
osa-miR819i	G->A	5	5	141	0.0355
osa-miR819j	C->T	14	29	143	0.2028
osa-miR819j	C->T	18	7	143	0.049
osa-miR819j	G->A	12	8	143	0.0559
osa-miR819j	G->A	5	5	143	0.035
osa-miR819k	C->T	14	29	158	0.1835
osa-miR819k	C->T	18	7	158	0.0443
osa-miR819k	G->A	12	8	158	0.0506
osa-miR819k	G->A	5	5	158	0.0316
osa-miR820a	A->C	17	100	34137	0.0029
osa-miR820a	A->C	20	80	34137	0.0023
osa-miR820a	A->G	13	5	34137	0.0001
osa-miR820a	A->G	17	490	34137	0.0144
osa-miR820a	C->A	18	48	34137	0.0014
osa-miR820a	C->A	19	10	34137	0.0003
osa-miR820a	C->G	18	5	34137	0.0001
osa-miR820a	C->T	18	5	34137	0.0001
osa-miR820a	C->T	19	6	34137	0.0002
osa-miR820a	C->T	5	6	34137	0.0002
osa-miR820a	C->T	8	15	34137	0.0004
osa-miR820a	G->A	15	12	34137	0.0004
osa-miR820a	G->A	16	6	34137	0.0002
osa-miR820a	G->C	11	6	34137	0.0002
osa-miR820a	G->T	11	5	34137	0.0001
osa-miR820a	G->T	15	14	34137	0.0004
osa-miR820a	G->T	9	10	34137	0.0003
osa-miR820a	T->A	14	15	34137	0.0004
osa-miR820a	T->C	10	5	34137	0.0001
osa-miR820a	T->C	14	18	34137	0.0005
osa-miR820a	T->G	14	10	34137	0.0003
osa-miR820b	A->C	17	100	34138	0.0029
osa-miR820b	A->C	20	80	34138	0.0023
osa-miR820b	A->G	13	5	34138	0.0001
osa-miR820b	A->G	17	490	34138	0.0144
osa-miR820b	C->A	18	48	34138	0.0014
osa-miR820b	C->A	19	10	34138	0.0003
osa-miR820b	C->G	18	5	34138	0.0001
osa-miR820b	C->T	18	5	34138	0.0001
osa-miR820b	C->T	19	6	34138	0.0002
osa-miR820b	C->T	5	6	34138	0.0002
osa-miR820b	C->T	8	15	34138	0.0004
osa-miR820b	G->A	15	12	34138	0.0004
osa-miR820b	G->A	16	6	34138	0.0002
osa-miR820b	G->C	11	6	34138	0.0002
osa-miR820b	G->T	11	5	34138	0.0001
osa-miR820b	G->T	15	14	34138	0.0004
osa-miR820b	G->T	9	10	34138	0.0003
osa-miR820b	T->A	14	15	34138	0.0004
osa-miR820b	T->C	10	5	34138	0.0001
osa-miR820b	T->C	14	18	34138	0.0005
osa-miR820b	T->G	14	10	34138	0.0003
osa-miR820c	A->C	17	100	34137	0.0029
osa-miR820c	A->C	20	80	34137	0.0023
osa-miR820c	A->G	13	5	34137	0.0001
osa-miR820c	A->G	17	490	34137	0.0144
osa-miR820c	C->A	18	48	34137	0.0014
osa-miR820c	C->A	19	10	34137	0.0003
osa-miR820c	C->G	18	5	34137	0.0001
osa-miR820c	C->T	18	5	34137	0.0001
osa-miR820c	C->T	19	6	34137	0.0002
osa-miR820c	C->T	5	6	34137	0.0002
osa-miR820c	C->T	8	15	34137	0.0004
osa-miR820c	G->A	15	12	34137	0.0004
osa-miR820c	G->A	16	6	34137	0.0002
osa-miR820c	G->C	11	6	34137	0.0002
osa-miR820c	G->T	11	5	34137	0.0001
osa-miR820c	G->T	15	14	34137	0.0004
osa-miR820c	G->T	9	10	34137	0.0003
osa-miR820c	T->A	14	15	34137	0.0004
osa-miR820c	T->C	10	5	34137	0.0001
osa-miR820c	T->C	14	18	34137	0.0005
osa-miR820c	T->G	14	10	34137	0.0003

## Sheet: 7DAF
Supplementary Table S10. (B) miRNA editing events detected in 7DAF
miRNA_ID	7DAF
	edit_type	position	snp_count	total	rate
osa-miR1423-5p.2	C->T	10	8	7455	0.001073
osa-miR1423-5p.2	C->T	12	13	7455	0.001744
osa-miR1423-5p.2	C->T	21	13	7455	0.001744
osa-miR1423-5p.2	G->T	20	6	7455	0.000805
osa-miR1423b	C->T	18	14	7426	0.001885
osa-miR1423b	C->T	7	7	7426	0.000943
osa-miR1423b	C->T	9	12	7426	0.001616
osa-miR1423b	G->T	17	6	7426	0.000808
osa-miR1441	A->G	15	34	50	0.68
osa-miR1441	A->G	16	13	50	0.26
osa-miR156a	A->C	12	38	168133	0.000226
osa-miR156a	A->C	16	45	168133	0.000268
osa-miR156a	A->C	5	7	168133	4.2e-05
osa-miR156a	A->C	7	16	168133	9.5e-05
osa-miR156a	A->C	8	7	168133	4.2e-05
osa-miR156a	A->G	12	60	168133	0.000357
osa-miR156a	A->G	16	51	168133	0.000303
osa-miR156a	A->G	5	38	168133	0.000226
osa-miR156a	A->G	7	33	168133	0.000196
osa-miR156a	A->G	8	38	168133	0.000226
osa-miR156a	A->T	12	18	168133	0.000107
osa-miR156a	A->T	16	11	168133	6.5e-05
osa-miR156a	A->T	5	26	168133	0.000155
osa-miR156a	A->T	7	12	168133	7.1e-05
osa-miR156a	A->T	8	12	168133	7.1e-05
osa-miR156a	G->A	13	22	168133	0.000131
osa-miR156a	G->A	15	45	168133	0.000268
osa-miR156a	G->A	6	29	168133	0.000172
osa-miR156a	G->A	9	49	168133	0.000291
osa-miR156a	G->C	13	54	168133	0.000321
osa-miR156a	G->C	15	18	168133	0.000107
osa-miR156a	G->C	6	11	168133	6.5e-05
osa-miR156a	G->C	9	10	168133	5.9e-05
osa-miR156a	G->T	13	177	168133	0.001053
osa-miR156a	G->T	15	40	168133	0.000238
osa-miR156a	G->T	6	45	168133	0.000268
osa-miR156a	G->T	9	40	168133	0.000238
osa-miR156a	T->A	14	220	168133	0.001308
osa-miR156a	T->C	14	198	168133	0.001178
osa-miR156a	T->G	14	387	168133	0.002302
osa-miR156b	A->C	12	38	168522	0.000225
osa-miR156b	A->C	16	45	168522	0.000267
osa-miR156b	A->C	5	7	168522	4.2e-05
osa-miR156b	A->C	7	16	168522	9.5e-05
osa-miR156b	A->C	8	7	168522	4.2e-05
osa-miR156b	A->G	12	60	168522	0.000356
osa-miR156b	A->G	16	53	168522	0.000314
osa-miR156b	A->G	5	38	168522	0.000225
osa-miR156b	A->G	7	33	168522	0.000196
osa-miR156b	A->G	8	38	168522	0.000225
osa-miR156b	A->T	12	18	168522	0.000107
osa-miR156b	A->T	16	11	168522	6.5e-05
osa-miR156b	A->T	5	26	168522	0.000154
osa-miR156b	A->T	7	12	168522	7.1e-05
osa-miR156b	A->T	8	12	168522	7.1e-05
osa-miR156b	G->A	13	22	168522	0.000131
osa-miR156b	G->A	15	45	168522	0.000267
osa-miR156b	G->A	6	29	168522	0.000172
osa-miR156b	G->A	9	50	168522	0.000297
osa-miR156b	G->C	13	54	168522	0.00032
osa-miR156b	G->C	15	18	168522	0.000107
osa-miR156b	G->C	6	11	168522	6.5e-05
osa-miR156b	G->C	9	10	168522	5.9e-05
osa-miR156b	G->T	13	177	168522	0.00105
osa-miR156b	G->T	15	40	168522	0.000237
osa-miR156b	G->T	6	45	168522	0.000267
osa-miR156b	G->T	9	40	168522	0.000237
osa-miR156b	T->A	14	221	168522	0.001311
osa-miR156b	T->C	14	198	168522	0.001175
osa-miR156b	T->G	14	387	168522	0.002296
osa-miR156c	A->C	12	38	168485	0.000226
osa-miR156c	A->C	16	45	168485	0.000267
osa-miR156c	A->C	5	7	168485	4.2e-05
osa-miR156c	A->C	7	16	168485	9.5e-05
osa-miR156c	A->C	8	7	168485	4.2e-05
osa-miR156c	A->G	12	60	168485	0.000356
osa-miR156c	A->G	16	53	168485	0.000315
osa-miR156c	A->G	5	38	168485	0.000226
osa-miR156c	A->G	7	33	168485	0.000196
osa-miR156c	A->G	8	38	168485	0.000226
osa-miR156c	A->T	12	18	168485	0.000107
osa-miR156c	A->T	16	11	168485	6.5e-05
osa-miR156c	A->T	5	26	168485	0.000154
osa-miR156c	A->T	7	12	168485	7.1e-05
osa-miR156c	A->T	8	12	168485	7.1e-05
osa-miR156c	G->A	13	22	168485	0.000131
osa-miR156c	G->A	15	45	168485	0.000267
osa-miR156c	G->A	6	29	168485	0.000172
osa-miR156c	G->A	9	49	168485	0.000291
osa-miR156c	G->C	13	54	168485	0.000321
osa-miR156c	G->C	15	18	168485	0.000107
osa-miR156c	G->C	6	11	168485	6.5e-05
osa-miR156c	G->C	9	10	168485	5.9e-05
osa-miR156c	G->T	13	177	168485	0.001051
osa-miR156c	G->T	15	40	168485	0.000237
osa-miR156c	G->T	6	45	168485	0.000267
osa-miR156c	G->T	9	40	168485	0.000237
osa-miR156c	T->A	14	221	168485	0.001312
osa-miR156c	T->C	14	198	168485	0.001175
osa-miR156c	T->G	14	387	168485	0.002297
osa-miR156d	A->C	12	49	222002	0.000221
osa-miR156d	A->C	16	50	222002	0.000225
osa-miR156d	A->C	5	11	222002	5e-05
osa-miR156d	A->C	7	18	222002	8.1e-05
osa-miR156d	A->C	8	13	222002	5.9e-05
osa-miR156d	A->G	12	72	222002	0.000324
osa-miR156d	A->G	16	66	222002	0.000297
osa-miR156d	A->G	5	59	222002	0.000266
osa-miR156d	A->G	7	48	222002	0.000216
osa-miR156d	A->G	8	51	222002	0.00023
osa-miR156d	A->T	12	22	222002	9.9e-05
osa-miR156d	A->T	16	14	222002	6.3e-05
osa-miR156d	A->T	5	31	222002	0.00014
osa-miR156d	A->T	7	17	222002	7.7e-05
osa-miR156d	A->T	8	19	222002	8.6e-05
osa-miR156d	C->A	4	7	222002	3.2e-05
osa-miR156d	C->T	4	26	222002	0.000117
osa-miR156d	G->A	11	5	222002	2.3e-05
osa-miR156d	G->A	13	30	222002	0.000135
osa-miR156d	G->A	15	62	222002	0.000279
osa-miR156d	G->A	6	37	222002	0.000167
osa-miR156d	G->A	9	61	222002	0.000275
osa-miR156d	G->C	13	72	222002	0.000324
osa-miR156d	G->C	15	29	222002	0.000131
osa-miR156d	G->C	6	13	222002	5.9e-05
osa-miR156d	G->C	9	13	222002	5.9e-05
osa-miR156d	G->T	11	16	222002	7.2e-05
osa-miR156d	G->T	13	227	222002	0.001023
osa-miR156d	G->T	15	53	222002	0.000239
osa-miR156d	G->T	6	58	222002	0.000261
osa-miR156d	G->T	9	59	222002	0.000266
osa-miR156d	T->A	14	324	222002	0.001459
osa-miR156d	T->C	14	264	222002	0.001189
osa-miR156d	T->G	14	530	222002	0.002387
osa-miR156e	A->C	12	38	168133	0.000226
osa-miR156e	A->C	16	45	168133	0.000268
osa-miR156e	A->C	5	7	168133	4.2e-05
osa-miR156e	A->C	7	16	168133	9.5e-05
osa-miR156e	A->C	8	7	168133	4.2e-05
osa-miR156e	A->G	12	60	168133	0.000357
osa-miR156e	A->G	16	51	168133	0.000303
osa-miR156e	A->G	5	38	168133	0.000226
osa-miR156e	A->G	7	33	168133	0.000196
osa-miR156e	A->G	8	38	168133	0.000226
osa-miR156e	A->T	12	18	168133	0.000107
osa-miR156e	A->T	16	11	168133	6.5e-05
osa-miR156e	A->T	5	26	168133	0.000155
osa-miR156e	A->T	7	12	168133	7.1e-05
osa-miR156e	A->T	8	12	168133	7.1e-05
osa-miR156e	G->A	13	22	168133	0.000131
osa-miR156e	G->A	15	45	168133	0.000268
osa-miR156e	G->A	6	29	168133	0.000172
osa-miR156e	G->A	9	49	168133	0.000291
osa-miR156e	G->C	13	54	168133	0.000321
osa-miR156e	G->C	15	18	168133	0.000107
osa-miR156e	G->C	6	11	168133	6.5e-05
osa-miR156e	G->C	9	10	168133	5.9e-05
osa-miR156e	G->T	13	177	168133	0.001053
osa-miR156e	G->T	15	40	168133	0.000238
osa-miR156e	G->T	6	45	168133	0.000268
osa-miR156e	G->T	9	40	168133	0.000238
osa-miR156e	T->A	14	220	168133	0.001308
osa-miR156e	T->C	14	198	168133	0.001178
osa-miR156e	T->G	14	387	168133	0.002302
osa-miR156f	A->C	12	49	221932	0.000221
osa-miR156f	A->C	16	50	221932	0.000225
osa-miR156f	A->C	5	11	221932	5e-05
osa-miR156f	A->C	7	18	221932	8.1e-05
osa-miR156f	A->C	8	13	221932	5.9e-05
osa-miR156f	A->G	12	72	221932	0.000324
osa-miR156f	A->G	16	66	221932	0.000297
osa-miR156f	A->G	5	59	221932	0.000266
osa-miR156f	A->G	7	48	221932	0.000216
osa-miR156f	A->G	8	51	221932	0.00023
osa-miR156f	A->T	12	22	221932	9.9e-05
osa-miR156f	A->T	16	14	221932	6.3e-05
osa-miR156f	A->T	5	31	221932	0.00014
osa-miR156f	A->T	7	17	221932	7.7e-05
osa-miR156f	A->T	8	19	221932	8.6e-05
osa-miR156f	C->A	4	7	221932	3.2e-05
osa-miR156f	C->T	4	26	221932	0.000117
osa-miR156f	G->A	11	5	221932	2.3e-05
osa-miR156f	G->A	13	30	221932	0.000135
osa-miR156f	G->A	15	62	221932	0.000279
osa-miR156f	G->A	6	37	221932	0.000167
osa-miR156f	G->A	9	61	221932	0.000275
osa-miR156f	G->C	13	71	221932	0.00032
osa-miR156f	G->C	15	29	221932	0.000131
osa-miR156f	G->C	6	13	221932	5.9e-05
osa-miR156f	G->C	9	12	221932	5.4e-05
osa-miR156f	G->T	11	16	221932	7.2e-05
osa-miR156f	G->T	13	227	221932	0.001023
osa-miR156f	G->T	15	53	221932	0.000239
osa-miR156f	G->T	6	58	221932	0.000261
osa-miR156f	G->T	9	59	221932	0.000266
osa-miR156f	T->A	14	324	221932	0.00146
osa-miR156f	T->C	14	264	221932	0.00119
osa-miR156f	T->G	14	530	221932	0.002388
osa-miR156g	A->C	12	38	168485	0.000226
osa-miR156g	A->C	16	45	168485	0.000267
osa-miR156g	A->C	5	7	168485	4.2e-05
osa-miR156g	A->C	7	16	168485	9.5e-05
osa-miR156g	A->C	8	7	168485	4.2e-05
osa-miR156g	A->G	12	60	168485	0.000356
osa-miR156g	A->G	16	53	168485	0.000315
osa-miR156g	A->G	5	38	168485	0.000226
osa-miR156g	A->G	7	33	168485	0.000196
osa-miR156g	A->G	8	38	168485	0.000226
osa-miR156g	A->T	12	18	168485	0.000107
osa-miR156g	A->T	16	11	168485	6.5e-05
osa-miR156g	A->T	5	26	168485	0.000154
osa-miR156g	A->T	7	12	168485	7.1e-05
osa-miR156g	A->T	8	12	168485	7.1e-05
osa-miR156g	G->A	13	22	168485	0.000131
osa-miR156g	G->A	15	45	168485	0.000267
osa-miR156g	G->A	6	29	168485	0.000172
osa-miR156g	G->A	9	49	168485	0.000291
osa-miR156g	G->C	13	54	168485	0.000321
osa-miR156g	G->C	15	18	168485	0.000107
osa-miR156g	G->C	6	11	168485	6.5e-05
osa-miR156g	G->C	9	10	168485	5.9e-05
osa-miR156g	G->T	13	177	168485	0.001051
osa-miR156g	G->T	15	40	168485	0.000237
osa-miR156g	G->T	6	45	168485	0.000267
osa-miR156g	G->T	9	40	168485	0.000237
osa-miR156g	T->A	14	221	168485	0.001312
osa-miR156g	T->C	14	198	168485	0.001175
osa-miR156g	T->G	14	387	168485	0.002297
osa-miR156h	A->C	12	49	221954	0.000221
osa-miR156h	A->C	16	50	221954	0.000225
osa-miR156h	A->C	5	11	221954	5e-05
osa-miR156h	A->C	7	18	221954	8.1e-05
osa-miR156h	A->C	8	13	221954	5.9e-05
osa-miR156h	A->G	12	72	221954	0.000324
osa-miR156h	A->G	16	66	221954	0.000297
osa-miR156h	A->G	5	59	221954	0.000266
osa-miR156h	A->G	7	48	221954	0.000216
osa-miR156h	A->G	8	51	221954	0.00023
osa-miR156h	A->T	12	22	221954	9.9e-05
osa-miR156h	A->T	16	14	221954	6.3e-05
osa-miR156h	A->T	5	31	221954	0.00014
osa-miR156h	A->T	7	17	221954	7.7e-05
osa-miR156h	A->T	8	19	221954	8.6e-05
osa-miR156h	C->A	4	7	221954	3.2e-05
osa-miR156h	C->T	4	26	221954	0.000117
osa-miR156h	G->A	11	5	221954	2.3e-05
osa-miR156h	G->A	13	30	221954	0.000135
osa-miR156h	G->A	15	62	221954	0.000279
osa-miR156h	G->A	6	37	221954	0.000167
osa-miR156h	G->A	9	61	221954	0.000275
osa-miR156h	G->C	13	71	221954	0.00032
osa-miR156h	G->C	15	29	221954	0.000131
osa-miR156h	G->C	6	13	221954	5.9e-05
osa-miR156h	G->C	9	12	221954	5.4e-05
osa-miR156h	G->T	11	16	221954	7.2e-05
osa-miR156h	G->T	13	227	221954	0.001023
osa-miR156h	G->T	15	53	221954	0.000239
osa-miR156h	G->T	6	58	221954	0.000261
osa-miR156h	G->T	9	59	221954	0.000266
osa-miR156h	T->A	14	324	221954	0.00146
osa-miR156h	T->C	14	264	221954	0.001189
osa-miR156h	T->G	14	530	221954	0.002388
osa-miR156i	A->C	12	38	168133	0.000226
osa-miR156i	A->C	16	45	168133	0.000268
osa-miR156i	A->C	5	7	168133	4.2e-05
osa-miR156i	A->C	7	16	168133	9.5e-05
osa-miR156i	A->C	8	7	168133	4.2e-05
osa-miR156i	A->G	12	60	168133	0.000357
osa-miR156i	A->G	16	51	168133	0.000303
osa-miR156i	A->G	5	38	168133	0.000226
osa-miR156i	A->G	7	33	168133	0.000196
osa-miR156i	A->G	8	38	168133	0.000226
osa-miR156i	A->T	12	18	168133	0.000107
osa-miR156i	A->T	16	11	168133	6.5e-05
osa-miR156i	A->T	5	26	168133	0.000155
osa-miR156i	A->T	7	12	168133	7.1e-05
osa-miR156i	A->T	8	12	168133	7.1e-05
osa-miR156i	G->A	13	22	168133	0.000131
osa-miR156i	G->A	15	45	168133	0.000268
osa-miR156i	G->A	6	29	168133	0.000172
osa-miR156i	G->A	9	49	168133	0.000291
osa-miR156i	G->C	13	54	168133	0.000321
osa-miR156i	G->C	15	18	168133	0.000107
osa-miR156i	G->C	6	11	168133	6.5e-05
osa-miR156i	G->C	9	10	168133	5.9e-05
osa-miR156i	G->T	13	177	168133	0.001053
osa-miR156i	G->T	15	40	168133	0.000238
osa-miR156i	G->T	6	45	168133	0.000268
osa-miR156i	G->T	9	40	168133	0.000238
osa-miR156i	T->A	14	220	168133	0.001308
osa-miR156i	T->C	14	198	168133	0.001178
osa-miR156i	T->G	14	387	168133	0.002302
osa-miR156j	A->C	12	49	221954	0.000221
osa-miR156j	A->C	16	50	221954	0.000225
osa-miR156j	A->C	5	11	221954	5e-05
osa-miR156j	A->C	7	18	221954	8.1e-05
osa-miR156j	A->C	8	13	221954	5.9e-05
osa-miR156j	A->G	12	72	221954	0.000324
osa-miR156j	A->G	16	66	221954	0.000297
osa-miR156j	A->G	5	59	221954	0.000266
osa-miR156j	A->G	7	48	221954	0.000216
osa-miR156j	A->G	8	51	221954	0.00023
osa-miR156j	A->T	12	22	221954	9.9e-05
osa-miR156j	A->T	16	14	221954	6.3e-05
osa-miR156j	A->T	5	31	221954	0.00014
osa-miR156j	A->T	7	17	221954	7.7e-05
osa-miR156j	A->T	8	19	221954	8.6e-05
osa-miR156j	C->A	4	7	221954	3.2e-05
osa-miR156j	C->T	4	26	221954	0.000117
osa-miR156j	G->A	11	5	221954	2.3e-05
osa-miR156j	G->A	13	30	221954	0.000135
osa-miR156j	G->A	15	62	221954	0.000279
osa-miR156j	G->A	6	37	221954	0.000167
osa-miR156j	G->A	9	61	221954	0.000275
osa-miR156j	G->C	13	71	221954	0.00032
osa-miR156j	G->C	15	29	221954	0.000131
osa-miR156j	G->C	6	13	221954	5.9e-05
osa-miR156j	G->C	9	12	221954	5.4e-05
osa-miR156j	G->T	11	16	221954	7.2e-05
osa-miR156j	G->T	13	227	221954	0.001023
osa-miR156j	G->T	15	53	221954	0.000239
osa-miR156j	G->T	6	58	221954	0.000261
osa-miR156j	G->T	9	59	221954	0.000266
osa-miR156j	T->A	14	324	221954	0.00146
osa-miR156j	T->C	14	264	221954	0.001189
osa-miR156j	T->G	14	530	221954	0.002388
osa-miR156k	A->C	14	198	167206	0.001184
osa-miR156k	A->G	14	386	167206	0.002309
osa-miR160f	A->T	15	8	8	1
osa-miR159a.1	G->T	14	10	537	0.018622
osa-miR159b	G->T	14	10	537	0.018622
osa-miR164c	T->C	14	1164	1164	1
osa-miR162a	A->G	8	52	303	0.171617
osa-miR169d	A->C	14	22	22	1
osa-miR171a	C->T	12	57	57	1
osa-miR164e	G->T	17	7	4525	0.001547
osa-miR166a	A->C	15	291	49938	0.005827
osa-miR166a	A->C	5	11	49938	0.00022
osa-miR166a	A->C	8	18	49938	0.00036
osa-miR166a	A->G	15	32	49938	0.000641
osa-miR166a	A->G	5	9	49938	0.00018
osa-miR166a	A->G	8	26	49938	0.000521
osa-miR166a	A->T	15	37	49938	0.000741
osa-miR166a	C->A	14	70	49938	0.001402
osa-miR166a	C->A	6	7	49938	0.00014
osa-miR166a	C->A	7	5	49938	0.0001
osa-miR166a	C->G	14	5	49938	0.0001
osa-miR166a	C->T	14	136	49938	0.002723
osa-miR166a	C->T	6	240	49938	0.004806
osa-miR166a	C->T	7	26	49938	0.000521
osa-miR166a	G->A	10	8	49938	0.00016
osa-miR166a	G->T	9	15	49938	0.0003
osa-miR166a	T->A	16	306	49938	0.006128
osa-miR166a	T->A	17	7	49938	0.00014
osa-miR166a	T->C	12	10	49938	0.0002
osa-miR166a	T->C	13	13	49938	0.00026
osa-miR166a	T->C	17	70	49938	0.001402
osa-miR166b	A->C	15	291	49868	0.005835
osa-miR166b	A->C	5	11	49868	0.000221
osa-miR166b	A->C	8	18	49868	0.000361
osa-miR166b	A->G	15	32	49868	0.000642
osa-miR166b	A->G	5	9	49868	0.00018
osa-miR166b	A->G	8	26	49868	0.000521
osa-miR166b	A->T	15	37	49868	0.000742
osa-miR166b	C->A	14	70	49868	0.001404
osa-miR166b	C->A	6	7	49868	0.00014
osa-miR166b	C->A	7	5	49868	0.0001
osa-miR166b	C->G	14	5	49868	0.0001
osa-miR166b	C->T	14	136	49868	0.002727
osa-miR166b	C->T	6	239	49868	0.004793
osa-miR166b	C->T	7	26	49868	0.000521
osa-miR166b	G->A	10	8	49868	0.00016
osa-miR166b	G->T	9	15	49868	0.000301
osa-miR166b	T->A	16	306	49868	0.006136
osa-miR166b	T->A	17	7	49868	0.00014
osa-miR166b	T->C	12	10	49868	0.000201
osa-miR166b	T->C	13	13	49868	0.000261
osa-miR166b	T->C	17	70	49868	0.001404
osa-miR166c	A->C	15	298	50494	0.005902
osa-miR166c	A->C	5	12	50494	0.000238
osa-miR166c	A->C	8	19	50494	0.000376
osa-miR166c	A->G	15	34	50494	0.000673
osa-miR166c	A->G	5	9	50494	0.000178
osa-miR166c	A->G	8	27	50494	0.000535
osa-miR166c	A->T	15	37	50494	0.000733
osa-miR166c	C->A	14	72	50494	0.001426
osa-miR166c	C->A	6	7	50494	0.000139
osa-miR166c	C->A	7	5	50494	9.9e-05
osa-miR166c	C->G	14	6	50494	0.000119
osa-miR166c	C->T	14	139	50494	0.002753
osa-miR166c	C->T	6	40	50494	0.000792
osa-miR166c	C->T	7	28	50494	0.000555
osa-miR166c	G->A	10	8	50494	0.000158
osa-miR166c	G->T	9	15	50494	0.000297
osa-miR166c	T->A	16	137	50494	0.002713
osa-miR166c	T->A	17	7	50494	0.000139
osa-miR166c	T->C	12	11	50494	0.000218
osa-miR166c	T->C	13	14	50494	0.000277
osa-miR166c	T->C	17	70	50494	0.001386
osa-miR166d	A->C	15	291	49937	0.005827
osa-miR166d	A->C	5	11	49937	0.00022
osa-miR166d	A->C	8	18	49937	0.00036
osa-miR166d	A->G	15	32	49937	0.000641
osa-miR166d	A->G	5	9	49937	0.00018
osa-miR166d	A->G	8	26	49937	0.000521
osa-miR166d	A->T	15	37	49937	0.000741
osa-miR166d	C->A	14	70	49937	0.001402
osa-miR166d	C->A	6	7	49937	0.00014
osa-miR166d	C->A	7	5	49937	0.0001
osa-miR166d	C->G	14	5	49937	0.0001
osa-miR166d	C->T	14	136	49937	0.002723
osa-miR166d	C->T	6	240	49937	0.004806
osa-miR166d	C->T	7	26	49937	0.000521
osa-miR166d	G->A	10	8	49937	0.00016
osa-miR166d	G->T	9	15	49937	0.0003
osa-miR166d	T->A	16	306	49937	0.006128
osa-miR166d	T->A	17	7	49937	0.00014
osa-miR166d	T->C	12	10	49937	0.0002
osa-miR166d	T->C	13	13	49937	0.00026
osa-miR166d	T->C	17	70	49937	0.001402
osa-miR419	C->A	14	50	50	1
osa-miR166f	A->C	15	291	49931	0.005828
osa-miR166f	A->C	5	11	49931	0.00022
osa-miR166f	A->C	8	18	49931	0.00036
osa-miR166f	A->G	15	32	49931	0.000641
osa-miR166f	A->G	5	9	49931	0.00018
osa-miR166f	A->G	8	26	49931	0.000521
osa-miR166f	A->T	15	37	49931	0.000741
osa-miR166f	C->A	14	70	49931	0.001402
osa-miR166f	C->A	6	7	49931	0.00014
osa-miR166f	C->A	7	5	49931	0.0001
osa-miR166f	C->G	14	5	49931	0.0001
osa-miR166f	C->T	14	136	49931	0.002724
osa-miR166f	C->T	6	240	49931	0.004807
osa-miR166f	C->T	7	26	49931	0.000521
osa-miR166f	G->A	10	8	49931	0.00016
osa-miR166f	G->T	9	15	49931	0.0003
osa-miR166f	T->A	16	306	49931	0.006128
osa-miR166f	T->A	17	7	49931	0.00014
osa-miR166f	T->C	12	10	49931	0.0002
osa-miR166f	T->C	13	13	49931	0.00026
osa-miR166f	T->C	17	70	49931	0.001402
osa-miR166g	A->C	15	29	11341	0.002557
osa-miR166g	A->T	15	5	11341	0.000441
osa-miR166g	C->A	14	11	11341	0.00097
osa-miR166g	C->T	14	11	11341	0.00097
osa-miR166g	C->T	6	214	11341	0.01887
osa-miR166g	C->T	7	7	11341	0.000617
osa-miR166g	T->A	16	8	11341	0.000705
osa-miR166g	T->C	17	9	11341	0.000794
osa-miR166h	A->C	15	28	10430	0.002685
osa-miR166h	A->T	15	5	10430	0.000479
osa-miR166h	C->A	14	11	10430	0.001055
osa-miR166h	C->T	14	10	10430	0.000959
osa-miR166h	C->T	6	11	10430	0.001055
osa-miR166h	C->T	7	7	10430	0.000671
osa-miR166h	T->A	16	8	10430	0.000767
osa-miR166h	T->C	17	9	10430	0.000863
osa-miR166i	C->T	7	12	11266	0.001065
osa-miR156k	A->T	14	166398	167206	0.995168
osa-miR166j	C->T	7	12	11266	0.001065
osa-miR166i	T->C	6	11039	11266	0.979851
osa-miR166k	A->T	16	569	7386	0.077038
osa-miR166k	C->A	14	6	7386	0.000812
osa-miR166k	C->T	14	9	7386	0.001219
osa-miR166l	A->T	16	569	7562	0.075245
osa-miR166l	C->A	14	6	7562	0.000793
osa-miR166l	C->T	14	9	7562	0.00119
osa-miR166m	T->A	16	6573	8608	0.763592
osa-miR166n	A->C	15	298	50510	0.0059
osa-miR166n	A->C	5	12	50510	0.000238
osa-miR166n	A->C	8	19	50510	0.000376
osa-miR166n	A->G	15	34	50510	0.000673
osa-miR166n	A->G	5	9	50510	0.000178
osa-miR166n	A->G	8	27	50510	0.000535
osa-miR166n	A->T	15	37	50510	0.000733
osa-miR166n	C->A	14	72	50510	0.001425
osa-miR166n	C->A	6	7	50510	0.000139
osa-miR166n	C->A	7	5	50510	9.9e-05
osa-miR166n	C->G	14	6	50510	0.000119
osa-miR166n	C->T	14	139	50510	0.002752
osa-miR166n	C->T	6	40	50510	0.000792
osa-miR166n	C->T	7	28	50510	0.000554
osa-miR166n	G->A	10	8	50510	0.000158
osa-miR166n	G->T	9	15	50510	0.000297
osa-miR166n	T->A	16	137	50510	0.002712
osa-miR166n	T->A	17	7	50510	0.000139
osa-miR166n	T->C	12	10	50510	0.000198
osa-miR166n	T->C	13	14	50510	0.000277
osa-miR166n	T->C	17	70	50510	0.001386
osa-miR167a	A->C	17	6	9614	0.000624
osa-miR167a	C->T	10	10	9614	0.00104
osa-miR167a	C->T	6	5	9614	0.00052
osa-miR167a	C->T	9	19	9614	0.001976
osa-miR167a	G->T	8	5	9614	0.00052
osa-miR167b	A->C	17	6	9593	0.000625
osa-miR167b	C->T	10	10	9593	0.001042
osa-miR167b	C->T	6	5	9593	0.000521
osa-miR167b	C->T	9	19	9593	0.001981
osa-miR167b	G->T	8	5	9593	0.000521
osa-miR167c	A->C	17	6	9614	0.000624
osa-miR167c	C->T	10	10	9614	0.00104
osa-miR167c	C->T	6	5	9614	0.00052
osa-miR167c	C->T	9	19	9614	0.001976
osa-miR167c	G->T	8	5	9614	0.00052
osa-miR167d	A->C	11	23	40835	0.000563
osa-miR167d	A->C	14	11	40835	0.000269
osa-miR167d	A->C	17	7	40835	0.000171
osa-miR167d	A->G	11	15	40835	0.000367
osa-miR167d	A->G	17	7	40835	0.000171
osa-miR167d	C->A	10	6	40835	0.000147
osa-miR167d	C->A	13	9	40835	0.00022
osa-miR167d	C->A	6	10	40835	0.000245
osa-miR167d	C->A	9	5	40835	0.000122
osa-miR167d	C->G	10	6	40835	0.000147
osa-miR167d	C->G	9	5	40835	0.000122
osa-miR167d	C->T	10	30	40835	0.000735
osa-miR167d	C->T	13	17	40835	0.000416
osa-miR167d	C->T	6	15	40835	0.000367
osa-miR167d	C->T	9	34	40835	0.000833
osa-miR167d	G->A	12	7	40835	0.000171
osa-miR167d	G->A	5	10	40835	0.000245
osa-miR167d	G->A	8	16	40835	0.000392
osa-miR167d	G->C	16	6	40835	0.000147
osa-miR167d	G->C	8	6	40835	0.000147
osa-miR167d	G->T	12	10	40835	0.000245
osa-miR167d	G->T	16	18	40835	0.000441
osa-miR167d	G->T	5	18	40835	0.000441
osa-miR167d	G->T	8	15	40835	0.000367
osa-miR167d	T->A	18	5	40835	0.000122
osa-miR167d	T->C	15	6	40835	0.000147
osa-miR167d	T->C	18	7	40835	0.000171
osa-miR167d	T->C	7	8	40835	0.000196
osa-miR167f	A->C	11	23	40826	0.000563
osa-miR167f	A->C	14	11	40826	0.000269
osa-miR167f	A->C	17	7	40826	0.000171
osa-miR167f	A->G	11	15	40826	0.000367
osa-miR167f	A->G	17	7	40826	0.000171
osa-miR167f	C->A	10	6	40826	0.000147
osa-miR167f	C->A	13	9	40826	0.00022
osa-miR167f	C->A	6	10	40826	0.000245
osa-miR167f	C->A	9	5	40826	0.000122
osa-miR167f	C->G	10	6	40826	0.000147
osa-miR167f	C->G	9	5	40826	0.000122
osa-miR167f	C->T	10	30	40826	0.000735
osa-miR167f	C->T	13	17	40826	0.000416
osa-miR167f	C->T	6	15	40826	0.000367
osa-miR167f	C->T	9	34	40826	0.000833
osa-miR167f	G->A	12	7	40826	0.000171
osa-miR167f	G->A	5	10	40826	0.000245
osa-miR167f	G->A	8	16	40826	0.000392
osa-miR167f	G->C	16	6	40826	0.000147
osa-miR167f	G->C	8	6	40826	0.000147
osa-miR167f	G->T	12	10	40826	0.000245
osa-miR167f	G->T	16	18	40826	0.000441
osa-miR167f	G->T	5	18	40826	0.000441
osa-miR167f	G->T	8	15	40826	0.000367
osa-miR167f	T->A	18	5	40826	0.000122
osa-miR167f	T->C	15	6	40826	0.000147
osa-miR167f	T->C	18	7	40826	0.000171
osa-miR167f	T->C	7	8	40826	0.000196
osa-miR167g	A->C	11	23	40937	0.000562
osa-miR167g	A->C	14	11	40937	0.000269
osa-miR167g	A->C	17	7	40937	0.000171
osa-miR167g	A->G	11	15	40937	0.000366
osa-miR167g	A->G	17	7	40937	0.000171
osa-miR167g	C->A	10	6	40937	0.000147
osa-miR167g	C->A	13	9	40937	0.00022
osa-miR167g	C->A	6	10	40937	0.000244
osa-miR167g	C->A	9	5	40937	0.000122
osa-miR167g	C->G	10	6	40937	0.000147
osa-miR167g	C->G	9	5	40937	0.000122
osa-miR167g	C->T	10	30	40937	0.000733
osa-miR167g	C->T	13	17	40937	0.000415
osa-miR167g	C->T	6	15	40937	0.000366
osa-miR167g	C->T	9	34	40937	0.000831
osa-miR167g	G->A	12	7	40937	0.000171
osa-miR167g	G->A	5	10	40937	0.000244
osa-miR167g	G->A	8	16	40937	0.000391
osa-miR167g	G->C	16	6	40937	0.000147
osa-miR167g	G->C	8	6	40937	0.000147
osa-miR167g	G->T	12	10	40937	0.000244
osa-miR167g	G->T	16	18	40937	0.00044
osa-miR167g	G->T	5	18	40937	0.00044
osa-miR167g	G->T	8	15	40937	0.000366
osa-miR167g	T->A	18	5	40937	0.000122
osa-miR167g	T->C	15	6	40937	0.000147
osa-miR167g	T->C	18	7	40937	0.000171
osa-miR167g	T->C	7	8	40937	0.000195
osa-miR167h	A->C	11	23	40820	0.000563
osa-miR167h	A->C	14	11	40820	0.000269
osa-miR167h	A->C	17	7	40820	0.000171
osa-miR167h	A->G	11	15	40820	0.000367
osa-miR167h	A->G	17	7	40820	0.000171
osa-miR167h	C->A	10	6	40820	0.000147
osa-miR167h	C->A	13	9	40820	0.00022
osa-miR167h	C->A	6	10	40820	0.000245
osa-miR167h	C->A	9	5	40820	0.000122
osa-miR167h	C->G	10	6	40820	0.000147
osa-miR167h	C->G	9	5	40820	0.000122
osa-miR167h	C->T	10	30	40820	0.000735
osa-miR167h	C->T	13	17	40820	0.000416
osa-miR167h	C->T	6	15	40820	0.000367
osa-miR167h	C->T	9	34	40820	0.000833
osa-miR167h	G->A	12	7	40820	0.000171
osa-miR167h	G->A	5	10	40820	0.000245
osa-miR167h	G->A	8	16	40820	0.000392
osa-miR167h	G->C	16	6	40820	0.000147
osa-miR167h	G->C	8	6	40820	0.000147
osa-miR167h	G->T	12	10	40820	0.000245
osa-miR167h	G->T	16	18	40820	0.000441
osa-miR167h	G->T	5	18	40820	0.000441
osa-miR167h	G->T	8	15	40820	0.000367
osa-miR167h	T->A	18	5	40820	0.000122
osa-miR167h	T->C	15	6	40820	0.000147
osa-miR167h	T->C	18	7	40820	0.000171
osa-miR167h	T->C	7	8	40820	0.000196
osa-miR167j	A->C	11	23	40835	0.000563
osa-miR167j	A->C	14	11	40835	0.000269
osa-miR167j	A->C	17	7	40835	0.000171
osa-miR167j	A->G	11	15	40835	0.000367
osa-miR167j	A->G	17	7	40835	0.000171
osa-miR167j	C->A	10	6	40835	0.000147
osa-miR167j	C->A	13	9	40835	0.00022
osa-miR167j	C->A	6	10	40835	0.000245
osa-miR167j	C->A	9	5	40835	0.000122
osa-miR167j	C->G	10	6	40835	0.000147
osa-miR167j	C->G	9	5	40835	0.000122
osa-miR167j	C->T	10	30	40835	0.000735
osa-miR167j	C->T	13	17	40835	0.000416
osa-miR167j	C->T	6	15	40835	0.000367
osa-miR167j	C->T	9	34	40835	0.000833
osa-miR167j	G->A	12	7	40835	0.000171
osa-miR167j	G->A	5	10	40835	0.000245
osa-miR167j	G->A	8	16	40835	0.000392
osa-miR167j	G->C	16	6	40835	0.000147
osa-miR167j	G->C	8	6	40835	0.000147
osa-miR167j	G->T	12	10	40835	0.000245
osa-miR167j	G->T	16	18	40835	0.000441
osa-miR167j	G->T	5	18	40835	0.000441
osa-miR167j	G->T	8	15	40835	0.000367
osa-miR167j	T->A	18	5	40835	0.000122
osa-miR167j	T->C	15	6	40835	0.000147
osa-miR167j	T->C	18	7	40835	0.000171
osa-miR167j	T->C	7	8	40835	0.000196
osa-miR168a	A->C	12	136	869098	0.000156
osa-miR168a	A->C	14	253	869098	0.000291
osa-miR168a	A->G	12	273	869098	0.000314
osa-miR168a	A->G	14	193	869098	0.000222
osa-miR168a	A->T	12	141	869098	0.000162
osa-miR168a	A->T	14	108	869098	0.000124
osa-miR168a	C->A	16	312	869098	0.000359
osa-miR168a	C->G	16	86	869098	9.9e-05
osa-miR168a	C->T	16	339	869098	0.00039
osa-miR168a	G->A	10	242	869098	0.000278
osa-miR168a	G->A	13	151	869098	0.000174
osa-miR168a	G->A	17	344	869098	0.000396
osa-miR168a	G->A	7	249	869098	0.000287
osa-miR168a	G->A	8	361	869098	0.000415
osa-miR168a	G->C	10	118	869098	0.000136
osa-miR168a	G->C	13	99	869098	0.000114
osa-miR168a	G->C	17	171	869098	0.000197
osa-miR168a	G->C	7	146	869098	0.000168
osa-miR168a	G->C	8	165	869098	0.00019
osa-miR168a	G->T	10	179	869098	0.000206
osa-miR168a	G->T	13	177	869098	0.000204
osa-miR168a	G->T	17	597	869098	0.000687
osa-miR168a	G->T	7	314	869098	0.000361
osa-miR168a	G->T	8	272	869098	0.000313
osa-miR168a	T->A	15	146	869098	0.000168
osa-miR168a	T->A	5	218	869098	0.000251
osa-miR168a	T->A	6	95	869098	0.000109
osa-miR168a	T->A	9	239	869098	0.000275
osa-miR168a	T->C	15	151	869098	0.000174
osa-miR168a	T->C	5	223	869098	0.000257
osa-miR168a	T->C	6	348	869098	0.0004
osa-miR168a	T->C	9	502	869098	0.000578
osa-miR168a	T->G	15	15	869098	1.7e-05
osa-miR168a	T->G	5	49	869098	5.6e-05
osa-miR168a	T->G	6	43	869098	4.9e-05
osa-miR168a	T->G	9	630	869098	0.000725
osa-miR166j	T->C	6	11039	11266	0.979851
osa-miR169h	C->T	14	16	22	0.727273
osa-miR169i	C->T	14	16	22	0.727273
osa-miR169j	C->T	14	16	22	0.727273
osa-miR169k	C->T	14	16	22	0.727273
osa-miR169l	C->T	14	16	22	0.727273
osa-miR169m	C->T	14	20	26	0.769231
osa-miR1861a	A->G	15	3683	3778	0.974854
osa-miR809c	T->C	16	88	92	0.956522
osa-miR1861b	C->A	18	41	5004	0.008193
osa-miR1861b	G->A	15	65	5004	0.01299
osa-miR166e	A->G	4	728	767	0.949153
osa-miR1861d	G->A	15	23	197	0.116751
osa-miR1861f	C->A	18	41	5004	0.008193
osa-miR1861f	G->A	15	65	5004	0.01299
osa-miR1861h	C->A	18	8	625	0.0128
osa-miR1861h	G->A	15	23	625	0.0368
osa-miR1861i	C->A	18	41	5004	0.008193
osa-miR1861i	G->A	15	65	5004	0.01299
osa-miR1861j	C->A	18	8	625	0.0128
osa-miR1861j	G->A	15	23	625	0.0368
osa-miR1861l	C->A	18	41	5004	0.008193
osa-miR1861l	G->A	15	65	5004	0.01299
osa-miR1862a	G->T	9	460	2539	0.181174
osa-miR1862b	G->T	9	460	2523	0.182323
osa-miR1862c	G->T	9	460	2547	0.180605
osa-miR1862d	A->T	14	8	11250	0.000711
osa-miR1862d	G->A	6	3154	11250	0.280356
osa-miR1862d	G->T	6	5	11250	0.000444
osa-miR1862d	T->G	7	7	11250	0.000622
osa-miR1862d	T->G	9	10	11250	0.000889
osa-miR1862e	A->G	5	4764	8576	0.555504
osa-miR1862e	A->T	5	5	8576	0.000583
osa-miR399i	C->T	14	107	114	0.938596
osa-miR1867	C->T	9	23	2727	0.008434
osa-miR1870	G->A	17	6	10735	0.000559
osa-miR1870	G->A	19	5	10735	0.000466
osa-miR1870	G->A	5	5	10735	0.000466
osa-miR1870	T->C	18	6	10735	0.000559
osa-miR1870	T->G	18	9	10735	0.000838
osa-miR1874-3p	T->G	13	70	1005	0.069652
osa-miR1877	G->T	16	5	1113	0.004492
osa-miR1884a	G->A	2	15	202	0.074257
osa-miR1884a	G->T	2	11	202	0.054455
osa-miR1884b	T->C	13	13	565	0.023009
osa-miR2123a	T->C	15	26	43	0.604651
osa-miR2123b	T->C	15	25	36	0.694444
osa-miR2123c	T->C	15	26	47	0.553191
osa-miR397b	T->G	9	5	1411	0.003544
osa-miR1861c	A->G	10	41	44	0.931818
osa-miR813	G->C	13	8	9	0.888889
osa-miR812d	T->C	11	599	680	0.880882
osa-miR399d	G->A	13	17	131	0.129771
osa-miR399d	T->C	14	7	131	0.053435
osa-miR399e	T->A	13	7	35	0.2
osa-miR399e	T->C	13	6	35	0.171429
osa-miR399e	T->G	13	20	35	0.571429
osa-miR399f	T->A	13	7	36	0.194444
osa-miR399f	T->C	13	6	36	0.166667
osa-miR399f	T->G	13	21	36	0.583333
osa-miR399g	T->A	13	7	36	0.194444
osa-miR399g	T->C	13	6	36	0.166667
osa-miR399g	T->G	13	21	36	0.583333
osa-miR399h	C->A	13	7	34	0.205882
osa-miR399h	C->G	13	20	34	0.588235
osa-miR1863c	A->G	5	337	387	0.870801
osa-miR399j	G->A	13	11	74	0.148649
osa-miR812b	T->C	11	602	696	0.864943
osa-miR444a.2	C->T	9	44	796	0.055276
osa-miR444b.2	C->T	13	7	1100	0.006364
osa-miR444b.2	T->C	12	44	1100	0.04
osa-miR444c.2	C->T	13	7	1105	0.006335
osa-miR444c.2	T->C	12	44	1105	0.039819
osa-miR444e	C->T	9	44	753	0.058433
osa-miR444f	C->T	12	1036	1804	0.574279
osa-miR444f	T->C	9	724	1804	0.40133
osa-miR399a	A->G	13	106	123	0.861789
osa-miR528	G->A	13	5	7706	0.000649
osa-miR535	A->G	15	5	5662	0.000883
osa-miR535	A->G	5	5	5662	0.000883
osa-miR806a	G->A	13	6	116	0.051724
osa-miR806a	G->A	3	7	116	0.060345
osa-miR806a	G->A	5	6	116	0.051724
osa-miR806b	G->A	13	5	34	0.147059
osa-miR806c	G->A	13	6	118	0.050847
osa-miR806c	G->A	3	7	118	0.059322
osa-miR806c	G->A	5	6	118	0.050847
osa-miR806d	G->A	13	6	118	0.050847
osa-miR806d	G->A	3	7	118	0.059322
osa-miR806d	G->A	5	6	118	0.050847
osa-miR806e	G->A	13	6	110	0.054545
osa-miR806e	G->A	3	7	110	0.063636
osa-miR806e	G->A	5	6	110	0.054545
osa-miR806f	G->A	13	6	109	0.055046
osa-miR806f	G->A	3	7	109	0.06422
osa-miR806f	G->A	5	6	109	0.055046
osa-miR806g	G->A	13	6	118	0.050847
osa-miR806g	G->A	3	7	118	0.059322
osa-miR806g	G->A	5	6	118	0.050847
osa-miR806h	G->A	13	6	118	0.050847
osa-miR806h	G->A	3	7	118	0.059322
osa-miR806h	G->A	5	6	118	0.050847
osa-miR808	A->T	18	12	25	0.48
osa-miR809a	A->G	9	15	136	0.110294
osa-miR399b	A->G	13	106	123	0.861789
osa-miR809b	A->G	9	15	136	0.110294
osa-miR399c	A->G	13	106	123	0.861789
osa-miR809f	T->C	16	90	105	0.857143
osa-miR809d	A->G	9	15	136	0.110294
osa-miR809a	T->C	16	115	136	0.845588
osa-miR809e	A->G	9	13	96	0.135417
osa-miR809b	T->C	16	115	136	0.845588
osa-miR809f	A->G	9	13	105	0.12381
osa-miR809d	T->C	16	115	136	0.845588
osa-miR809g	A->G	9	15	136	0.110294
osa-miR809g	T->C	16	115	136	0.845588
osa-miR809h	A->G	9	13	96	0.135417
osa-miR809e	T->C	16	81	96	0.84375
osa-miR811a	A->G	7	129	168	0.767857
osa-miR811b	A->G	7	129	168	0.767857
osa-miR811c	A->G	7	14	19	0.736842
osa-miR812a	C->T	15	16	873	0.018328
osa-miR812a	G->A	19	8	873	0.009164
osa-miR812a	G->A	5	21	873	0.024055
osa-miR812a	G->A	8	14	873	0.016037
osa-miR809h	T->C	16	81	96	0.84375
osa-miR812b	C->T	15	11	696	0.015805
osa-miR812b	G->A	19	8	696	0.011494
osa-miR812b	G->A	5	21	696	0.030172
osa-miR812b	G->A	8	10	696	0.014368
osa-miR812a	T->C	11	725	873	0.83047
osa-miR812c	C->T	15	16	912	0.017544
osa-miR812c	G->A	19	8	912	0.008772
osa-miR812c	G->A	5	21	912	0.023026
osa-miR812c	G->A	8	14	912	0.015351
osa-miR812c	T->C	11	727	912	0.797149
osa-miR812d	C->T	15	11	680	0.016176
osa-miR812d	G->A	19	8	680	0.011765
osa-miR812d	G->A	5	21	680	0.030882
osa-miR812d	G->A	8	10	680	0.014706
osa-miR446	A->G	14	39	47	0.829787
osa-miR812e	C->T	15	16	916	0.017467
osa-miR812e	G->A	19	8	916	0.008734
osa-miR812e	G->A	5	21	916	0.022926
osa-miR812e	G->A	8	14	916	0.015284
osa-miR812e	T->C	11	727	916	0.793668
osa-miR812f	G->A	3	10	2474	0.004042
osa-miR812f	G->A	7	10	2474	0.004042
osa-miR812f	T->C	10	6	2474	0.002425
osa-miR812f	T->C	6	17	2474	0.006871
osa-miR812g	A->T	14	5	6364	0.000786
osa-miR812g	G->A	10	6	6364	0.000943
osa-miR812g	G->A	17	6	6364	0.000943
osa-miR812g	G->A	6	15	6364	0.002357
osa-miR812g	G->A	7	23	6364	0.003614
osa-miR812g	G->T	17	5	6364	0.000786
osa-miR812g	T->A	13	8	6364	0.001257
osa-miR812g	T->C	13	66	6364	0.010371
osa-miR812g	T->C	25	9	6364	0.001414
osa-miR812g	T->C	9	32	6364	0.005028
osa-miR812h	A->T	14	5	6994	0.000715
osa-miR812h	G->A	10	8	6994	0.001144
osa-miR812h	G->A	17	6	6994	0.000858
osa-miR812h	G->A	6	16	6994	0.002288
osa-miR812h	G->A	7	28	6994	0.004003
osa-miR812h	G->T	17	5	6994	0.000715
osa-miR812h	T->A	13	8	6994	0.001144
osa-miR812h	T->C	12	5	6994	0.000715
osa-miR812h	T->C	13	67	6994	0.00958
osa-miR812h	T->C	9	33	6994	0.004718
osa-miR812i	A->T	14	5	6994	0.000715
osa-miR812i	G->A	10	8	6994	0.001144
osa-miR812i	G->A	17	6	6994	0.000858
osa-miR812i	G->A	6	16	6994	0.002288
osa-miR812i	G->A	7	28	6994	0.004003
osa-miR812i	G->T	17	5	6994	0.000715
osa-miR812i	T->A	13	8	6994	0.001144
osa-miR812i	T->C	12	5	6994	0.000715
osa-miR812i	T->C	13	67	6994	0.00958
osa-miR812i	T->C	9	33	6994	0.004718
osa-miR812j	A->C	15	5	9423	0.000531
osa-miR812j	A->T	14	5	9423	0.000531
osa-miR812j	G->A	10	11	9423	0.001167
osa-miR812j	G->A	17	6	9423	0.000637
osa-miR812j	G->A	6	16	9423	0.001698
osa-miR812j	G->A	7	28	9423	0.002971
osa-miR812j	G->T	17	5	9423	0.000531
osa-miR812j	T->A	13	8	9423	0.000849
osa-miR812j	T->C	12	5	9423	0.000531
osa-miR812j	T->C	13	68	9423	0.007216
osa-miR812j	T->C	9	47	9423	0.004988
osa-miR162b	G->A	8	249	301	0.827243
osa-miR815b	A->G	11	6	147	0.040816
osa-miR815b	G->A	13	46	147	0.312925
osa-miR815b	G->A	4	5	147	0.034014
osa-miR815b	G->T	13	13	147	0.088435
osa-miR815c	G->A	13	12	79	0.151899
osa-miR815c	G->A	4	5	79	0.063291
osa-miR815c	G->T	13	7	79	0.088608
osa-miR818a	A->G	14	15	33	0.454545
osa-miR818a	C->T	5	6	33	0.181818
osa-miR818a	G->A	16	5	33	0.151515
osa-miR818a	T->C	13	5	33	0.151515
osa-miR818b	A->G	14	33	65	0.507692
osa-miR818b	C->T	5	7	65	0.107692
osa-miR818b	G->A	16	6	65	0.092308
osa-miR818b	T->C	13	6	65	0.092308
osa-miR818c	A->G	14	14	38	0.368421
osa-miR818c	C->T	5	6	38	0.157895
osa-miR818c	G->A	16	6	38	0.157895
osa-miR818c	T->C	13	5	38	0.131579
osa-miR818d	A->G	14	49	133	0.368421
osa-miR818d	C->T	5	7	133	0.052632
osa-miR818d	G->A	16	6	133	0.045113
osa-miR818d	T->C	13	7	133	0.052632
osa-miR818e	A->G	14	33	64	0.515625
osa-miR818e	C->T	5	7	64	0.109375
osa-miR818e	G->A	16	6	64	0.09375
osa-miR818e	T->C	13	6	64	0.09375
osa-miR819a	C->T	14	14	131	0.10687
osa-miR819a	C->T	18	12	131	0.091603
osa-miR819b	C->T	14	14	122	0.114754
osa-miR819b	C->T	18	12	122	0.098361
osa-miR819c	C->T	14	14	131	0.10687
osa-miR819c	C->T	18	12	131	0.091603
osa-miR819d	C->T	14	14	131	0.10687
osa-miR819d	C->T	18	12	131	0.091603
osa-miR819e	C->T	14	14	131	0.10687
osa-miR819e	C->T	18	12	131	0.091603
osa-miR819f	C->T	14	14	131	0.10687
osa-miR819f	C->T	18	12	131	0.091603
osa-miR819g	C->T	14	14	131	0.10687
osa-miR819g	C->T	18	12	131	0.091603
osa-miR819h	C->T	14	14	131	0.10687
osa-miR819h	C->T	18	12	131	0.091603
osa-miR819i	C->T	14	14	122	0.114754
osa-miR819i	C->T	18	12	122	0.098361
osa-miR819j	C->T	14	14	121	0.115702
osa-miR819j	C->T	18	12	121	0.099174
osa-miR819k	C->T	14	14	131	0.10687
osa-miR819k	C->T	18	12	131	0.091603
osa-miR820a	A->C	13	5	44061	0.000113
osa-miR820a	A->C	17	34	44061	0.000772
osa-miR820a	A->C	20	41	44061	0.000931
osa-miR820a	A->G	13	8	44061	0.000182
osa-miR820a	A->G	17	222	44061	0.005038
osa-miR820a	A->G	20	7	44061	0.000159
osa-miR820a	A->T	13	6	44061	0.000136
osa-miR820a	C->A	18	64	44061	0.001453
osa-miR820a	C->A	19	6	44061	0.000136
osa-miR820a	C->G	5	6	44061	0.000136
osa-miR820a	C->T	18	15	44061	0.00034
osa-miR820a	C->T	19	16	44061	0.000363
osa-miR820a	C->T	5	6	44061	0.000136
osa-miR820a	C->T	8	37	44061	0.00084
osa-miR820a	G->A	11	8	44061	0.000182
osa-miR820a	G->A	15	12	44061	0.000272
osa-miR820a	G->A	16	5	44061	0.000113
osa-miR820a	G->A	9	10	44061	0.000227
osa-miR820a	G->C	15	5	44061	0.000113
osa-miR820a	G->T	11	7	44061	0.000159
osa-miR820a	G->T	12	7	44061	0.000159
osa-miR820a	G->T	15	15	44061	0.00034
osa-miR820a	G->T	16	7	44061	0.000159
osa-miR820a	G->T	9	8	44061	0.000182
osa-miR820a	T->A	10	7	44061	0.000159
osa-miR820a	T->C	10	13	44061	0.000295
osa-miR820a	T->C	14	6	44061	0.000136
osa-miR820a	T->C	7	7	44061	0.000159
osa-miR820a	T->G	10	9	44061	0.000204
osa-miR820b	A->C	13	5	44075	0.000113
osa-miR820b	A->C	17	34	44075	0.000771
osa-miR820b	A->C	20	41	44075	0.00093
osa-miR820b	A->G	13	8	44075	0.000182
osa-miR820b	A->G	17	222	44075	0.005037
osa-miR820b	A->G	20	7	44075	0.000159
osa-miR820b	A->T	13	6	44075	0.000136
osa-miR820b	C->A	18	64	44075	0.001452
osa-miR820b	C->A	19	6	44075	0.000136
osa-miR820b	C->G	5	6	44075	0.000136
osa-miR820b	C->T	18	15	44075	0.00034
osa-miR820b	C->T	19	16	44075	0.000363
osa-miR820b	C->T	5	6	44075	0.000136
osa-miR820b	C->T	8	37	44075	0.000839
osa-miR820b	G->A	11	8	44075	0.000182
osa-miR820b	G->A	15	12	44075	0.000272
osa-miR820b	G->A	16	5	44075	0.000113
osa-miR820b	G->A	9	10	44075	0.000227
osa-miR820b	G->C	15	5	44075	0.000113
osa-miR820b	G->T	11	7	44075	0.000159
osa-miR820b	G->T	12	7	44075	0.000159
osa-miR820b	G->T	15	15	44075	0.00034
osa-miR820b	G->T	16	7	44075	0.000159
osa-miR820b	G->T	9	8	44075	0.000182
osa-miR820b	T->A	10	7	44075	0.000159
osa-miR820b	T->C	10	13	44075	0.000295
osa-miR820b	T->C	14	6	44075	0.000136
osa-miR820b	T->C	7	7	44075	0.000159
osa-miR820b	T->G	10	9	44075	0.000204
osa-miR820c	A->C	13	5	44061	0.000113
osa-miR820c	A->C	17	34	44061	0.000772
osa-miR820c	A->C	20	41	44061	0.000931
osa-miR820c	A->G	13	8	44061	0.000182
osa-miR820c	A->G	17	222	44061	0.005038
osa-miR820c	A->G	20	7	44061	0.000159
osa-miR820c	A->T	13	6	44061	0.000136
osa-miR820c	C->A	18	64	44061	0.001453
osa-miR820c	C->A	19	6	44061	0.000136
osa-miR820c	C->G	5	6	44061	0.000136
osa-miR820c	C->T	18	15	44061	0.00034
osa-miR820c	C->T	19	16	44061	0.000363
osa-miR820c	C->T	5	6	44061	0.000136
osa-miR820c	C->T	8	37	44061	0.00084
osa-miR820c	G->A	11	8	44061	0.000182
osa-miR820c	G->A	15	12	44061	0.000272
osa-miR820c	G->A	16	5	44061	0.000113
osa-miR820c	G->A	9	10	44061	0.000227
osa-miR820c	G->C	15	5	44061	0.000113
osa-miR820c	G->T	11	7	44061	0.000159
osa-miR820c	G->T	12	7	44061	0.000159
osa-miR820c	G->T	15	15	44061	0.00034
osa-miR820c	G->T	16	7	44061	0.000159
osa-miR820c	G->T	9	8	44061	0.000182
osa-miR820c	T->A	10	7	44061	0.000159
osa-miR820c	T->C	10	13	44061	0.000295
osa-miR820c	T->C	14	6	44061	0.000136
osa-miR820c	T->C	7	7	44061	0.000159
osa-miR820c	T->G	10	9	44061	0.000204

## Sheet: 12DAF
Supplementary Table S10. (C) miRNA editing events detected in 12DAF
miRNA_ID	12DAF
	edit_type	position	snp_count	total	rate
osa-miR1423-5p.2	A->G	11	5	6651	0.000752
osa-miR1423-5p.2	C->T	10	6	6651	0.000902
osa-miR1423-5p.2	C->T	12	9	6651	0.001353
osa-miR1423-5p.2	C->T	21	15	6651	0.002255
osa-miR1423b	A->G	8	5	6644	0.000753
osa-miR1423b	C->T	18	15	6644	0.002258
osa-miR1423b	C->T	7	6	6644	0.000903
osa-miR1423b	C->T	9	9	6644	0.001355
osa-miR1423b	G->T	10	5	6644	0.000753
osa-miR1441	A->G	15	46	69	0.666667
osa-miR1441	A->G	16	14	69	0.202899
osa-miR156a	A->C	12	38	226325	0.000168
osa-miR156a	A->C	16	62	226325	0.000274
osa-miR156a	A->C	5	17	226325	7.5e-05
osa-miR156a	A->C	7	24	226325	0.000106
osa-miR156a	A->C	8	12	226325	5.3e-05
osa-miR156a	A->G	12	46	226325	0.000203
osa-miR156a	A->G	16	66	226325	0.000292
osa-miR156a	A->G	5	51	226325	0.000225
osa-miR156a	A->G	7	53	226325	0.000234
osa-miR156a	A->G	8	37	226325	0.000163
osa-miR156a	A->T	12	18	226325	8e-05
osa-miR156a	A->T	16	24	226325	0.000106
osa-miR156a	A->T	5	21	226325	9.3e-05
osa-miR156a	A->T	7	15	226325	6.6e-05
osa-miR156a	A->T	8	20	226325	8.8e-05
osa-miR156a	G->A	13	43	226325	0.00019
osa-miR156a	G->A	15	65	226325	0.000287
osa-miR156a	G->A	6	29	226325	0.000128
osa-miR156a	G->A	9	49	226325	0.000217
osa-miR156a	G->C	13	65	226325	0.000287
osa-miR156a	G->C	15	29	226325	0.000128
osa-miR156a	G->C	6	18	226325	8e-05
osa-miR156a	G->C	9	29	226325	0.000128
osa-miR156a	G->T	13	266	226325	0.001175
osa-miR156a	G->T	15	42	226325	0.000186
osa-miR156a	G->T	6	46	226325	0.000203
osa-miR156a	G->T	9	58	226325	0.000256
osa-miR156a	T->A	14	219	226325	0.000968
osa-miR156a	T->C	14	267	226325	0.00118
osa-miR156a	T->G	14	495	226325	0.002187
osa-miR156b	A->C	12	38	226761	0.000168
osa-miR156b	A->C	16	62	226761	0.000273
osa-miR156b	A->C	5	17	226761	7.5e-05
osa-miR156b	A->C	7	24	226761	0.000106
osa-miR156b	A->C	8	12	226761	5.3e-05
osa-miR156b	A->G	12	46	226761	0.000203
osa-miR156b	A->G	16	66	226761	0.000291
osa-miR156b	A->G	5	51	226761	0.000225
osa-miR156b	A->G	7	53	226761	0.000234
osa-miR156b	A->G	8	37	226761	0.000163
osa-miR156b	A->T	12	18	226761	7.9e-05
osa-miR156b	A->T	16	24	226761	0.000106
osa-miR156b	A->T	5	21	226761	9.3e-05
osa-miR156b	A->T	7	15	226761	6.6e-05
osa-miR156b	A->T	8	20	226761	8.8e-05
osa-miR156b	G->A	13	43	226761	0.00019
osa-miR156b	G->A	15	65	226761	0.000287
osa-miR156b	G->A	6	29	226761	0.000128
osa-miR156b	G->A	9	50	226761	0.00022
osa-miR156b	G->C	13	65	226761	0.000287
osa-miR156b	G->C	15	29	226761	0.000128
osa-miR156b	G->C	6	18	226761	7.9e-05
osa-miR156b	G->C	9	29	226761	0.000128
osa-miR156b	G->T	13	266	226761	0.001173
osa-miR156b	G->T	15	42	226761	0.000185
osa-miR156b	G->T	6	46	226761	0.000203
osa-miR156b	G->T	9	58	226761	0.000256
osa-miR156b	T->A	14	219	226761	0.000966
osa-miR156b	T->C	14	267	226761	0.001177
osa-miR156b	T->G	14	495	226761	0.002183
osa-miR156c	A->C	12	38	226718	0.000168
osa-miR156c	A->C	16	62	226718	0.000273
osa-miR156c	A->C	5	17	226718	7.5e-05
osa-miR156c	A->C	7	24	226718	0.000106
osa-miR156c	A->C	8	12	226718	5.3e-05
osa-miR156c	A->G	12	46	226718	0.000203
osa-miR156c	A->G	16	66	226718	0.000291
osa-miR156c	A->G	5	51	226718	0.000225
osa-miR156c	A->G	7	53	226718	0.000234
osa-miR156c	A->G	8	37	226718	0.000163
osa-miR156c	A->T	12	18	226718	7.9e-05
osa-miR156c	A->T	16	24	226718	0.000106
osa-miR156c	A->T	5	21	226718	9.3e-05
osa-miR156c	A->T	7	15	226718	6.6e-05
osa-miR156c	A->T	8	20	226718	8.8e-05
osa-miR156c	G->A	13	43	226718	0.00019
osa-miR156c	G->A	15	65	226718	0.000287
osa-miR156c	G->A	6	29	226718	0.000128
osa-miR156c	G->A	9	50	226718	0.000221
osa-miR156c	G->C	13	65	226718	0.000287
osa-miR156c	G->C	15	29	226718	0.000128
osa-miR156c	G->C	6	18	226718	7.9e-05
osa-miR156c	G->C	9	29	226718	0.000128
osa-miR156c	G->T	13	266	226718	0.001173
osa-miR156c	G->T	15	42	226718	0.000185
osa-miR156c	G->T	6	46	226718	0.000203
osa-miR156c	G->T	9	58	226718	0.000256
osa-miR156c	T->A	14	219	226718	0.000966
osa-miR156c	T->C	14	267	226718	0.001178
osa-miR156c	T->G	14	495	226718	0.002183
osa-miR156d	A->C	12	53	317108	0.000167
osa-miR156d	A->C	16	85	317108	0.000268
osa-miR156d	A->C	5	30	317108	9.5e-05
osa-miR156d	A->C	7	34	317108	0.000107
osa-miR156d	A->C	8	20	317108	6.3e-05
osa-miR156d	A->G	12	70	317108	0.000221
osa-miR156d	A->G	16	96	317108	0.000303
osa-miR156d	A->G	5	76	317108	0.00024
osa-miR156d	A->G	7	65	317108	0.000205
osa-miR156d	A->G	8	56	317108	0.000177
osa-miR156d	A->T	12	21	317108	6.6e-05
osa-miR156d	A->T	16	34	317108	0.000107
osa-miR156d	A->T	5	38	317108	0.00012
osa-miR156d	A->T	7	20	317108	6.3e-05
osa-miR156d	A->T	8	33	317108	0.000104
osa-miR156d	C->A	4	12	317108	3.8e-05
osa-miR156d	C->G	4	6	317108	1.9e-05
osa-miR156d	C->T	4	42	317108	0.000132
osa-miR156d	G->A	11	11	317108	3.5e-05
osa-miR156d	G->A	13	55	317108	0.000173
osa-miR156d	G->A	15	95	317108	0.0003
osa-miR156d	G->A	6	44	317108	0.000139
osa-miR156d	G->A	9	65	317108	0.000205
osa-miR156d	G->C	11	7	317108	2.2e-05
osa-miR156d	G->C	13	89	317108	0.000281
osa-miR156d	G->C	15	40	317108	0.000126
osa-miR156d	G->C	6	29	317108	9.1e-05
osa-miR156d	G->C	9	42	317108	0.000132
osa-miR156d	G->T	11	25	317108	7.9e-05
osa-miR156d	G->T	13	376	317108	0.001186
osa-miR156d	G->T	15	61	317108	0.000192
osa-miR156d	G->T	6	60	317108	0.000189
osa-miR156d	G->T	9	82	317108	0.000259
osa-miR156d	T->A	14	383	317108	0.001208
osa-miR156d	T->C	14	358	317108	0.001129
osa-miR156d	T->G	14	746	317108	0.002353
osa-miR156e	A->C	12	38	226325	0.000168
osa-miR156e	A->C	16	62	226325	0.000274
osa-miR156e	A->C	5	17	226325	7.5e-05
osa-miR156e	A->C	7	24	226325	0.000106
osa-miR156e	A->C	8	12	226325	5.3e-05
osa-miR156e	A->G	12	46	226325	0.000203
osa-miR156e	A->G	16	66	226325	0.000292
osa-miR156e	A->G	5	51	226325	0.000225
osa-miR156e	A->G	7	53	226325	0.000234
osa-miR156e	A->G	8	37	226325	0.000163
osa-miR156e	A->T	12	18	226325	8e-05
osa-miR156e	A->T	16	24	226325	0.000106
osa-miR156e	A->T	5	21	226325	9.3e-05
osa-miR156e	A->T	7	15	226325	6.6e-05
osa-miR156e	A->T	8	20	226325	8.8e-05
osa-miR156e	G->A	13	43	226325	0.00019
osa-miR156e	G->A	15	65	226325	0.000287
osa-miR156e	G->A	6	29	226325	0.000128
osa-miR156e	G->A	9	49	226325	0.000217
osa-miR156e	G->C	13	65	226325	0.000287
osa-miR156e	G->C	15	29	226325	0.000128
osa-miR156e	G->C	6	18	226325	8e-05
osa-miR156e	G->C	9	29	226325	0.000128
osa-miR156e	G->T	13	266	226325	0.001175
osa-miR156e	G->T	15	42	226325	0.000186
osa-miR156e	G->T	6	46	226325	0.000203
osa-miR156e	G->T	9	58	226325	0.000256
osa-miR156e	T->A	14	219	226325	0.000968
osa-miR156e	T->C	14	267	226325	0.00118
osa-miR156e	T->G	14	495	226325	0.002187
osa-miR156f	A->C	12	53	317041	0.000167
osa-miR156f	A->C	16	85	317041	0.000268
osa-miR156f	A->C	5	30	317041	9.5e-05
osa-miR156f	A->C	7	34	317041	0.000107
osa-miR156f	A->C	8	20	317041	6.3e-05
osa-miR156f	A->G	12	70	317041	0.000221
osa-miR156f	A->G	16	96	317041	0.000303
osa-miR156f	A->G	5	76	317041	0.00024
osa-miR156f	A->G	7	65	317041	0.000205
osa-miR156f	A->G	8	56	317041	0.000177
osa-miR156f	A->T	12	21	317041	6.6e-05
osa-miR156f	A->T	16	34	317041	0.000107
osa-miR156f	A->T	5	38	317041	0.00012
osa-miR156f	A->T	7	20	317041	6.3e-05
osa-miR156f	A->T	8	33	317041	0.000104
osa-miR156f	C->A	4	12	317041	3.8e-05
osa-miR156f	C->G	4	6	317041	1.9e-05
osa-miR156f	C->T	4	42	317041	0.000132
osa-miR156f	G->A	11	11	317041	3.5e-05
osa-miR156f	G->A	13	55	317041	0.000173
osa-miR156f	G->A	15	95	317041	0.0003
osa-miR156f	G->A	6	44	317041	0.000139
osa-miR156f	G->A	9	65	317041	0.000205
osa-miR156f	G->C	11	7	317041	2.2e-05
osa-miR156f	G->C	13	89	317041	0.000281
osa-miR156f	G->C	15	40	317041	0.000126
osa-miR156f	G->C	6	29	317041	9.1e-05
osa-miR156f	G->C	9	42	317041	0.000132
osa-miR156f	G->T	11	25	317041	7.9e-05
osa-miR156f	G->T	13	376	317041	0.001186
osa-miR156f	G->T	15	61	317041	0.000192
osa-miR156f	G->T	6	60	317041	0.000189
osa-miR156f	G->T	9	82	317041	0.000259
osa-miR156f	T->A	14	383	317041	0.001208
osa-miR156f	T->C	14	358	317041	0.001129
osa-miR156f	T->G	14	746	317041	0.002353
osa-miR156g	A->C	12	38	226717	0.000168
osa-miR156g	A->C	16	62	226717	0.000273
osa-miR156g	A->C	5	17	226717	7.5e-05
osa-miR156g	A->C	7	24	226717	0.000106
osa-miR156g	A->C	8	12	226717	5.3e-05
osa-miR156g	A->G	12	46	226717	0.000203
osa-miR156g	A->G	16	66	226717	0.000291
osa-miR156g	A->G	5	51	226717	0.000225
osa-miR156g	A->G	7	53	226717	0.000234
osa-miR156g	A->G	8	37	226717	0.000163
osa-miR156g	A->T	12	18	226717	7.9e-05
osa-miR156g	A->T	16	24	226717	0.000106
osa-miR156g	A->T	5	21	226717	9.3e-05
osa-miR156g	A->T	7	15	226717	6.6e-05
osa-miR156g	A->T	8	20	226717	8.8e-05
osa-miR156g	G->A	13	43	226717	0.00019
osa-miR156g	G->A	15	65	226717	0.000287
osa-miR156g	G->A	6	29	226717	0.000128
osa-miR156g	G->A	9	50	226717	0.000221
osa-miR156g	G->C	13	65	226717	0.000287
osa-miR156g	G->C	15	29	226717	0.000128
osa-miR156g	G->C	6	18	226717	7.9e-05
osa-miR156g	G->C	9	29	226717	0.000128
osa-miR156g	G->T	13	266	226717	0.001173
osa-miR156g	G->T	15	42	226717	0.000185
osa-miR156g	G->T	6	46	226717	0.000203
osa-miR156g	G->T	9	58	226717	0.000256
osa-miR156g	T->A	14	219	226717	0.000966
osa-miR156g	T->C	14	267	226717	0.001178
osa-miR156g	T->G	14	495	226717	0.002183
osa-miR156h	A->C	12	53	317095	0.000167
osa-miR156h	A->C	16	85	317095	0.000268
osa-miR156h	A->C	5	30	317095	9.5e-05
osa-miR156h	A->C	7	34	317095	0.000107
osa-miR156h	A->C	8	20	317095	6.3e-05
osa-miR156h	A->G	12	70	317095	0.000221
osa-miR156h	A->G	16	96	317095	0.000303
osa-miR156h	A->G	5	76	317095	0.00024
osa-miR156h	A->G	7	65	317095	0.000205
osa-miR156h	A->G	8	56	317095	0.000177
osa-miR156h	A->T	12	21	317095	6.6e-05
osa-miR156h	A->T	16	34	317095	0.000107
osa-miR156h	A->T	5	38	317095	0.00012
osa-miR156h	A->T	7	20	317095	6.3e-05
osa-miR156h	A->T	8	33	317095	0.000104
osa-miR156h	C->A	4	12	317095	3.8e-05
osa-miR156h	C->G	4	6	317095	1.9e-05
osa-miR156h	C->T	4	42	317095	0.000132
osa-miR156h	G->A	11	11	317095	3.5e-05
osa-miR156h	G->A	13	55	317095	0.000173
osa-miR156h	G->A	15	95	317095	0.0003
osa-miR156h	G->A	6	44	317095	0.000139
osa-miR156h	G->A	9	65	317095	0.000205
osa-miR156h	G->C	11	7	317095	2.2e-05
osa-miR156h	G->C	13	89	317095	0.000281
osa-miR156h	G->C	15	40	317095	0.000126
osa-miR156h	G->C	6	29	317095	9.1e-05
osa-miR156h	G->C	9	42	317095	0.000132
osa-miR156h	G->T	11	25	317095	7.9e-05
osa-miR156h	G->T	13	376	317095	0.001186
osa-miR156h	G->T	15	61	317095	0.000192
osa-miR156h	G->T	6	60	317095	0.000189
osa-miR156h	G->T	9	82	317095	0.000259
osa-miR156h	T->A	14	383	317095	0.001208
osa-miR156h	T->C	14	359	317095	0.001132
osa-miR156h	T->G	14	746	317095	0.002353
osa-miR156i	A->C	12	38	226325	0.000168
osa-miR156i	A->C	16	62	226325	0.000274
osa-miR156i	A->C	5	17	226325	7.5e-05
osa-miR156i	A->C	7	24	226325	0.000106
osa-miR156i	A->C	8	12	226325	5.3e-05
osa-miR156i	A->G	12	46	226325	0.000203
osa-miR156i	A->G	16	66	226325	0.000292
osa-miR156i	A->G	5	51	226325	0.000225
osa-miR156i	A->G	7	53	226325	0.000234
osa-miR156i	A->G	8	37	226325	0.000163
osa-miR156i	A->T	12	18	226325	8e-05
osa-miR156i	A->T	16	24	226325	0.000106
osa-miR156i	A->T	5	21	226325	9.3e-05
osa-miR156i	A->T	7	15	226325	6.6e-05
osa-miR156i	A->T	8	20	226325	8.8e-05
osa-miR156i	G->A	13	43	226325	0.00019
osa-miR156i	G->A	15	65	226325	0.000287
osa-miR156i	G->A	6	29	226325	0.000128
osa-miR156i	G->A	9	49	226325	0.000217
osa-miR156i	G->C	13	65	226325	0.000287
osa-miR156i	G->C	15	29	226325	0.000128
osa-miR156i	G->C	6	18	226325	8e-05
osa-miR156i	G->C	9	29	226325	0.000128
osa-miR156i	G->T	13	266	226325	0.001175
osa-miR156i	G->T	15	42	226325	0.000186
osa-miR156i	G->T	6	46	226325	0.000203
osa-miR156i	G->T	9	58	226325	0.000256
osa-miR156i	T->A	14	219	226325	0.000968
osa-miR156i	T->C	14	267	226325	0.00118
osa-miR156i	T->G	14	495	226325	0.002187
osa-miR156j	A->C	12	53	317095	0.000167
osa-miR156j	A->C	16	85	317095	0.000268
osa-miR156j	A->C	5	30	317095	9.5e-05
osa-miR156j	A->C	7	34	317095	0.000107
osa-miR156j	A->C	8	20	317095	6.3e-05
osa-miR156j	A->G	12	70	317095	0.000221
osa-miR156j	A->G	16	96	317095	0.000303
osa-miR156j	A->G	5	76	317095	0.00024
osa-miR156j	A->G	7	65	317095	0.000205
osa-miR156j	A->G	8	56	317095	0.000177
osa-miR156j	A->T	12	21	317095	6.6e-05
osa-miR156j	A->T	16	34	317095	0.000107
osa-miR156j	A->T	5	38	317095	0.00012
osa-miR156j	A->T	7	20	317095	6.3e-05
osa-miR156j	A->T	8	33	317095	0.000104
osa-miR156j	C->A	4	12	317095	3.8e-05
osa-miR156j	C->G	4	6	317095	1.9e-05
osa-miR156j	C->T	4	42	317095	0.000132
osa-miR156j	G->A	11	11	317095	3.5e-05
osa-miR156j	G->A	13	55	317095	0.000173
osa-miR156j	G->A	15	95	317095	0.0003
osa-miR156j	G->A	6	44	317095	0.000139
osa-miR156j	G->A	9	65	317095	0.000205
osa-miR156j	G->C	11	7	317095	2.2e-05
osa-miR156j	G->C	13	89	317095	0.000281
osa-miR156j	G->C	15	40	317095	0.000126
osa-miR156j	G->C	6	29	317095	9.1e-05
osa-miR156j	G->C	9	42	317095	0.000132
osa-miR156j	G->T	11	25	317095	7.9e-05
osa-miR156j	G->T	13	376	317095	0.001186
osa-miR156j	G->T	15	61	317095	0.000192
osa-miR156j	G->T	6	60	317095	0.000189
osa-miR156j	G->T	9	82	317095	0.000259
osa-miR156j	T->A	14	383	317095	0.001208
osa-miR156j	T->C	14	359	317095	0.001132
osa-miR156j	T->G	14	746	317095	0.002353
osa-miR156k	A->C	14	267	225108	0.001186
osa-miR156k	A->G	14	495	225108	0.002199
osa-miR160f	A->T	15	6	6	1
osa-miR159a.1	G->T	14	17	2639	0.006442
osa-miR159b	G->T	14	17	2638	0.006444
osa-miR164c	T->C	14	888	888	1
osa-miR162a	A->G	8	42	307	0.136808
osa-miR169d	A->C	14	29	29	1
osa-miR164a	C->T	9	6	892	0.006726
osa-miR164b	C->T	9	6	892	0.006726
osa-miR171a	C->T	12	90	90	1
osa-miR164e	C->T	16	8	9337	0.000857
osa-miR164e	C->T	9	9	9337	0.000964
osa-miR164e	G->A	17	6	9337	0.000643
osa-miR164e	G->T	17	8	9337	0.000857
osa-miR164e	G->T	8	7	9337	0.00075
osa-miR164f	C->T	9	6	892	0.006726
osa-miR166a	A->C	15	805	50072	0.016077
osa-miR166a	A->C	8	8	50072	0.00016
osa-miR166a	A->G	15	92	50072	0.001837
osa-miR166a	A->G	5	8	50072	0.00016
osa-miR166a	A->G	8	13	50072	0.00026
osa-miR166a	A->T	15	151	50072	0.003016
osa-miR166a	A->T	8	12	50072	0.00024
osa-miR166a	C->A	14	67	50072	0.001338
osa-miR166a	C->A	6	5	50072	0.0001
osa-miR166a	C->G	14	20	50072	0.000399
osa-miR166a	C->T	14	157	50072	0.003135
osa-miR166a	C->T	6	386	50072	0.007709
osa-miR166a	C->T	7	35	50072	0.000699
osa-miR166a	G->A	10	9	50072	0.00018
osa-miR166a	G->C	10	6	50072	0.00012
osa-miR166a	G->T	10	8	50072	0.00016
osa-miR166a	T->A	12	5	50072	0.0001
osa-miR166a	T->A	16	180	50072	0.003595
osa-miR166a	T->A	17	6	50072	0.00012
osa-miR166a	T->C	12	21	50072	0.000419
osa-miR166a	T->C	13	19	50072	0.000379
osa-miR166a	T->C	16	9	50072	0.00018
osa-miR166a	T->C	17	63	50072	0.001258
osa-miR166b	A->C	15	805	49981	0.016106
osa-miR166b	A->C	8	8	49981	0.00016
osa-miR166b	A->G	15	92	49981	0.001841
osa-miR166b	A->G	5	8	49981	0.00016
osa-miR166b	A->G	8	13	49981	0.00026
osa-miR166b	A->T	15	151	49981	0.003021
osa-miR166b	A->T	8	12	49981	0.00024
osa-miR166b	C->A	14	67	49981	0.001341
osa-miR166b	C->A	6	5	49981	0.0001
osa-miR166b	C->G	14	20	49981	0.0004
osa-miR166b	C->T	14	156	49981	0.003121
osa-miR166b	C->T	6	386	49981	0.007723
osa-miR166b	C->T	7	35	49981	0.0007
osa-miR166b	G->A	10	9	49981	0.00018
osa-miR166b	G->C	10	6	49981	0.00012
osa-miR166b	G->T	10	8	49981	0.00016
osa-miR166b	T->A	12	5	49981	0.0001
osa-miR166b	T->A	16	180	49981	0.003601
osa-miR166b	T->A	17	6	49981	0.00012
osa-miR166b	T->C	12	21	49981	0.00042
osa-miR166b	T->C	13	19	49981	0.00038
osa-miR166b	T->C	16	9	49981	0.00018
osa-miR166b	T->C	17	62	49981	0.00124
osa-miR166c	A->C	15	828	51052	0.016219
osa-miR166c	A->C	5	5	51052	9.8e-05
osa-miR166c	A->C	8	8	51052	0.000157
osa-miR166c	A->G	15	93	51052	0.001822
osa-miR166c	A->G	5	8	51052	0.000157
osa-miR166c	A->G	8	13	51052	0.000255
osa-miR166c	A->T	15	149	51052	0.002919
osa-miR166c	A->T	8	13	51052	0.000255
osa-miR166c	C->A	11	6	51052	0.000118
osa-miR166c	C->A	14	68	51052	0.001332
osa-miR166c	C->A	6	5	51052	9.8e-05
osa-miR166c	C->G	11	6	51052	0.000118
osa-miR166c	C->G	14	20	51052	0.000392
osa-miR166c	C->T	14	158	51052	0.003095
osa-miR166c	C->T	6	59	51052	0.001156
osa-miR166c	C->T	7	37	51052	0.000725
osa-miR166c	G->A	10	9	51052	0.000176
osa-miR166c	G->C	10	6	51052	0.000118
osa-miR166c	G->T	10	8	51052	0.000157
osa-miR166c	G->T	9	5	51052	9.8e-05
osa-miR166c	T->A	12	5	51052	9.8e-05
osa-miR166c	T->A	16	75	51052	0.001469
osa-miR166c	T->A	17	6	51052	0.000118
osa-miR166c	T->C	12	23	51052	0.000451
osa-miR166c	T->C	13	20	51052	0.000392
osa-miR166c	T->C	16	9	51052	0.000176
osa-miR166c	T->C	17	62	51052	0.001214
osa-miR166d	A->C	15	805	50072	0.016077
osa-miR166d	A->C	8	8	50072	0.00016
osa-miR166d	A->G	15	92	50072	0.001837
osa-miR166d	A->G	5	8	50072	0.00016
osa-miR166d	A->G	8	13	50072	0.00026
osa-miR166d	A->T	15	151	50072	0.003016
osa-miR166d	A->T	8	12	50072	0.00024
osa-miR166d	C->A	14	67	50072	0.001338
osa-miR166d	C->A	6	5	50072	0.0001
osa-miR166d	C->G	14	20	50072	0.000399
osa-miR166d	C->T	14	157	50072	0.003135
osa-miR166d	C->T	6	386	50072	0.007709
osa-miR166d	C->T	7	35	50072	0.000699
osa-miR166d	G->A	10	9	50072	0.00018
osa-miR166d	G->C	10	6	50072	0.00012
osa-miR166d	G->T	10	8	50072	0.00016
osa-miR166d	T->A	12	5	50072	0.0001
osa-miR166d	T->A	16	180	50072	0.003595
osa-miR166d	T->A	17	6	50072	0.00012
osa-miR166d	T->C	12	21	50072	0.000419
osa-miR166d	T->C	13	19	50072	0.000379
osa-miR166d	T->C	16	9	50072	0.00018
osa-miR166d	T->C	17	63	50072	0.001258
osa-miR395a	C->T	9	6	6	1
osa-miR166f	A->C	15	805	50068	0.016078
osa-miR166f	A->C	8	8	50068	0.00016
osa-miR166f	A->G	15	92	50068	0.001838
osa-miR166f	A->G	5	8	50068	0.00016
osa-miR166f	A->G	8	13	50068	0.00026
osa-miR166f	A->T	15	151	50068	0.003016
osa-miR166f	A->T	8	12	50068	0.00024
osa-miR166f	C->A	14	67	50068	0.001338
osa-miR166f	C->A	6	5	50068	0.0001
osa-miR166f	C->G	14	20	50068	0.000399
osa-miR166f	C->T	14	157	50068	0.003136
osa-miR166f	C->T	6	386	50068	0.00771
osa-miR166f	C->T	7	35	50068	0.000699
osa-miR166f	G->A	10	9	50068	0.00018
osa-miR166f	G->C	10	6	50068	0.00012
osa-miR166f	G->T	10	8	50068	0.00016
osa-miR166f	T->A	12	5	50068	0.0001
osa-miR166f	T->A	16	180	50068	0.003595
osa-miR166f	T->A	17	6	50068	0.00012
osa-miR166f	T->C	12	21	50068	0.000419
osa-miR166f	T->C	13	19	50068	0.000379
osa-miR166f	T->C	16	9	50068	0.00018
osa-miR166f	T->C	17	63	50068	0.001258
osa-miR166g	A->C	15	52	7551	0.006887
osa-miR166g	A->T	15	13	7551	0.001722
osa-miR166g	C->T	14	17	7551	0.002251
osa-miR166g	C->T	6	334	7551	0.044233
osa-miR166h	A->C	15	47	6045	0.007775
osa-miR166h	A->T	15	10	6045	0.001654
osa-miR166h	C->T	14	14	6045	0.002316
osa-miR395c	A->G	14	6	6	1
osa-miR395f	T->G	6	6	6	1
osa-miR166k	A->T	16	536	4892	0.109567
osa-miR166l	A->T	16	539	5006	0.107671
osa-miR166m	A->C	15	8	5951	0.001344
osa-miR166m	C->T	14	7	5951	0.001176
osa-miR166m	T->A	16	4250	5951	0.714166
osa-miR166n	A->C	15	827	51058	0.016197
osa-miR166n	A->C	5	5	51058	9.8e-05
osa-miR166n	A->C	8	8	51058	0.000157
osa-miR166n	A->G	15	93	51058	0.001821
osa-miR166n	A->G	5	8	51058	0.000157
osa-miR166n	A->G	8	13	51058	0.000255
osa-miR166n	A->T	15	149	51058	0.002918
osa-miR166n	A->T	8	13	51058	0.000255
osa-miR166n	C->A	11	6	51058	0.000118
osa-miR166n	C->A	14	68	51058	0.001332
osa-miR166n	C->A	6	5	51058	9.8e-05
osa-miR166n	C->G	11	6	51058	0.000118
osa-miR166n	C->G	14	20	51058	0.000392
osa-miR166n	C->T	14	157	51058	0.003075
osa-miR166n	C->T	6	59	51058	0.001156
osa-miR166n	C->T	7	37	51058	0.000725
osa-miR166n	G->A	10	9	51058	0.000176
osa-miR166n	G->C	10	6	51058	0.000118
osa-miR166n	G->T	10	8	51058	0.000157
osa-miR166n	G->T	9	5	51058	9.8e-05
osa-miR166n	T->A	12	5	51058	9.8e-05
osa-miR166n	T->A	16	75	51058	0.001469
osa-miR166n	T->A	17	6	51058	0.000118
osa-miR166n	T->C	12	23	51058	0.00045
osa-miR166n	T->C	13	20	51058	0.000392
osa-miR166n	T->C	16	9	51058	0.000176
osa-miR166n	T->C	17	62	51058	0.001214
osa-miR167a	C->T	10	9	7745	0.001162
osa-miR167a	C->T	6	5	7745	0.000646
osa-miR167a	C->T	9	10	7745	0.001291
osa-miR167a	G->A	8	6	7745	0.000775
osa-miR167b	C->T	10	9	7744	0.001162
osa-miR167b	C->T	6	5	7744	0.000646
osa-miR167b	C->T	9	10	7744	0.001291
osa-miR167b	G->A	8	6	7744	0.000775
osa-miR167c	C->T	10	9	7745	0.001162
osa-miR167c	C->T	6	5	7745	0.000646
osa-miR167c	C->T	9	10	7745	0.001291
osa-miR167c	G->A	8	6	7745	0.000775
osa-miR167d	A->C	11	37	51921	0.000713
osa-miR167d	A->C	14	28	51921	0.000539
osa-miR167d	A->C	17	8	51921	0.000154
osa-miR167d	A->G	11	13	51921	0.00025
osa-miR167d	A->G	14	9	51921	0.000173
osa-miR167d	A->G	17	14	51921	0.00027
osa-miR167d	A->T	11	5	51921	9.6e-05
osa-miR167d	C->A	6	16	51921	0.000308
osa-miR167d	C->A	9	12	51921	0.000231
osa-miR167d	C->G	10	10	51921	0.000193
osa-miR167d	C->G	9	12	51921	0.000231
osa-miR167d	C->T	10	29	51921	0.000559
osa-miR167d	C->T	13	19	51921	0.000366
osa-miR167d	C->T	6	24	51921	0.000462
osa-miR167d	C->T	9	35	51921	0.000674
osa-miR167d	G->A	12	13	51921	0.00025
osa-miR167d	G->A	16	5	51921	9.6e-05
osa-miR167d	G->A	5	9	51921	0.000173
osa-miR167d	G->A	8	18	51921	0.000347
osa-miR167d	G->C	12	9	51921	0.000173
osa-miR167d	G->C	16	8	51921	0.000154
osa-miR167d	G->C	8	15	51921	0.000289
osa-miR167d	G->T	16	21	51921	0.000404
osa-miR167d	G->T	5	17	51921	0.000327
osa-miR167d	G->T	8	13	51921	0.00025
osa-miR167d	T->A	15	5	51921	9.6e-05
osa-miR167d	T->A	18	6	51921	0.000116
osa-miR167d	T->C	15	9	51921	0.000173
osa-miR167d	T->C	18	8	51921	0.000154
osa-miR167d	T->C	7	10	51921	0.000193
osa-miR167f	A->C	11	37	51912	0.000713
osa-miR167f	A->C	14	28	51912	0.000539
osa-miR167f	A->C	17	8	51912	0.000154
osa-miR167f	A->G	11	13	51912	0.00025
osa-miR167f	A->G	14	9	51912	0.000173
osa-miR167f	A->G	17	14	51912	0.00027
osa-miR167f	A->T	11	5	51912	9.6e-05
osa-miR167f	C->A	6	16	51912	0.000308
osa-miR167f	C->A	9	12	51912	0.000231
osa-miR167f	C->G	10	10	51912	0.000193
osa-miR167f	C->G	9	12	51912	0.000231
osa-miR167f	C->T	10	29	51912	0.000559
osa-miR167f	C->T	13	19	51912	0.000366
osa-miR167f	C->T	6	24	51912	0.000462
osa-miR167f	C->T	9	35	51912	0.000674
osa-miR167f	G->A	12	13	51912	0.00025
osa-miR167f	G->A	16	5	51912	9.6e-05
osa-miR167f	G->A	5	9	51912	0.000173
osa-miR167f	G->A	8	18	51912	0.000347
osa-miR167f	G->C	12	9	51912	0.000173
osa-miR167f	G->C	16	8	51912	0.000154
osa-miR167f	G->C	8	15	51912	0.000289
osa-miR167f	G->T	16	21	51912	0.000405
osa-miR167f	G->T	5	17	51912	0.000327
osa-miR167f	G->T	8	13	51912	0.00025
osa-miR167f	T->A	15	5	51912	9.6e-05
osa-miR167f	T->A	18	6	51912	0.000116
osa-miR167f	T->C	15	9	51912	0.000173
osa-miR167f	T->C	18	8	51912	0.000154
osa-miR167f	T->C	7	10	51912	0.000193
osa-miR167g	A->C	11	37	52166	0.000709
osa-miR167g	A->C	14	28	52166	0.000537
osa-miR167g	A->C	17	8	52166	0.000153
osa-miR167g	A->G	11	13	52166	0.000249
osa-miR167g	A->G	14	9	52166	0.000173
osa-miR167g	A->G	17	14	52166	0.000268
osa-miR167g	A->T	11	5	52166	9.6e-05
osa-miR167g	C->A	6	17	52166	0.000326
osa-miR167g	C->A	9	12	52166	0.00023
osa-miR167g	C->G	10	10	52166	0.000192
osa-miR167g	C->G	9	12	52166	0.00023
osa-miR167g	C->T	10	29	52166	0.000556
osa-miR167g	C->T	13	19	52166	0.000364
osa-miR167g	C->T	6	24	52166	0.00046
osa-miR167g	C->T	9	35	52166	0.000671
osa-miR167g	G->A	12	13	52166	0.000249
osa-miR167g	G->A	16	5	52166	9.6e-05
osa-miR167g	G->A	5	9	52166	0.000173
osa-miR167g	G->A	8	18	52166	0.000345
osa-miR167g	G->C	12	9	52166	0.000173
osa-miR167g	G->C	16	8	52166	0.000153
osa-miR167g	G->C	8	15	52166	0.000288
osa-miR167g	G->T	16	21	52166	0.000403
osa-miR167g	G->T	5	17	52166	0.000326
osa-miR167g	G->T	8	13	52166	0.000249
osa-miR167g	T->A	15	5	52166	9.6e-05
osa-miR167g	T->A	18	6	52166	0.000115
osa-miR167g	T->C	15	9	52166	0.000173
osa-miR167g	T->C	18	8	52166	0.000153
osa-miR167g	T->C	7	10	52166	0.000192
osa-miR167h	A->C	11	37	51911	0.000713
osa-miR167h	A->C	14	28	51911	0.000539
osa-miR167h	A->C	17	8	51911	0.000154
osa-miR167h	A->G	11	13	51911	0.00025
osa-miR167h	A->G	14	9	51911	0.000173
osa-miR167h	A->G	17	14	51911	0.00027
osa-miR167h	A->T	11	5	51911	9.6e-05
osa-miR167h	C->A	6	16	51911	0.000308
osa-miR167h	C->A	9	12	51911	0.000231
osa-miR167h	C->G	10	10	51911	0.000193
osa-miR167h	C->G	9	12	51911	0.000231
osa-miR167h	C->T	10	29	51911	0.000559
osa-miR167h	C->T	13	19	51911	0.000366
osa-miR167h	C->T	6	24	51911	0.000462
osa-miR167h	C->T	9	35	51911	0.000674
osa-miR167h	G->A	12	13	51911	0.00025
osa-miR167h	G->A	16	5	51911	9.6e-05
osa-miR167h	G->A	5	9	51911	0.000173
osa-miR167h	G->A	8	18	51911	0.000347
osa-miR167h	G->C	12	9	51911	0.000173
osa-miR167h	G->C	16	8	51911	0.000154
osa-miR167h	G->C	8	15	51911	0.000289
osa-miR167h	G->T	16	21	51911	0.000405
osa-miR167h	G->T	5	17	51911	0.000327
osa-miR167h	G->T	8	13	51911	0.00025
osa-miR167h	T->A	15	5	51911	9.6e-05
osa-miR167h	T->A	18	6	51911	0.000116
osa-miR167h	T->C	15	9	51911	0.000173
osa-miR167h	T->C	18	8	51911	0.000154
osa-miR167h	T->C	7	10	51911	0.000193
osa-miR167j	A->C	11	37	51919	0.000713
osa-miR167j	A->C	14	28	51919	0.000539
osa-miR167j	A->C	17	8	51919	0.000154
osa-miR167j	A->G	11	13	51919	0.00025
osa-miR167j	A->G	14	9	51919	0.000173
osa-miR167j	A->G	17	14	51919	0.00027
osa-miR167j	A->T	11	5	51919	9.6e-05
osa-miR167j	C->A	6	16	51919	0.000308
osa-miR167j	C->A	9	12	51919	0.000231
osa-miR167j	C->G	10	10	51919	0.000193
osa-miR167j	C->G	9	12	51919	0.000231
osa-miR167j	C->T	10	29	51919	0.000559
osa-miR167j	C->T	13	19	51919	0.000366
osa-miR167j	C->T	6	24	51919	0.000462
osa-miR167j	C->T	9	35	51919	0.000674
osa-miR167j	G->A	12	13	51919	0.00025
osa-miR167j	G->A	16	5	51919	9.6e-05
osa-miR167j	G->A	5	9	51919	0.000173
osa-miR167j	G->A	8	18	51919	0.000347
osa-miR167j	G->C	12	9	51919	0.000173
osa-miR167j	G->C	16	8	51919	0.000154
osa-miR167j	G->C	8	15	51919	0.000289
osa-miR167j	G->T	16	21	51919	0.000404
osa-miR167j	G->T	5	17	51919	0.000327
osa-miR167j	G->T	8	13	51919	0.00025
osa-miR167j	T->A	15	5	51919	9.6e-05
osa-miR167j	T->A	18	6	51919	0.000116
osa-miR167j	T->C	15	9	51919	0.000173
osa-miR167j	T->C	18	8	51919	0.000154
osa-miR167j	T->C	7	10	51919	0.000193
osa-miR168a	A->C	12	368	1822823	0.000202
osa-miR168a	A->C	14	428	1822823	0.000235
osa-miR168a	A->G	12	622	1822823	0.000341
osa-miR168a	A->G	14	386	1822823	0.000212
osa-miR168a	A->T	12	245	1822823	0.000134
osa-miR168a	A->T	14	236	1822823	0.000129
osa-miR168a	C->A	11	5	1822823	3e-06
osa-miR168a	C->A	16	555	1822823	0.000304
osa-miR168a	C->G	16	175	1822823	9.6e-05
osa-miR168a	C->T	16	727	1822823	0.000399
osa-miR168a	G->A	10	531	1822823	0.000291
osa-miR168a	G->A	13	321	1822823	0.000176
osa-miR168a	G->A	17	679	1822823	0.000372
osa-miR168a	G->A	7	428	1822823	0.000235
osa-miR168a	G->A	8	696	1822823	0.000382
osa-miR168a	G->C	10	283	1822823	0.000155
osa-miR168a	G->C	13	176	1822823	9.7e-05
osa-miR168a	G->C	17	344	1822823	0.000189
osa-miR168a	G->C	7	249	1822823	0.000137
osa-miR168a	G->C	8	334	1822823	0.000183
osa-miR168a	G->T	10	365	1822823	0.0002
osa-miR168a	G->T	13	371	1822823	0.000204
osa-miR168a	G->T	17	1141	1822823	0.000626
osa-miR168a	G->T	7	595	1822823	0.000326
osa-miR168a	G->T	8	530	1822823	0.000291
osa-miR168a	T->A	15	243	1822823	0.000133
osa-miR168a	T->A	5	368	1822823	0.000202
osa-miR168a	T->A	6	209	1822823	0.000115
osa-miR168a	T->A	9	494	1822823	0.000271
osa-miR168a	T->C	15	344	1822823	0.000189
osa-miR168a	T->C	5	462	1822823	0.000253
osa-miR168a	T->C	6	737	1822823	0.000404
osa-miR168a	T->C	9	1050	1822823	0.000576
osa-miR168a	T->G	15	48	1822823	2.6e-05
osa-miR168a	T->G	5	76	1822823	4.2e-05
osa-miR168a	T->G	6	83	1822823	4.6e-05
osa-miR168a	T->G	9	1101	1822823	0.000604
osa-miR395o	A->G	14	6	6	1
osa-miR169f	C->T	14	5	44	0.113636
osa-miR169f	G->A	9	31	44	0.704545
osa-miR169g	C->T	14	5	42	0.119048
osa-miR169g	G->A	9	30	42	0.714286
osa-miR169h	C->T	14	49	71	0.690141
osa-miR169i	C->T	14	49	71	0.690141
osa-miR169j	C->T	14	49	71	0.690141
osa-miR169k	C->T	14	50	72	0.694444
osa-miR169l	C->T	14	50	72	0.694444
osa-miR169m	C->T	14	51	73	0.69863
osa-miR169n	A->G	9	6	37	0.162162
osa-miR169o	A->G	9	6	37	0.162162
osa-miR395t	A->G	16	6	6	1
osa-miR419	C->A	14	16	16	1
osa-miR1861b	A->G	16	17	14225	0.001195
osa-miR1861b	A->G	9	7	14225	0.000492
osa-miR1861b	C->A	18	31	14225	0.002179
osa-miR1861b	C->T	5	19	14225	0.001336
osa-miR1861b	G->A	15	97	14225	0.006819
osa-miR1861b	G->T	10	5	14225	0.000351
osa-miR1861b	T->C	7	7	14225	0.000492
osa-miR156k	A->T	14	224124	225108	0.995629
osa-miR1861d	G->A	15	33	902	0.036585
osa-miR1861f	A->G	16	17	14224	0.001195
osa-miR1861f	A->G	9	7	14224	0.000492
osa-miR1861f	C->A	18	31	14224	0.002179
osa-miR1861f	C->T	5	19	14224	0.001336
osa-miR1861f	G->A	15	97	14224	0.006819
osa-miR1861f	G->T	10	5	14224	0.000352
osa-miR1861f	T->C	7	7	14224	0.000492
osa-miR1861h	C->A	18	15	2955	0.005076
osa-miR1861h	G->A	15	33	2955	0.011168
osa-miR1861i	A->G	16	17	14228	0.001195
osa-miR1861i	A->G	9	7	14228	0.000492
osa-miR1861i	C->A	18	31	14228	0.002179
osa-miR1861i	C->T	5	19	14228	0.001335
osa-miR1861i	G->A	15	97	14228	0.006818
osa-miR1861i	G->T	10	5	14228	0.000351
osa-miR1861i	T->C	7	7	14228	0.000492
osa-miR1861j	C->A	18	15	2955	0.005076
osa-miR1861j	G->A	15	33	2955	0.011168
osa-miR1861l	A->G	16	17	14228	0.001195
osa-miR1861l	A->G	9	7	14228	0.000492
osa-miR1861l	C->A	18	31	14228	0.002179
osa-miR1861l	C->T	5	19	14228	0.001335
osa-miR1861l	G->A	15	97	14228	0.006818
osa-miR1861l	G->T	10	5	14228	0.000351
osa-miR1861l	T->C	7	7	14228	0.000492
osa-miR1862a	G->A	6	5	3623	0.00138
osa-miR1862a	G->T	5	5	3623	0.00138
osa-miR1862a	G->T	9	326	3623	0.089981
osa-miR1862a	T->C	11	6	3623	0.001656
osa-miR1862b	G->T	9	326	3598	0.090606
osa-miR1862b	T->C	11	6	3598	0.001668
osa-miR1862c	G->A	6	5	3628	0.001378
osa-miR1862c	G->T	5	5	3628	0.001378
osa-miR1862c	G->T	9	326	3628	0.089857
osa-miR1862c	T->C	11	6	3628	0.001654
osa-miR1862d	G->A	6	4404	10737	0.41017
osa-miR1862d	G->T	6	6	10737	0.000559
osa-miR1862d	T->C	18	5	10737	0.000466
osa-miR1862d	T->G	7	5	10737	0.000466
osa-miR1862d	T->G	9	8	10737	0.000745
osa-miR1862e	A->G	5	3800	8814	0.431132
osa-miR1862e	A->T	5	6	8814	0.000681
osa-miR1863c	A->G	5	249	326	0.763804
osa-miR1867	C->T	9	21	2856	0.007353
osa-miR1870	C->T	13	5	8259	0.000605
osa-miR1870	G->T	17	5	8259	0.000605
osa-miR1870	T->G	18	6	8259	0.000726
osa-miR1874-3p	T->G	13	29	585	0.049573
osa-miR1884a	G->A	2	10	200	0.05
osa-miR1884a	G->T	2	12	200	0.06
osa-miR1884b	T->C	13	17	667	0.025487
osa-miR2120	T->G	9	8	14	0.571429
osa-miR2121a	G->A	9	10	158	0.063291
osa-miR2121b	G->A	9	10	149	0.067114
osa-miR2123a	A->G	10	5	91	0.054945
osa-miR2123a	G->A	7	7	91	0.076923
osa-miR2123a	T->C	15	50	91	0.549451
osa-miR2123b	G->A	7	7	75	0.093333
osa-miR2123b	T->C	15	49	75	0.653333
osa-miR2123c	A->G	10	5	96	0.052083
osa-miR2123c	G->A	7	7	96	0.072917
osa-miR2123c	T->C	15	50	96	0.520833
osa-miR2862	T->G	11	10	113	0.088496
osa-miR1861c	A->G	10	136	138	0.985507
osa-miR1861a	A->G	15	9080	9250	0.981622
osa-miR166e	A->G	4	1182	1209	0.977667
osa-miR399i	C->T	14	359	376	0.954787
osa-miR166i	T->C	6	7130	7468	0.95474
osa-miR166j	T->C	6	7130	7468	0.95474
osa-miR809e	T->C	16	129	139	0.928058
osa-miR809h	T->C	16	129	139	0.928058
osa-miR399d	G->A	13	28	405	0.069136
osa-miR399d	T->C	14	17	405	0.041975
osa-miR399e	T->A	13	13	108	0.12037
osa-miR399e	T->C	13	28	108	0.259259
osa-miR399e	T->G	13	66	108	0.611111
osa-miR399f	T->A	13	13	109	0.119266
osa-miR399f	T->C	13	28	109	0.256881
osa-miR399f	T->G	13	67	109	0.614679
osa-miR399g	T->A	13	13	109	0.119266
osa-miR399g	T->C	13	28	109	0.256881
osa-miR399g	T->G	13	67	109	0.614679
osa-miR399h	C->A	13	13	109	0.119266
osa-miR399h	C->G	13	66	109	0.605505
osa-miR399a	A->G	13	356	384	0.927083
osa-miR399j	G->A	13	18	172	0.104651
osa-miR399b	A->G	13	356	384	0.927083
osa-miR444a.2	C->T	9	84	945	0.088889
osa-miR444b.2	C->T	13	5	1849	0.002704
osa-miR444b.2	T->C	12	84	1849	0.04543
osa-miR444c.2	C->T	13	5	1850	0.002703
osa-miR444c.2	T->C	12	84	1850	0.045405
osa-miR444e	C->T	9	84	905	0.092818
osa-miR444f	C->T	12	1735	2655	0.653484
osa-miR444f	T->C	9	834	2655	0.314124
osa-miR399c	A->G	13	356	384	0.927083
osa-miR528	A->G	15	6	9059	0.000662
osa-miR528	C->T	14	12	9059	0.001325
osa-miR535	A->C	13	6	11095	0.000541
osa-miR535	C->T	17	5	11095	0.000451
osa-miR535	C->T	7	9	11095	0.000811
osa-miR535	G->T	16	6	11095	0.000541
osa-miR535	G->T	8	6	11095	0.000541
osa-miR806a	A->G	9	8	137	0.058394
osa-miR806a	G->A	13	8	137	0.058394
osa-miR806a	G->A	3	10	137	0.072993
osa-miR806c	A->G	9	8	141	0.056738
osa-miR806c	G->A	13	8	141	0.056738
osa-miR806c	G->A	3	10	141	0.070922
osa-miR806d	A->G	9	8	141	0.056738
osa-miR806d	G->A	13	8	141	0.056738
osa-miR806d	G->A	3	10	141	0.070922
osa-miR806e	A->G	9	8	130	0.061538
osa-miR806e	G->A	13	8	130	0.061538
osa-miR806e	G->A	3	10	130	0.076923
osa-miR806f	A->G	9	8	128	0.0625
osa-miR806f	G->A	13	8	128	0.0625
osa-miR806f	G->A	3	10	128	0.078125
osa-miR806g	A->G	9	8	141	0.056738
osa-miR806g	G->A	13	8	141	0.056738
osa-miR806g	G->A	3	10	141	0.070922
osa-miR806h	A->G	9	8	141	0.056738
osa-miR806h	G->A	13	8	141	0.056738
osa-miR806h	G->A	3	10	141	0.070922
osa-miR808	A->T	18	9	26	0.346154
osa-miR809a	A->G	9	14	194	0.072165
osa-miR809a	G->A	10	6	194	0.030928
osa-miR809a	T->A	16	7	194	0.036082
osa-miR809c	T->C	16	122	135	0.903704
osa-miR809b	A->G	9	14	194	0.072165
osa-miR809b	G->A	10	6	194	0.030928
osa-miR809b	T->A	16	7	194	0.036082
osa-miR812d	T->C	11	564	625	0.9024
osa-miR809c	G->A	10	6	135	0.044444
osa-miR809f	T->C	16	135	151	0.89404
osa-miR809d	A->G	9	14	194	0.072165
osa-miR809d	G->A	10	6	194	0.030928
osa-miR809d	T->A	16	7	194	0.036082
osa-miR812b	T->C	11	570	655	0.870229
osa-miR809e	A->G	9	10	139	0.071942
osa-miR162b	G->A	8	267	310	0.86129
osa-miR809f	A->G	9	11	151	0.072848
osa-miR809f	T->A	16	5	151	0.033113
osa-miR812a	T->C	11	836	980	0.853061
osa-miR809g	A->G	9	14	194	0.072165
osa-miR809g	G->A	10	6	194	0.030928
osa-miR809g	T->A	16	7	194	0.036082
osa-miR446	A->G	14	45	54	0.833333
osa-miR809h	A->G	9	10	139	0.071942
osa-miR809a	T->C	16	160	194	0.824742
osa-miR811a	A->G	7	135	237	0.56962
osa-miR811b	A->G	7	135	237	0.56962
osa-miR811c	A->G	7	37	49	0.755102
osa-miR812a	C->T	15	15	980	0.015306
osa-miR812a	G->A	19	5	980	0.005102
osa-miR812a	G->A	5	16	980	0.016327
osa-miR812a	G->A	8	17	980	0.017347
osa-miR809b	T->C	16	160	194	0.824742
osa-miR812b	C->T	15	11	655	0.016794
osa-miR812b	G->A	5	16	655	0.024427
osa-miR812b	G->A	8	10	655	0.015267
osa-miR809d	T->C	16	160	194	0.824742
osa-miR812c	C->T	15	15	1054	0.014231
osa-miR812c	G->A	19	5	1054	0.004744
osa-miR812c	G->A	5	16	1054	0.01518
osa-miR812c	G->A	8	17	1054	0.016129
osa-miR812c	T->C	11	835	1054	0.79222
osa-miR812d	C->T	15	11	625	0.0176
osa-miR812d	G->A	5	16	625	0.0256
osa-miR812d	G->A	8	10	625	0.016
osa-miR809g	T->C	16	160	194	0.824742
osa-miR812e	C->T	15	15	1056	0.014205
osa-miR812e	G->A	19	5	1056	0.004735
osa-miR812e	G->A	5	16	1056	0.015152
osa-miR812e	G->A	8	17	1056	0.016098
osa-miR812e	T->C	11	835	1056	0.79072
osa-miR812f	G->A	3	12	1889	0.006353
osa-miR812f	G->A	7	5	1889	0.002647
osa-miR812f	T->C	10	14	1889	0.007411
osa-miR812f	T->C	6	7	1889	0.003706
osa-miR812g	C->T	5	5	7693	0.00065
osa-miR812g	G->A	10	10	7693	0.0013
osa-miR812g	G->A	17	12	7693	0.00156
osa-miR812g	G->A	6	16	7693	0.00208
osa-miR812g	G->A	7	20	7693	0.0026
osa-miR812g	T->C	12	5	7693	0.00065
osa-miR812g	T->C	13	69	7693	0.008969
osa-miR812g	T->C	9	44	7693	0.005719
osa-miR812h	C->T	5	5	8359	0.000598
osa-miR812h	G->A	10	12	8359	0.001436
osa-miR812h	G->A	17	12	8359	0.001436
osa-miR812h	G->A	6	18	8359	0.002153
osa-miR812h	G->A	7	27	8359	0.00323
osa-miR812h	T->A	13	5	8359	0.000598
osa-miR812h	T->C	12	5	8359	0.000598
osa-miR812h	T->C	13	71	8359	0.008494
osa-miR812h	T->C	9	44	8359	0.005264
osa-miR812i	C->T	5	5	8358	0.000598
osa-miR812i	G->A	10	12	8358	0.001436
osa-miR812i	G->A	17	12	8358	0.001436
osa-miR812i	G->A	6	18	8358	0.002154
osa-miR812i	G->A	7	27	8358	0.00323
osa-miR812i	T->A	13	5	8358	0.000598
osa-miR812i	T->C	12	5	8358	0.000598
osa-miR812i	T->C	13	71	8358	0.008495
osa-miR812i	T->C	9	44	8358	0.005264
osa-miR812j	A->G	11	5	10191	0.000491
osa-miR812j	A->T	14	5	10191	0.000491
osa-miR812j	C->T	5	5	10191	0.000491
osa-miR812j	G->A	10	13	10191	0.001276
osa-miR812j	G->A	17	12	10191	0.001178
osa-miR812j	G->A	6	18	10191	0.001766
osa-miR812j	G->A	7	27	10191	0.002649
osa-miR812j	T->A	13	5	10191	0.000491
osa-miR812j	T->C	12	6	10191	0.000589
osa-miR812j	T->C	13	72	10191	0.007065
osa-miR812j	T->C	9	48	10191	0.00471
osa-miR813	G->C	13	16	23	0.695652
osa-miR815a	G->A	13	9	62	0.145161
osa-miR815b	A->G	11	11	377	0.029178
osa-miR815b	A->G	22	6	377	0.015915
osa-miR815b	G->A	13	173	377	0.458886
osa-miR815b	G->A	21	5	377	0.013263
osa-miR815b	G->T	13	17	377	0.045093
osa-miR815c	A->G	11	5	147	0.034014
osa-miR815c	G->A	13	29	147	0.197279
osa-miR815c	G->T	13	9	147	0.061224
osa-miR818a	A->G	14	28	83	0.337349
osa-miR818a	C->A	5	7	83	0.084337
osa-miR818a	C->T	5	19	83	0.228916
osa-miR818a	G->A	16	13	83	0.156627
osa-miR818a	G->C	16	6	83	0.072289
osa-miR818b	A->G	14	50	126	0.396825
osa-miR818b	C->A	5	10	126	0.079365
osa-miR818b	C->T	5	21	126	0.166667
osa-miR818b	G->A	16	15	126	0.119048
osa-miR818b	G->C	16	8	126	0.063492
osa-miR818c	A->G	14	27	86	0.313953
osa-miR818c	C->A	5	7	86	0.081395
osa-miR818c	C->T	5	19	86	0.22093
osa-miR818c	G->A	16	13	86	0.151163
osa-miR818c	G->C	16	6	86	0.069767
osa-miR818d	A->G	14	94	310	0.303226
osa-miR818d	C->A	5	10	310	0.032258
osa-miR818d	C->T	5	20	310	0.064516
osa-miR818d	G->A	16	15	310	0.048387
osa-miR818d	G->C	16	8	310	0.025806
osa-miR818d	T->G	15	7	310	0.022581
osa-miR818e	A->G	14	50	121	0.413223
osa-miR818e	C->A	5	10	121	0.082645
osa-miR818e	C->T	5	20	121	0.165289
osa-miR818e	G->A	16	15	121	0.123967
osa-miR818e	G->C	16	8	121	0.066116
osa-miR819a	C->T	14	22	226	0.097345
osa-miR819a	C->T	18	20	226	0.088496
osa-miR819b	C->T	14	22	211	0.104265
osa-miR819b	C->T	18	18	211	0.085308
osa-miR819c	C->T	14	22	226	0.097345
osa-miR819c	C->T	18	20	226	0.088496
osa-miR819d	C->T	14	22	226	0.097345
osa-miR819d	C->T	18	20	226	0.088496
osa-miR819e	C->T	14	22	226	0.097345
osa-miR819e	C->T	18	20	226	0.088496
osa-miR819f	C->T	14	22	226	0.097345
osa-miR819f	C->T	18	20	226	0.088496
osa-miR819g	C->T	14	22	222	0.099099
osa-miR819g	C->T	18	20	222	0.09009
osa-miR819h	C->T	14	22	224	0.098214
osa-miR819h	C->T	18	20	224	0.089286
osa-miR819i	C->T	14	22	215	0.102326
osa-miR819i	C->T	18	20	215	0.093023
osa-miR819j	C->T	14	22	218	0.100917
osa-miR819j	C->T	18	20	218	0.091743
osa-miR819k	C->T	14	22	226	0.097345
osa-miR819k	C->T	18	20	226	0.088496
osa-miR820a	A->C	17	20	42485	0.000471
osa-miR820a	A->C	20	38	42485	0.000894
osa-miR820a	A->G	13	10	42485	0.000235
osa-miR820a	A->G	17	125	42485	0.002942
osa-miR820a	A->G	20	12	42485	0.000282
osa-miR820a	C->A	18	54	42485	0.001271
osa-miR820a	C->A	19	6	42485	0.000141
osa-miR820a	C->G	19	5	42485	0.000118
osa-miR820a	C->T	18	31	42485	0.00073
osa-miR820a	C->T	19	26	42485	0.000612
osa-miR820a	C->T	5	15	42485	0.000353
osa-miR820a	C->T	6	5	42485	0.000118
osa-miR820a	C->T	8	37	42485	0.000871
osa-miR820a	G->A	11	9	42485	0.000212
osa-miR820a	G->A	12	6	42485	0.000141
osa-miR820a	G->A	15	10	42485	0.000235
osa-miR820a	G->A	16	10	42485	0.000235
osa-miR820a	G->A	9	7	42485	0.000165
osa-miR820a	G->C	15	8	42485	0.000188
osa-miR820a	G->T	12	6	42485	0.000141
osa-miR820a	G->T	15	13	42485	0.000306
osa-miR820a	G->T	9	9	42485	0.000212
osa-miR820a	T->A	14	5	42485	0.000118
osa-miR820a	T->C	10	19	42485	0.000447
osa-miR820a	T->C	14	9	42485	0.000212
osa-miR820a	T->C	7	10	42485	0.000235
osa-miR820a	T->G	10	7	42485	0.000165
osa-miR820b	A->C	17	20	42495	0.000471
osa-miR820b	A->C	20	38	42495	0.000894
osa-miR820b	A->G	13	10	42495	0.000235
osa-miR820b	A->G	17	125	42495	0.002942
osa-miR820b	A->G	20	12	42495	0.000282
osa-miR820b	C->A	18	54	42495	0.001271
osa-miR820b	C->A	19	6	42495	0.000141
osa-miR820b	C->G	19	5	42495	0.000118
osa-miR820b	C->T	18	31	42495	0.000729
osa-miR820b	C->T	19	26	42495	0.000612
osa-miR820b	C->T	5	15	42495	0.000353
osa-miR820b	C->T	6	5	42495	0.000118
osa-miR820b	C->T	8	37	42495	0.000871
osa-miR820b	G->A	11	9	42495	0.000212
osa-miR820b	G->A	12	6	42495	0.000141
osa-miR820b	G->A	15	10	42495	0.000235
osa-miR820b	G->A	16	10	42495	0.000235
osa-miR820b	G->A	9	7	42495	0.000165
osa-miR820b	G->C	15	8	42495	0.000188
osa-miR820b	G->T	12	6	42495	0.000141
osa-miR820b	G->T	15	13	42495	0.000306
osa-miR820b	G->T	9	9	42495	0.000212
osa-miR820b	T->A	14	5	42495	0.000118
osa-miR820b	T->C	10	19	42495	0.000447
osa-miR820b	T->C	14	9	42495	0.000212
osa-miR820b	T->C	7	10	42495	0.000235
osa-miR820b	T->G	10	7	42495	0.000165
osa-miR820c	A->C	17	20	42485	0.000471
osa-miR820c	A->C	20	38	42485	0.000894
osa-miR820c	A->G	13	10	42485	0.000235
osa-miR820c	A->G	17	125	42485	0.002942
osa-miR820c	A->G	20	12	42485	0.000282
osa-miR820c	C->A	18	54	42485	0.001271
osa-miR820c	C->A	19	6	42485	0.000141
osa-miR820c	C->G	19	5	42485	0.000118
osa-miR820c	C->T	18	31	42485	0.00073
osa-miR820c	C->T	19	26	42485	0.000612
osa-miR820c	C->T	5	15	42485	0.000353
osa-miR820c	C->T	6	5	42485	0.000118
osa-miR820c	C->T	8	37	42485	0.000871
osa-miR820c	G->A	11	9	42485	0.000212
osa-miR820c	G->A	12	6	42485	0.000141
osa-miR820c	G->A	15	10	42485	0.000235
osa-miR820c	G->A	16	10	42485	0.000235
osa-miR820c	G->A	9	7	42485	0.000165
osa-miR820c	G->C	15	8	42485	0.000188
osa-miR820c	G->T	12	6	42485	0.000141
osa-miR820c	G->T	15	13	42485	0.000306
osa-miR820c	G->T	9	9	42485	0.000212
osa-miR820c	T->A	14	5	42485	0.000118
osa-miR820c	T->C	10	19	42485	0.000447
osa-miR820c	T->C	14	9	42485	0.000212
osa-miR820c	T->C	7	10	42485	0.000235
osa-miR820c	T->G	10	7	42485	0.000165

## Sheet: 17DAF
Supplementary Table S10. (D) miRNA editing events detected in 17DAF
miRNA_ID	17DAF
	edit_type	position	snp_count	total	rate
osa-miR1423-5p.2	C->T	10	7	4211	0.001662
osa-miR1423-5p.2	C->T	12	7	4211	0.001662
osa-miR1423-5p.2	C->T	21	10	4211	0.002375
osa-miR1423b	C->T	18	10	4203	0.002379
osa-miR1423b	C->T	7	7	4203	0.001665
osa-miR1423b	C->T	9	6	4203	0.001428
osa-miR1441	A->G	15	50	67	0.746269
osa-miR1441	A->G	16	12	67	0.179104
osa-miR156a	A->C	12	44	226841	0.000194
osa-miR156a	A->C	16	66	226841	0.000291
osa-miR156a	A->C	5	18	226841	7.9e-05
osa-miR156a	A->C	7	19	226841	8.4e-05
osa-miR156a	A->C	8	15	226841	6.6e-05
osa-miR156a	A->G	12	56	226841	0.000247
osa-miR156a	A->G	16	80	226841	0.000353
osa-miR156a	A->G	5	76	226841	0.000335
osa-miR156a	A->G	7	44	226841	0.000194
osa-miR156a	A->G	8	36	226841	0.000159
osa-miR156a	A->T	12	27	226841	0.000119
osa-miR156a	A->T	16	26	226841	0.000115
osa-miR156a	A->T	5	32	226841	0.000141
osa-miR156a	A->T	7	18	226841	7.9e-05
osa-miR156a	A->T	8	19	226841	8.4e-05
osa-miR156a	G->A	13	41	226841	0.000181
osa-miR156a	G->A	15	76	226841	0.000335
osa-miR156a	G->A	6	29	226841	0.000128
osa-miR156a	G->A	9	63	226841	0.000278
osa-miR156a	G->C	13	55	226841	0.000242
osa-miR156a	G->C	15	36	226841	0.000159
osa-miR156a	G->C	6	14	226841	6.2e-05
osa-miR156a	G->C	9	16	226841	7.1e-05
osa-miR156a	G->T	13	258	226841	0.001137
osa-miR156a	G->T	15	59	226841	0.00026
osa-miR156a	G->T	6	56	226841	0.000247
osa-miR156a	G->T	9	57	226841	0.000251
osa-miR156a	T->A	14	287	226841	0.001265
osa-miR156a	T->C	14	262	226841	0.001155
osa-miR156a	T->G	14	629	226841	0.002773
osa-miR156b	A->C	12	44	227213	0.000194
osa-miR156b	A->C	16	66	227213	0.00029
osa-miR156b	A->C	5	18	227213	7.9e-05
osa-miR156b	A->C	7	19	227213	8.4e-05
osa-miR156b	A->C	8	15	227213	6.6e-05
osa-miR156b	A->G	12	56	227213	0.000246
osa-miR156b	A->G	16	80	227213	0.000352
osa-miR156b	A->G	5	76	227213	0.000334
osa-miR156b	A->G	7	44	227213	0.000194
osa-miR156b	A->G	8	36	227213	0.000158
osa-miR156b	A->T	12	27	227213	0.000119
osa-miR156b	A->T	16	26	227213	0.000114
osa-miR156b	A->T	5	32	227213	0.000141
osa-miR156b	A->T	7	18	227213	7.9e-05
osa-miR156b	A->T	8	19	227213	8.4e-05
osa-miR156b	G->A	13	42	227213	0.000185
osa-miR156b	G->A	15	76	227213	0.000334
osa-miR156b	G->A	6	29	227213	0.000128
osa-miR156b	G->A	9	63	227213	0.000277
osa-miR156b	G->C	13	55	227213	0.000242
osa-miR156b	G->C	15	36	227213	0.000158
osa-miR156b	G->C	6	14	227213	6.2e-05
osa-miR156b	G->C	9	16	227213	7e-05
osa-miR156b	G->T	13	259	227213	0.00114
osa-miR156b	G->T	15	59	227213	0.00026
osa-miR156b	G->T	6	56	227213	0.000246
osa-miR156b	G->T	9	57	227213	0.000251
osa-miR156b	T->A	14	288	227213	0.001268
osa-miR156b	T->C	14	264	227213	0.001162
osa-miR156b	T->G	14	629	227213	0.002768
osa-miR156c	A->C	12	44	227194	0.000194
osa-miR156c	A->C	16	66	227194	0.000291
osa-miR156c	A->C	5	18	227194	7.9e-05
osa-miR156c	A->C	7	19	227194	8.4e-05
osa-miR156c	A->C	8	15	227194	6.6e-05
osa-miR156c	A->G	12	56	227194	0.000246
osa-miR156c	A->G	16	80	227194	0.000352
osa-miR156c	A->G	5	76	227194	0.000335
osa-miR156c	A->G	7	44	227194	0.000194
osa-miR156c	A->G	8	36	227194	0.000158
osa-miR156c	A->T	12	27	227194	0.000119
osa-miR156c	A->T	16	26	227194	0.000114
osa-miR156c	A->T	5	32	227194	0.000141
osa-miR156c	A->T	7	18	227194	7.9e-05
osa-miR156c	A->T	8	19	227194	8.4e-05
osa-miR156c	G->A	13	42	227194	0.000185
osa-miR156c	G->A	15	76	227194	0.000335
osa-miR156c	G->A	6	29	227194	0.000128
osa-miR156c	G->A	9	63	227194	0.000277
osa-miR156c	G->C	13	55	227194	0.000242
osa-miR156c	G->C	15	36	227194	0.000158
osa-miR156c	G->C	6	14	227194	6.2e-05
osa-miR156c	G->C	9	16	227194	7e-05
osa-miR156c	G->T	13	259	227194	0.00114
osa-miR156c	G->T	15	59	227194	0.00026
osa-miR156c	G->T	6	56	227194	0.000246
osa-miR156c	G->T	9	57	227194	0.000251
osa-miR156c	T->A	14	288	227194	0.001268
osa-miR156c	T->C	14	264	227194	0.001162
osa-miR156c	T->G	14	629	227194	0.002769
osa-miR156d	A->C	12	65	329683	0.000197
osa-miR156d	A->C	16	92	329683	0.000279
osa-miR156d	A->C	5	37	329683	0.000112
osa-miR156d	A->C	7	29	329683	8.8e-05
osa-miR156d	A->C	8	17	329683	5.2e-05
osa-miR156d	A->G	12	98	329683	0.000297
osa-miR156d	A->G	16	124	329683	0.000376
osa-miR156d	A->G	5	106	329683	0.000322
osa-miR156d	A->G	7	72	329683	0.000218
osa-miR156d	A->G	8	56	329683	0.00017
osa-miR156d	A->T	12	37	329683	0.000112
osa-miR156d	A->T	16	36	329683	0.000109
osa-miR156d	A->T	5	45	329683	0.000136
osa-miR156d	A->T	7	25	329683	7.6e-05
osa-miR156d	A->T	8	25	329683	7.6e-05
osa-miR156d	C->A	4	15	329683	4.5e-05
osa-miR156d	C->G	4	14	329683	4.2e-05
osa-miR156d	C->T	4	47	329683	0.000143
osa-miR156d	G->A	11	20	329683	6.1e-05
osa-miR156d	G->A	13	52	329683	0.000158
osa-miR156d	G->A	15	97	329683	0.000294
osa-miR156d	G->A	6	46	329683	0.00014
osa-miR156d	G->A	9	86	329683	0.000261
osa-miR156d	G->C	11	16	329683	4.9e-05
osa-miR156d	G->C	13	83	329683	0.000252
osa-miR156d	G->C	15	52	329683	0.000158
osa-miR156d	G->C	6	23	329683	7e-05
osa-miR156d	G->C	9	27	329683	8.2e-05
osa-miR156d	G->T	11	29	329683	8.8e-05
osa-miR156d	G->T	13	354	329683	0.001074
osa-miR156d	G->T	15	101	329683	0.000306
osa-miR156d	G->T	6	80	329683	0.000243
osa-miR156d	G->T	9	79	329683	0.00024
osa-miR156d	T->A	14	464	329683	0.001407
osa-miR156d	T->C	14	358	329683	0.001086
osa-miR156d	T->G	14	960	329683	0.002912
osa-miR156e	A->C	12	44	226841	0.000194
osa-miR156e	A->C	16	66	226841	0.000291
osa-miR156e	A->C	5	18	226841	7.9e-05
osa-miR156e	A->C	7	19	226841	8.4e-05
osa-miR156e	A->C	8	15	226841	6.6e-05
osa-miR156e	A->G	12	56	226841	0.000247
osa-miR156e	A->G	16	80	226841	0.000353
osa-miR156e	A->G	5	76	226841	0.000335
osa-miR156e	A->G	7	44	226841	0.000194
osa-miR156e	A->G	8	36	226841	0.000159
osa-miR156e	A->T	12	27	226841	0.000119
osa-miR156e	A->T	16	26	226841	0.000115
osa-miR156e	A->T	5	32	226841	0.000141
osa-miR156e	A->T	7	18	226841	7.9e-05
osa-miR156e	A->T	8	19	226841	8.4e-05
osa-miR156e	G->A	13	41	226841	0.000181
osa-miR156e	G->A	15	76	226841	0.000335
osa-miR156e	G->A	6	29	226841	0.000128
osa-miR156e	G->A	9	63	226841	0.000278
osa-miR156e	G->C	13	55	226841	0.000242
osa-miR156e	G->C	15	36	226841	0.000159
osa-miR156e	G->C	6	14	226841	6.2e-05
osa-miR156e	G->C	9	16	226841	7.1e-05
osa-miR156e	G->T	13	258	226841	0.001137
osa-miR156e	G->T	15	59	226841	0.00026
osa-miR156e	G->T	6	56	226841	0.000247
osa-miR156e	G->T	9	57	226841	0.000251
osa-miR156e	T->A	14	287	226841	0.001265
osa-miR156e	T->C	14	262	226841	0.001155
osa-miR156e	T->G	14	629	226841	0.002773
osa-miR156f	A->C	12	65	329605	0.000197
osa-miR156f	A->C	16	92	329605	0.000279
osa-miR156f	A->C	5	37	329605	0.000112
osa-miR156f	A->C	7	29	329605	8.8e-05
osa-miR156f	A->C	8	17	329605	5.2e-05
osa-miR156f	A->G	12	98	329605	0.000297
osa-miR156f	A->G	16	124	329605	0.000376
osa-miR156f	A->G	5	106	329605	0.000322
osa-miR156f	A->G	7	72	329605	0.000218
osa-miR156f	A->G	8	56	329605	0.00017
osa-miR156f	A->T	12	37	329605	0.000112
osa-miR156f	A->T	16	36	329605	0.000109
osa-miR156f	A->T	5	45	329605	0.000137
osa-miR156f	A->T	7	25	329605	7.6e-05
osa-miR156f	A->T	8	25	329605	7.6e-05
osa-miR156f	C->A	4	15	329605	4.6e-05
osa-miR156f	C->G	4	14	329605	4.2e-05
osa-miR156f	C->T	4	47	329605	0.000143
osa-miR156f	G->A	11	20	329605	6.1e-05
osa-miR156f	G->A	13	52	329605	0.000158
osa-miR156f	G->A	15	97	329605	0.000294
osa-miR156f	G->A	6	46	329605	0.00014
osa-miR156f	G->A	9	86	329605	0.000261
osa-miR156f	G->C	11	16	329605	4.9e-05
osa-miR156f	G->C	13	83	329605	0.000252
osa-miR156f	G->C	15	52	329605	0.000158
osa-miR156f	G->C	6	23	329605	7e-05
osa-miR156f	G->C	9	27	329605	8.2e-05
osa-miR156f	G->T	11	29	329605	8.8e-05
osa-miR156f	G->T	13	354	329605	0.001074
osa-miR156f	G->T	15	101	329605	0.000306
osa-miR156f	G->T	6	80	329605	0.000243
osa-miR156f	G->T	9	79	329605	0.00024
osa-miR156f	T->A	14	465	329605	0.001411
osa-miR156f	T->C	14	358	329605	0.001086
osa-miR156f	T->G	14	960	329605	0.002913
osa-miR156g	A->C	12	44	227193	0.000194
osa-miR156g	A->C	16	66	227193	0.000291
osa-miR156g	A->C	5	18	227193	7.9e-05
osa-miR156g	A->C	7	19	227193	8.4e-05
osa-miR156g	A->C	8	15	227193	6.6e-05
osa-miR156g	A->G	12	56	227193	0.000246
osa-miR156g	A->G	16	80	227193	0.000352
osa-miR156g	A->G	5	76	227193	0.000335
osa-miR156g	A->G	7	44	227193	0.000194
osa-miR156g	A->G	8	36	227193	0.000158
osa-miR156g	A->T	12	27	227193	0.000119
osa-miR156g	A->T	16	26	227193	0.000114
osa-miR156g	A->T	5	32	227193	0.000141
osa-miR156g	A->T	7	18	227193	7.9e-05
osa-miR156g	A->T	8	19	227193	8.4e-05
osa-miR156g	G->A	13	42	227193	0.000185
osa-miR156g	G->A	15	76	227193	0.000335
osa-miR156g	G->A	6	29	227193	0.000128
osa-miR156g	G->A	9	63	227193	0.000277
osa-miR156g	G->C	13	55	227193	0.000242
osa-miR156g	G->C	15	36	227193	0.000158
osa-miR156g	G->C	6	14	227193	6.2e-05
osa-miR156g	G->C	9	16	227193	7e-05
osa-miR156g	G->T	13	259	227193	0.00114
osa-miR156g	G->T	15	59	227193	0.00026
osa-miR156g	G->T	6	56	227193	0.000246
osa-miR156g	G->T	9	57	227193	0.000251
osa-miR156g	T->A	14	288	227193	0.001268
osa-miR156g	T->C	14	264	227193	0.001162
osa-miR156g	T->G	14	629	227193	0.002769
osa-miR156h	A->C	12	65	329650	0.000197
osa-miR156h	A->C	16	92	329650	0.000279
osa-miR156h	A->C	5	37	329650	0.000112
osa-miR156h	A->C	7	29	329650	8.8e-05
osa-miR156h	A->C	8	17	329650	5.2e-05
osa-miR156h	A->G	12	98	329650	0.000297
osa-miR156h	A->G	16	124	329650	0.000376
osa-miR156h	A->G	5	106	329650	0.000322
osa-miR156h	A->G	7	72	329650	0.000218
osa-miR156h	A->G	8	56	329650	0.00017
osa-miR156h	A->T	12	37	329650	0.000112
osa-miR156h	A->T	16	36	329650	0.000109
osa-miR156h	A->T	5	45	329650	0.000137
osa-miR156h	A->T	7	25	329650	7.6e-05
osa-miR156h	A->T	8	25	329650	7.6e-05
osa-miR156h	C->A	4	15	329650	4.6e-05
osa-miR156h	C->G	4	14	329650	4.2e-05
osa-miR156h	C->T	4	47	329650	0.000143
osa-miR156h	G->A	11	20	329650	6.1e-05
osa-miR156h	G->A	13	52	329650	0.000158
osa-miR156h	G->A	15	97	329650	0.000294
osa-miR156h	G->A	6	46	329650	0.00014
osa-miR156h	G->A	9	86	329650	0.000261
osa-miR156h	G->C	11	16	329650	4.9e-05
osa-miR156h	G->C	13	83	329650	0.000252
osa-miR156h	G->C	15	52	329650	0.000158
osa-miR156h	G->C	6	23	329650	7e-05
osa-miR156h	G->C	9	27	329650	8.2e-05
osa-miR156h	G->T	11	29	329650	8.8e-05
osa-miR156h	G->T	13	354	329650	0.001074
osa-miR156h	G->T	15	101	329650	0.000306
osa-miR156h	G->T	6	80	329650	0.000243
osa-miR156h	G->T	9	79	329650	0.00024
osa-miR156h	T->A	14	465	329650	0.001411
osa-miR156h	T->C	14	358	329650	0.001086
osa-miR156h	T->G	14	962	329650	0.002918
osa-miR156i	A->C	12	44	226841	0.000194
osa-miR156i	A->C	16	66	226841	0.000291
osa-miR156i	A->C	5	18	226841	7.9e-05
osa-miR156i	A->C	7	19	226841	8.4e-05
osa-miR156i	A->C	8	15	226841	6.6e-05
osa-miR156i	A->G	12	56	226841	0.000247
osa-miR156i	A->G	16	80	226841	0.000353
osa-miR156i	A->G	5	76	226841	0.000335
osa-miR156i	A->G	7	44	226841	0.000194
osa-miR156i	A->G	8	36	226841	0.000159
osa-miR156i	A->T	12	27	226841	0.000119
osa-miR156i	A->T	16	26	226841	0.000115
osa-miR156i	A->T	5	32	226841	0.000141
osa-miR156i	A->T	7	18	226841	7.9e-05
osa-miR156i	A->T	8	19	226841	8.4e-05
osa-miR156i	G->A	13	41	226841	0.000181
osa-miR156i	G->A	15	76	226841	0.000335
osa-miR156i	G->A	6	29	226841	0.000128
osa-miR156i	G->A	9	63	226841	0.000278
osa-miR156i	G->C	13	55	226841	0.000242
osa-miR156i	G->C	15	36	226841	0.000159
osa-miR156i	G->C	6	14	226841	6.2e-05
osa-miR156i	G->C	9	16	226841	7.1e-05
osa-miR156i	G->T	13	258	226841	0.001137
osa-miR156i	G->T	15	59	226841	0.00026
osa-miR156i	G->T	6	56	226841	0.000247
osa-miR156i	G->T	9	57	226841	0.000251
osa-miR156i	T->A	14	287	226841	0.001265
osa-miR156i	T->C	14	262	226841	0.001155
osa-miR156i	T->G	14	629	226841	0.002773
osa-miR156j	A->C	12	65	329650	0.000197
osa-miR156j	A->C	16	92	329650	0.000279
osa-miR156j	A->C	5	37	329650	0.000112
osa-miR156j	A->C	7	29	329650	8.8e-05
osa-miR156j	A->C	8	17	329650	5.2e-05
osa-miR156j	A->G	12	98	329650	0.000297
osa-miR156j	A->G	16	124	329650	0.000376
osa-miR156j	A->G	5	106	329650	0.000322
osa-miR156j	A->G	7	72	329650	0.000218
osa-miR156j	A->G	8	56	329650	0.00017
osa-miR156j	A->T	12	37	329650	0.000112
osa-miR156j	A->T	16	36	329650	0.000109
osa-miR156j	A->T	5	45	329650	0.000137
osa-miR156j	A->T	7	25	329650	7.6e-05
osa-miR156j	A->T	8	25	329650	7.6e-05
osa-miR156j	C->A	4	15	329650	4.6e-05
osa-miR156j	C->G	4	14	329650	4.2e-05
osa-miR156j	C->T	4	47	329650	0.000143
osa-miR156j	G->A	11	20	329650	6.1e-05
osa-miR156j	G->A	13	52	329650	0.000158
osa-miR156j	G->A	15	97	329650	0.000294
osa-miR156j	G->A	6	46	329650	0.00014
osa-miR156j	G->A	9	86	329650	0.000261
osa-miR156j	G->C	11	16	329650	4.9e-05
osa-miR156j	G->C	13	83	329650	0.000252
osa-miR156j	G->C	15	52	329650	0.000158
osa-miR156j	G->C	6	23	329650	7e-05
osa-miR156j	G->C	9	27	329650	8.2e-05
osa-miR156j	G->T	11	29	329650	8.8e-05
osa-miR156j	G->T	13	354	329650	0.001074
osa-miR156j	G->T	15	101	329650	0.000306
osa-miR156j	G->T	6	80	329650	0.000243
osa-miR156j	G->T	9	79	329650	0.00024
osa-miR156j	T->A	14	465	329650	0.001411
osa-miR156j	T->C	14	358	329650	0.001086
osa-miR156j	T->G	14	962	329650	0.002918
osa-miR156k	A->C	14	262	225524	0.001162
osa-miR156k	A->G	14	630	225524	0.002793
osa-miR160f	A->T	15	55	55	1
osa-miR168b	C->A	14	11	11	1
osa-miR162a	A->G	8	42	232	0.181034
osa-miR169d	A->C	14	29	29	1
osa-miR171a	C->T	12	98	98	1
osa-miR164e	A->G	10	7	9458	0.00074
osa-miR164e	C->T	9	9	9458	0.000952
osa-miR164e	G->T	17	9	9458	0.000952
osa-miR166a	A->C	15	492	43456	0.011322
osa-miR166a	A->C	5	9	43456	0.000207
osa-miR166a	A->C	8	15	43456	0.000345
osa-miR166a	A->G	15	76	43456	0.001749
osa-miR166a	A->G	5	7	43456	0.000161
osa-miR166a	A->G	8	9	43456	0.000207
osa-miR166a	A->T	15	94	43456	0.002163
osa-miR166a	A->T	5	8	43456	0.000184
osa-miR166a	A->T	8	5	43456	0.000115
osa-miR166a	C->A	14	42	43456	0.000966
osa-miR166a	C->A	6	7	43456	0.000161
osa-miR166a	C->A	7	9	43456	0.000207
osa-miR166a	C->G	14	10	43456	0.00023
osa-miR166a	C->G	6	5	43456	0.000115
osa-miR166a	C->T	14	105	43456	0.002416
osa-miR166a	C->T	6	422	43456	0.009711
osa-miR166a	C->T	7	22	43456	0.000506
osa-miR166a	G->A	9	8	43456	0.000184
osa-miR166a	G->C	9	5	43456	0.000115
osa-miR166a	G->T	9	10	43456	0.00023
osa-miR166a	T->A	16	81	43456	0.001864
osa-miR166a	T->A	17	7	43456	0.000161
osa-miR166a	T->C	12	10	43456	0.00023
osa-miR166a	T->C	13	6	43456	0.000138
osa-miR166a	T->C	16	7	43456	0.000161
osa-miR166a	T->C	17	80	43456	0.001841
osa-miR166b	A->C	15	492	43379	0.011342
osa-miR166b	A->C	5	9	43379	0.000207
osa-miR166b	A->C	8	15	43379	0.000346
osa-miR166b	A->G	15	76	43379	0.001752
osa-miR166b	A->G	5	7	43379	0.000161
osa-miR166b	A->G	8	9	43379	0.000207
osa-miR166b	A->T	15	94	43379	0.002167
osa-miR166b	A->T	5	8	43379	0.000184
osa-miR166b	A->T	8	5	43379	0.000115
osa-miR166b	C->A	14	42	43379	0.000968
osa-miR166b	C->A	6	7	43379	0.000161
osa-miR166b	C->A	7	9	43379	0.000207
osa-miR166b	C->G	14	10	43379	0.000231
osa-miR166b	C->G	6	5	43379	0.000115
osa-miR166b	C->T	14	105	43379	0.002421
osa-miR166b	C->T	6	422	43379	0.009728
osa-miR166b	C->T	7	22	43379	0.000507
osa-miR166b	G->A	9	8	43379	0.000184
osa-miR166b	G->C	9	5	43379	0.000115
osa-miR166b	G->T	9	10	43379	0.000231
osa-miR166b	T->A	16	81	43379	0.001867
osa-miR166b	T->A	17	7	43379	0.000161
osa-miR166b	T->C	12	10	43379	0.000231
osa-miR166b	T->C	13	6	43379	0.000138
osa-miR166b	T->C	16	7	43379	0.000161
osa-miR166b	T->C	17	80	43379	0.001844
osa-miR166c	A->C	15	504	43323	0.011634
osa-miR166c	A->C	5	8	43323	0.000185
osa-miR166c	A->C	8	14	43323	0.000323
osa-miR166c	A->G	15	78	43323	0.0018
osa-miR166c	A->G	5	6	43323	0.000138
osa-miR166c	A->G	8	9	43323	0.000208
osa-miR166c	A->T	15	94	43323	0.00217
osa-miR166c	A->T	5	8	43323	0.000185
osa-miR166c	A->T	8	5	43323	0.000115
osa-miR166c	C->A	14	43	43323	0.000993
osa-miR166c	C->A	6	7	43323	0.000162
osa-miR166c	C->A	7	9	43323	0.000208
osa-miR166c	C->G	14	10	43323	0.000231
osa-miR166c	C->G	6	5	43323	0.000115
osa-miR166c	C->T	14	102	43323	0.002354
osa-miR166c	C->T	6	56	43323	0.001293
osa-miR166c	C->T	7	23	43323	0.000531
osa-miR166c	G->A	9	8	43323	0.000185
osa-miR166c	G->C	9	5	43323	0.000115
osa-miR166c	G->T	9	10	43323	0.000231
osa-miR166c	T->A	16	34	43323	0.000785
osa-miR166c	T->A	17	7	43323	0.000162
osa-miR166c	T->C	12	10	43323	0.000231
osa-miR166c	T->C	13	8	43323	0.000185
osa-miR166c	T->C	16	7	43323	0.000162
osa-miR166c	T->C	17	80	43323	0.001847
osa-miR166d	A->C	15	492	43456	0.011322
osa-miR166d	A->C	5	9	43456	0.000207
osa-miR166d	A->C	8	15	43456	0.000345
osa-miR166d	A->G	15	76	43456	0.001749
osa-miR166d	A->G	5	7	43456	0.000161
osa-miR166d	A->G	8	9	43456	0.000207
osa-miR166d	A->T	15	94	43456	0.002163
osa-miR166d	A->T	5	8	43456	0.000184
osa-miR166d	A->T	8	5	43456	0.000115
osa-miR166d	C->A	14	42	43456	0.000966
osa-miR166d	C->A	6	7	43456	0.000161
osa-miR166d	C->A	7	9	43456	0.000207
osa-miR166d	C->G	14	10	43456	0.00023
osa-miR166d	C->G	6	5	43456	0.000115
osa-miR166d	C->T	14	105	43456	0.002416
osa-miR166d	C->T	6	422	43456	0.009711
osa-miR166d	C->T	7	22	43456	0.000506
osa-miR166d	G->A	9	8	43456	0.000184
osa-miR166d	G->C	9	5	43456	0.000115
osa-miR166d	G->T	9	10	43456	0.00023
osa-miR166d	T->A	16	81	43456	0.001864
osa-miR166d	T->A	17	7	43456	0.000161
osa-miR166d	T->C	12	10	43456	0.00023
osa-miR166d	T->C	13	6	43456	0.000138
osa-miR166d	T->C	16	7	43456	0.000161
osa-miR166d	T->C	17	80	43456	0.001841
osa-miR1861c	A->G	10	149	149	1
osa-miR166f	A->C	15	492	43453	0.011323
osa-miR166f	A->C	5	9	43453	0.000207
osa-miR166f	A->C	8	15	43453	0.000345
osa-miR166f	A->G	15	76	43453	0.001749
osa-miR166f	A->G	5	7	43453	0.000161
osa-miR166f	A->G	8	9	43453	0.000207
osa-miR166f	A->T	15	94	43453	0.002163
osa-miR166f	A->T	5	8	43453	0.000184
osa-miR166f	A->T	8	5	43453	0.000115
osa-miR166f	C->A	14	42	43453	0.000967
osa-miR166f	C->A	6	7	43453	0.000161
osa-miR166f	C->A	7	9	43453	0.000207
osa-miR166f	C->G	14	10	43453	0.00023
osa-miR166f	C->G	6	5	43453	0.000115
osa-miR166f	C->T	14	105	43453	0.002416
osa-miR166f	C->T	6	422	43453	0.009712
osa-miR166f	C->T	7	22	43453	0.000506
osa-miR166f	G->A	9	8	43453	0.000184
osa-miR166f	G->C	9	5	43453	0.000115
osa-miR166f	G->T	9	10	43453	0.00023
osa-miR166f	T->A	16	81	43453	0.001864
osa-miR166f	T->A	17	7	43453	0.000161
osa-miR166f	T->C	12	10	43453	0.00023
osa-miR166f	T->C	13	6	43453	0.000138
osa-miR166f	T->C	16	7	43453	0.000161
osa-miR166f	T->C	17	80	43453	0.001841
osa-miR166g	A->C	15	30	5032	0.005962
osa-miR166g	C->T	14	8	5032	0.00159
osa-miR166g	C->T	6	375	5032	0.074523
osa-miR166h	A->C	15	27	3486	0.007745
osa-miR395c	A->G	14	8	8	1
osa-miR395f	T->G	6	8	8	1
osa-miR166k	A->T	16	303	3022	0.100265
osa-miR166l	A->T	16	306	3072	0.099609
osa-miR166m	A->C	15	6	3316	0.001809
osa-miR395o	A->G	14	8	8	1
osa-miR166n	A->C	15	503	43335	0.011607
osa-miR166n	A->C	5	8	43335	0.000185
osa-miR166n	A->C	8	14	43335	0.000323
osa-miR166n	A->G	15	78	43335	0.0018
osa-miR166n	A->G	5	6	43335	0.000138
osa-miR166n	A->G	8	9	43335	0.000208
osa-miR166n	A->T	15	94	43335	0.002169
osa-miR166n	A->T	5	8	43335	0.000185
osa-miR166n	A->T	8	5	43335	0.000115
osa-miR166n	C->A	14	43	43335	0.000992
osa-miR166n	C->A	6	7	43335	0.000162
osa-miR166n	C->A	7	9	43335	0.000208
osa-miR166n	C->G	14	10	43335	0.000231
osa-miR166n	C->G	6	5	43335	0.000115
osa-miR166n	C->T	14	102	43335	0.002354
osa-miR166n	C->T	6	56	43335	0.001292
osa-miR166n	C->T	7	23	43335	0.000531
osa-miR166n	G->A	9	8	43335	0.000185
osa-miR166n	G->C	9	5	43335	0.000115
osa-miR166n	G->T	9	10	43335	0.000231
osa-miR166n	T->A	16	34	43335	0.000785
osa-miR166n	T->A	17	7	43335	0.000162
osa-miR166n	T->C	12	10	43335	0.000231
osa-miR166n	T->C	13	8	43335	0.000185
osa-miR166n	T->C	16	7	43335	0.000162
osa-miR166n	T->C	17	80	43335	0.001846
osa-miR167a	C->T	10	12	5155	0.002328
osa-miR167a	C->T	6	7	5155	0.001358
osa-miR167a	C->T	9	11	5155	0.002134
osa-miR167b	C->T	10	12	5151	0.00233
osa-miR167b	C->T	6	7	5151	0.001359
osa-miR167b	C->T	9	11	5151	0.002136
osa-miR167c	C->T	10	12	5155	0.002328
osa-miR167c	C->T	6	7	5155	0.001358
osa-miR167c	C->T	9	11	5155	0.002134
osa-miR167d	A->C	11	10	36722	0.000272
osa-miR167d	A->C	14	6	36722	0.000163
osa-miR167d	A->C	17	12	36722	0.000327
osa-miR167d	A->G	11	9	36722	0.000245
osa-miR167d	A->G	14	10	36722	0.000272
osa-miR167d	A->G	17	13	36722	0.000354
osa-miR167d	A->T	17	5	36722	0.000136
osa-miR167d	C->A	10	14	36722	0.000381
osa-miR167d	C->A	13	7	36722	0.000191
osa-miR167d	C->A	6	9	36722	0.000245
osa-miR167d	C->A	9	8	36722	0.000218
osa-miR167d	C->G	9	6	36722	0.000163
osa-miR167d	C->T	10	25	36722	0.000681
osa-miR167d	C->T	13	9	36722	0.000245
osa-miR167d	C->T	6	19	36722	0.000517
osa-miR167d	C->T	9	29	36722	0.00079
osa-miR167d	G->A	12	8	36722	0.000218
osa-miR167d	G->A	16	11	36722	0.0003
osa-miR167d	G->A	5	10	36722	0.000272
osa-miR167d	G->A	8	21	36722	0.000572
osa-miR167d	G->C	12	7	36722	0.000191
osa-miR167d	G->C	16	6	36722	0.000163
osa-miR167d	G->C	5	5	36722	0.000136
osa-miR167d	G->C	8	8	36722	0.000218
osa-miR167d	G->T	12	10	36722	0.000272
osa-miR167d	G->T	16	11	36722	0.0003
osa-miR167d	G->T	5	14	36722	0.000381
osa-miR167d	G->T	8	15	36722	0.000408
osa-miR167d	T->A	18	5	36722	0.000136
osa-miR167d	T->C	15	7	36722	0.000191
osa-miR167d	T->C	18	7	36722	0.000191
osa-miR167d	T->C	7	11	36722	0.0003
osa-miR167f	A->C	11	10	36710	0.000272
osa-miR167f	A->C	14	6	36710	0.000163
osa-miR167f	A->C	17	12	36710	0.000327
osa-miR167f	A->G	11	9	36710	0.000245
osa-miR167f	A->G	14	10	36710	0.000272
osa-miR167f	A->G	17	13	36710	0.000354
osa-miR167f	A->T	17	5	36710	0.000136
osa-miR167f	C->A	10	14	36710	0.000381
osa-miR167f	C->A	13	7	36710	0.000191
osa-miR167f	C->A	6	9	36710	0.000245
osa-miR167f	C->A	9	8	36710	0.000218
osa-miR167f	C->G	9	6	36710	0.000163
osa-miR167f	C->T	10	25	36710	0.000681
osa-miR167f	C->T	13	9	36710	0.000245
osa-miR167f	C->T	6	19	36710	0.000518
osa-miR167f	C->T	9	29	36710	0.00079
osa-miR167f	G->A	12	8	36710	0.000218
osa-miR167f	G->A	16	11	36710	0.0003
osa-miR167f	G->A	5	10	36710	0.000272
osa-miR167f	G->A	8	21	36710	0.000572
osa-miR167f	G->C	12	7	36710	0.000191
osa-miR167f	G->C	16	6	36710	0.000163
osa-miR167f	G->C	5	5	36710	0.000136
osa-miR167f	G->C	8	8	36710	0.000218
osa-miR167f	G->T	12	10	36710	0.000272
osa-miR167f	G->T	16	11	36710	0.0003
osa-miR167f	G->T	5	14	36710	0.000381
osa-miR167f	G->T	8	15	36710	0.000409
osa-miR167f	T->A	18	5	36710	0.000136
osa-miR167f	T->C	15	7	36710	0.000191
osa-miR167f	T->C	18	7	36710	0.000191
osa-miR167f	T->C	7	11	36710	0.0003
osa-miR167g	A->C	11	10	36849	0.000271
osa-miR167g	A->C	14	6	36849	0.000163
osa-miR167g	A->C	17	12	36849	0.000326
osa-miR167g	A->G	11	9	36849	0.000244
osa-miR167g	A->G	14	10	36849	0.000271
osa-miR167g	A->G	17	13	36849	0.000353
osa-miR167g	A->T	17	5	36849	0.000136
osa-miR167g	C->A	10	14	36849	0.00038
osa-miR167g	C->A	13	7	36849	0.00019
osa-miR167g	C->A	6	9	36849	0.000244
osa-miR167g	C->A	9	8	36849	0.000217
osa-miR167g	C->G	9	6	36849	0.000163
osa-miR167g	C->T	10	25	36849	0.000678
osa-miR167g	C->T	13	9	36849	0.000244
osa-miR167g	C->T	6	19	36849	0.000516
osa-miR167g	C->T	9	29	36849	0.000787
osa-miR167g	G->A	12	8	36849	0.000217
osa-miR167g	G->A	16	11	36849	0.000299
osa-miR167g	G->A	5	10	36849	0.000271
osa-miR167g	G->A	8	21	36849	0.00057
osa-miR167g	G->C	12	7	36849	0.00019
osa-miR167g	G->C	16	6	36849	0.000163
osa-miR167g	G->C	5	5	36849	0.000136
osa-miR167g	G->C	8	8	36849	0.000217
osa-miR167g	G->T	12	10	36849	0.000271
osa-miR167g	G->T	16	11	36849	0.000299
osa-miR167g	G->T	5	14	36849	0.00038
osa-miR167g	G->T	8	15	36849	0.000407
osa-miR167g	T->A	18	5	36849	0.000136
osa-miR167g	T->C	15	7	36849	0.00019
osa-miR167g	T->C	18	7	36849	0.00019
osa-miR167g	T->C	7	11	36849	0.000299
osa-miR167h	A->C	11	10	36708	0.000272
osa-miR167h	A->C	14	6	36708	0.000163
osa-miR167h	A->C	17	12	36708	0.000327
osa-miR167h	A->G	11	9	36708	0.000245
osa-miR167h	A->G	14	10	36708	0.000272
osa-miR167h	A->G	17	13	36708	0.000354
osa-miR167h	A->T	17	5	36708	0.000136
osa-miR167h	C->A	10	14	36708	0.000381
osa-miR167h	C->A	13	7	36708	0.000191
osa-miR167h	C->A	6	9	36708	0.000245
osa-miR167h	C->A	9	8	36708	0.000218
osa-miR167h	C->G	9	6	36708	0.000163
osa-miR167h	C->T	10	25	36708	0.000681
osa-miR167h	C->T	13	9	36708	0.000245
osa-miR167h	C->T	6	19	36708	0.000518
osa-miR167h	C->T	9	29	36708	0.00079
osa-miR167h	G->A	12	8	36708	0.000218
osa-miR167h	G->A	16	11	36708	0.0003
osa-miR167h	G->A	5	10	36708	0.000272
osa-miR167h	G->A	8	21	36708	0.000572
osa-miR167h	G->C	12	7	36708	0.000191
osa-miR167h	G->C	16	6	36708	0.000163
osa-miR167h	G->C	5	5	36708	0.000136
osa-miR167h	G->C	8	8	36708	0.000218
osa-miR167h	G->T	12	10	36708	0.000272
osa-miR167h	G->T	16	11	36708	0.0003
osa-miR167h	G->T	5	14	36708	0.000381
osa-miR167h	G->T	8	15	36708	0.000409
osa-miR167h	T->A	18	5	36708	0.000136
osa-miR167h	T->C	15	7	36708	0.000191
osa-miR167h	T->C	18	7	36708	0.000191
osa-miR167h	T->C	7	11	36708	0.0003
osa-miR167j	A->C	11	10	36722	0.000272
osa-miR167j	A->C	14	6	36722	0.000163
osa-miR167j	A->C	17	12	36722	0.000327
osa-miR167j	A->G	11	9	36722	0.000245
osa-miR167j	A->G	14	10	36722	0.000272
osa-miR167j	A->G	17	13	36722	0.000354
osa-miR167j	A->T	17	5	36722	0.000136
osa-miR167j	C->A	10	14	36722	0.000381
osa-miR167j	C->A	13	7	36722	0.000191
osa-miR167j	C->A	6	9	36722	0.000245
osa-miR167j	C->A	9	8	36722	0.000218
osa-miR167j	C->G	9	6	36722	0.000163
osa-miR167j	C->T	10	25	36722	0.000681
osa-miR167j	C->T	13	9	36722	0.000245
osa-miR167j	C->T	6	19	36722	0.000517
osa-miR167j	C->T	9	29	36722	0.00079
osa-miR167j	G->A	12	8	36722	0.000218
osa-miR167j	G->A	16	11	36722	0.0003
osa-miR167j	G->A	5	10	36722	0.000272
osa-miR167j	G->A	8	21	36722	0.000572
osa-miR167j	G->C	12	7	36722	0.000191
osa-miR167j	G->C	16	6	36722	0.000163
osa-miR167j	G->C	5	5	36722	0.000136
osa-miR167j	G->C	8	8	36722	0.000218
osa-miR167j	G->T	12	10	36722	0.000272
osa-miR167j	G->T	16	11	36722	0.0003
osa-miR167j	G->T	5	14	36722	0.000381
osa-miR167j	G->T	8	15	36722	0.000408
osa-miR167j	T->A	18	5	36722	0.000136
osa-miR167j	T->C	15	7	36722	0.000191
osa-miR167j	T->C	18	7	36722	0.000191
osa-miR167j	T->C	7	11	36722	0.0003
osa-miR168a	A->C	12	222	1154001	0.000192
osa-miR168a	A->C	14	341	1154001	0.000295
osa-miR168a	A->G	12	444	1154001	0.000385
osa-miR168a	A->G	14	254	1154001	0.00022
osa-miR168a	A->T	12	145	1154001	0.000126
osa-miR168a	A->T	14	150	1154001	0.00013
osa-miR168a	C->A	16	385	1154001	0.000334
osa-miR168a	C->G	16	134	1154001	0.000116
osa-miR168a	C->T	16	520	1154001	0.000451
osa-miR168a	G->A	10	311	1154001	0.000269
osa-miR168a	G->A	13	180	1154001	0.000156
osa-miR168a	G->A	17	462	1154001	0.0004
osa-miR168a	G->A	7	256	1154001	0.000222
osa-miR168a	G->A	8	417	1154001	0.000361
osa-miR168a	G->C	10	185	1154001	0.00016
osa-miR168a	G->C	13	102	1154001	8.8e-05
osa-miR168a	G->C	17	256	1154001	0.000222
osa-miR168a	G->C	7	181	1154001	0.000157
osa-miR168a	G->C	8	223	1154001	0.000193
osa-miR168a	G->T	10	284	1154001	0.000246
osa-miR168a	G->T	13	236	1154001	0.000205
osa-miR168a	G->T	17	957	1154001	0.000829
osa-miR168a	G->T	7	411	1154001	0.000356
osa-miR168a	G->T	8	327	1154001	0.000283
osa-miR168a	T->A	15	198	1154001	0.000172
osa-miR168a	T->A	5	255	1154001	0.000221
osa-miR168a	T->A	6	124	1154001	0.000107
osa-miR168a	T->A	9	347	1154001	0.000301
osa-miR168a	T->C	15	211	1154001	0.000183
osa-miR168a	T->C	5	238	1154001	0.000206
osa-miR168a	T->C	6	543	1154001	0.000471
osa-miR168a	T->C	9	706	1154001	0.000612
osa-miR168a	T->G	15	37	1154001	3.2e-05
osa-miR168a	T->G	5	50	1154001	4.3e-05
osa-miR168a	T->G	6	56	1154001	4.9e-05
osa-miR168a	T->G	9	811	1154001	0.000703
osa-miR395t	A->G	16	8	8	1
osa-miR419	C->A	14	7	7	1
osa-miR169f	G->A	9	19	29	0.655172
osa-miR169g	G->A	9	19	28	0.678571
osa-miR169h	C->T	14	40	53	0.754717
osa-miR169i	C->T	14	40	53	0.754717
osa-miR169j	C->T	14	40	53	0.754717
osa-miR169k	C->T	14	40	53	0.754717
osa-miR169l	C->T	14	40	53	0.754717
osa-miR169m	C->T	14	42	55	0.763636
osa-miR169n	A->G	9	7	26	0.269231
osa-miR169o	A->G	9	7	26	0.269231
osa-miR164c	T->C	14	427	428	0.997664
osa-miR1851	T->C	5	5	83	0.060241
osa-miR156k	A->T	14	224341	225524	0.994754
osa-miR1861b	A->G	16	5	6073	0.000823
osa-miR1861b	C->A	18	32	6073	0.005269
osa-miR1861b	C->T	5	9	6073	0.001482
osa-miR1861b	G->A	15	25	6073	0.004117
osa-miR166e	A->G	4	1175	1199	0.979983
osa-miR1861d	C->A	18	5	453	0.011038
osa-miR1861d	G->A	15	23	453	0.050773
osa-miR1861f	A->G	16	5	6072	0.000823
osa-miR1861f	C->A	18	32	6072	0.00527
osa-miR1861f	C->T	5	9	6072	0.001482
osa-miR1861f	G->A	15	25	6072	0.004117
osa-miR1861h	A->G	16	8	3202	0.002498
osa-miR1861h	C->A	18	34	3202	0.010618
osa-miR1861h	G->A	15	23	3202	0.007183
osa-miR1861i	A->G	16	5	6065	0.000824
osa-miR1861i	C->A	18	32	6065	0.005276
osa-miR1861i	C->T	5	9	6065	0.001484
osa-miR1861i	G->A	15	25	6065	0.004122
osa-miR1861j	A->G	16	8	3202	0.002498
osa-miR1861j	C->A	18	34	3202	0.010618
osa-miR1861j	G->A	15	23	3202	0.007183
osa-miR1861l	A->G	16	5	6073	0.000823
osa-miR1861l	C->A	18	32	6073	0.005269
osa-miR1861l	C->T	5	9	6073	0.001482
osa-miR1861l	G->A	15	25	6073	0.004117
osa-miR1862a	G->A	10	8	1254	0.00638
osa-miR1862a	G->A	6	8	1254	0.00638
osa-miR1862a	G->T	9	231	1254	0.184211
osa-miR1862b	G->A	10	8	1245	0.006426
osa-miR1862b	G->A	6	8	1245	0.006426
osa-miR1862b	G->T	9	231	1245	0.185542
osa-miR1862c	G->A	10	8	1259	0.006354
osa-miR1862c	G->A	6	8	1259	0.006354
osa-miR1862c	G->T	9	231	1259	0.183479
osa-miR1862d	G->A	19	6	4942	0.001214
osa-miR1862d	G->A	6	1148	4942	0.232295
osa-miR1862d	G->T	6	6	4942	0.001214
osa-miR1862e	A->G	5	1693	3280	0.516159
osa-miR1862e	A->T	5	6	3280	0.001829
osa-miR399a	A->G	13	218	230	0.947826
osa-miR1867	C->T	9	8	1882	0.004251
osa-miR1867	G->T	19	5	1882	0.002657
osa-miR1870	T->C	18	5	7516	0.000665
osa-miR1870	T->G	18	9	7516	0.001197
osa-miR1874-3p	T->G	13	33	453	0.072848
osa-miR1884a	G->A	2	8	107	0.074766
osa-miR1884a	G->T	2	11	107	0.102804
osa-miR1884b	T->C	13	10	544	0.018382
osa-miR2120	T->G	9	9	13	0.692308
osa-miR2121a	G->A	9	7	115	0.06087
osa-miR2121b	G->A	9	7	111	0.063063
osa-miR2123a	T->C	15	48	73	0.657534
osa-miR399b	A->G	13	218	230	0.947826
osa-miR2123c	T->C	15	48	78	0.615385
osa-miR399c	A->G	13	218	230	0.947826
osa-miR809f	T->C	16	133	141	0.943262
osa-miR399i	C->T	14	222	240	0.925
osa-miR166i	T->C	6	4614	4993	0.924094
osa-miR166j	T->C	6	4614	4993	0.924094
osa-miR809e	T->C	16	123	136	0.904412
osa-miR809h	T->C	16	123	136	0.904412
osa-miR1861a	A->G	15	789	883	0.893545
osa-miR399d	G->A	13	12	252	0.047619
osa-miR399d	T->C	14	18	252	0.071429
osa-miR399e	T->C	13	52	70	0.742857
osa-miR399e	T->G	13	14	70	0.2
osa-miR399f	T->C	13	52	70	0.742857
osa-miR399f	T->G	13	14	70	0.2
osa-miR399g	T->C	13	52	70	0.742857
osa-miR399g	T->G	13	14	70	0.2
osa-miR399h	C->G	13	14	73	0.191781
osa-miR446	A->G	14	49	55	0.890909
osa-miR395a	C->T	9	8	9	0.888889
osa-miR439d	T->C	22	7	357	0.019608
osa-miR444a.2	C->T	9	29	999	0.029029
osa-miR444b.2	T->C	12	30	1091	0.027498
osa-miR444c.2	T->C	12	30	1093	0.027447
osa-miR444e	C->T	9	29	955	0.030366
osa-miR444f	C->T	12	1057	2042	0.51763
osa-miR444f	T->C	9	955	2042	0.467679
osa-miR809c	T->C	16	119	135	0.881481
osa-miR528	C->T	14	5	3679	0.001359
osa-miR535	A->G	5	5	8449	0.000592
osa-miR535	C->A	17	5	8449	0.000592
osa-miR535	C->T	7	6	8449	0.00071
osa-miR806a	A->G	11	9	174	0.051724
osa-miR806a	A->G	9	7	174	0.04023
osa-miR806a	C->T	15	11	174	0.063218
osa-miR806a	G->A	13	7	174	0.04023
osa-miR806a	G->A	3	12	174	0.068966
osa-miR806b	G->A	13	5	50	0.1
osa-miR806c	A->G	11	9	183	0.04918
osa-miR806c	A->G	9	7	183	0.038251
osa-miR806c	C->T	15	11	183	0.060109
osa-miR806c	G->A	13	7	183	0.038251
osa-miR806c	G->A	3	12	183	0.065574
osa-miR806d	A->G	11	9	183	0.04918
osa-miR806d	A->G	9	7	183	0.038251
osa-miR806d	C->T	15	11	183	0.060109
osa-miR806d	G->A	13	7	183	0.038251
osa-miR806d	G->A	3	12	183	0.065574
osa-miR806e	A->G	11	9	183	0.04918
osa-miR806e	A->G	9	7	183	0.038251
osa-miR806e	C->T	15	11	183	0.060109
osa-miR806e	G->A	13	7	183	0.038251
osa-miR806e	G->A	3	12	183	0.065574
osa-miR806f	A->G	11	9	180	0.05
osa-miR806f	A->G	9	7	180	0.038889
osa-miR806f	C->T	15	11	180	0.061111
osa-miR806f	G->A	13	7	180	0.038889
osa-miR806f	G->A	3	12	180	0.066667
osa-miR806g	A->G	11	9	183	0.04918
osa-miR806g	A->G	9	7	183	0.038251
osa-miR806g	C->T	15	11	183	0.060109
osa-miR806g	G->A	13	7	183	0.038251
osa-miR806g	G->A	3	12	183	0.065574
osa-miR806h	A->G	11	9	183	0.04918
osa-miR806h	A->G	9	7	183	0.038251
osa-miR806h	C->T	15	11	183	0.060109
osa-miR806h	G->A	13	7	183	0.038251
osa-miR806h	G->A	3	12	183	0.065574
osa-miR808	A->T	18	9	29	0.310345
osa-miR809a	A->G	9	10	178	0.05618
osa-miR809a	G->A	10	6	178	0.033708
osa-miR813	G->C	13	20	23	0.869565
osa-miR809a	T->G	16	5	178	0.02809
osa-miR809b	A->G	9	10	178	0.05618
osa-miR809b	G->A	10	6	178	0.033708
osa-miR812d	T->C	11	462	534	0.865169
osa-miR809b	T->G	16	5	178	0.02809
osa-miR809c	G->A	10	6	135	0.044444
osa-miR809a	T->C	16	152	178	0.853933
osa-miR809c	T->G	16	5	135	0.037037
osa-miR809d	A->G	9	10	178	0.05618
osa-miR809d	G->A	10	6	178	0.033708
osa-miR809b	T->C	16	152	178	0.853933
osa-miR809d	T->G	16	5	178	0.02809
osa-miR809e	A->G	9	8	136	0.058824
osa-miR809d	T->C	16	152	178	0.853933
osa-miR809e	T->G	16	5	136	0.036765
osa-miR809f	A->G	9	8	141	0.056738
osa-miR809g	T->C	16	152	178	0.853933
osa-miR809g	A->G	9	10	178	0.05618
osa-miR809g	G->A	10	6	178	0.033708
osa-miR812b	T->C	11	469	558	0.840502
osa-miR809g	T->G	16	5	178	0.02809
osa-miR809h	A->G	9	8	136	0.058824
osa-miR1863c	A->G	5	148	179	0.826816
osa-miR809h	T->G	16	5	136	0.036765
osa-miR811a	A->G	7	203	379	0.53562
osa-miR811b	A->G	7	203	379	0.53562
osa-miR811c	A->G	7	44	59	0.745763
osa-miR812a	C->T	15	29	869	0.033372
osa-miR812a	G->A	5	15	869	0.017261
osa-miR812a	G->A	8	15	869	0.017261
osa-miR812a	G->A	9	6	869	0.006904
osa-miR812a	T->C	11	714	869	0.821634
osa-miR812b	C->T	15	18	558	0.032258
osa-miR812b	G->A	5	15	558	0.026882
osa-miR812b	G->A	8	9	558	0.016129
osa-miR812b	G->A	9	6	558	0.010753
osa-miR166m	T->A	16	2711	3316	0.817551
osa-miR812c	C->T	15	29	930	0.031183
osa-miR812c	G->A	5	15	930	0.016129
osa-miR812c	G->A	8	15	930	0.016129
osa-miR812c	G->A	9	6	930	0.006452
osa-miR812c	T->C	11	716	930	0.769892
osa-miR812d	C->T	15	18	534	0.033708
osa-miR812d	G->A	5	15	534	0.02809
osa-miR812d	G->A	8	9	534	0.016854
osa-miR812d	G->A	9	6	534	0.011236
osa-miR162b	G->A	8	187	229	0.816594
osa-miR812e	C->T	15	29	932	0.031116
osa-miR812e	G->A	5	15	932	0.016094
osa-miR812e	G->A	8	15	932	0.016094
osa-miR812e	G->A	9	6	932	0.006438
osa-miR812e	T->C	11	716	932	0.76824
osa-miR812f	A->G	19	6	1525	0.003934
osa-miR812f	G->A	7	15	1525	0.009836
osa-miR812f	T->C	10	18	1525	0.011803
osa-miR812f	T->C	6	23	1525	0.015082
osa-miR812g	A->G	11	7	8653	0.000809
osa-miR812g	G->A	10	13	8653	0.001502
osa-miR812g	G->A	17	9	8653	0.00104
osa-miR812g	G->A	6	11	8653	0.001271
osa-miR812g	G->A	7	15	8653	0.001734
osa-miR812g	G->T	10	5	8653	0.000578
osa-miR812g	G->T	17	5	8653	0.000578
osa-miR812g	G->T	7	6	8653	0.000693
osa-miR812g	T->A	13	7	8653	0.000809
osa-miR812g	T->C	13	69	8653	0.007974
osa-miR812g	T->C	9	27	8653	0.00312
osa-miR812h	A->G	11	7	9361	0.000748
osa-miR812h	G->A	10	14	9361	0.001496
osa-miR812h	G->A	17	10	9361	0.001068
osa-miR812h	G->A	6	12	9361	0.001282
osa-miR812h	G->A	7	28	9361	0.002991
osa-miR812h	G->T	10	5	9361	0.000534
osa-miR812h	G->T	17	5	9361	0.000534
osa-miR812h	G->T	7	6	9361	0.000641
osa-miR812h	T->A	13	7	9361	0.000748
osa-miR812h	T->C	13	72	9361	0.007691
osa-miR812h	T->C	9	29	9361	0.003098
osa-miR812i	A->G	11	7	9361	0.000748
osa-miR812i	G->A	10	14	9361	0.001496
osa-miR812i	G->A	17	10	9361	0.001068
osa-miR812i	G->A	6	12	9361	0.001282
osa-miR812i	G->A	7	28	9361	0.002991
osa-miR812i	G->T	10	5	9361	0.000534
osa-miR812i	G->T	17	5	9361	0.000534
osa-miR812i	G->T	7	6	9361	0.000641
osa-miR812i	T->A	13	7	9361	0.000748
osa-miR812i	T->C	13	72	9361	0.007691
osa-miR812i	T->C	9	29	9361	0.003098
osa-miR812j	A->G	11	8	10798	0.000741
osa-miR812j	G->A	10	16	10798	0.001482
osa-miR812j	G->A	17	11	10798	0.001019
osa-miR812j	G->A	6	12	10798	0.001111
osa-miR812j	G->A	7	28	10798	0.002593
osa-miR812j	G->T	10	5	10798	0.000463
osa-miR812j	G->T	17	5	10798	0.000463
osa-miR812j	G->T	7	6	10798	0.000556
osa-miR812j	T->A	13	7	10798	0.000648
osa-miR812j	T->C	13	71	10798	0.006575
osa-miR812j	T->C	9	43	10798	0.003982
osa-miR2123b	T->C	15	48	59	0.813559
osa-miR815a	A->G	11	7	97	0.072165
osa-miR815a	G->A	13	8	97	0.082474
osa-miR815a	G->T	13	7	97	0.072165
osa-miR815b	A->G	11	13	579	0.022453
osa-miR815b	G->A	10	10	579	0.017271
osa-miR815b	G->A	13	248	579	0.428325
osa-miR815b	G->A	19	5	579	0.008636
osa-miR815b	G->A	20	7	579	0.01209
osa-miR815b	G->A	21	7	579	0.01209
osa-miR815b	G->T	13	32	579	0.055268
osa-miR815b	G->T	4	7	579	0.01209
osa-miR815c	A->G	11	9	258	0.034884
osa-miR815c	G->A	10	5	258	0.01938
osa-miR815c	G->A	13	45	258	0.174419
osa-miR815c	G->T	13	20	258	0.077519
osa-miR815c	G->T	4	7	258	0.027132
osa-miR818a	A->G	14	29	69	0.42029
osa-miR818a	C->A	5	9	69	0.130435
osa-miR818a	C->T	5	13	69	0.188406
osa-miR818a	G->A	16	7	69	0.101449
osa-miR818b	A->G	14	56	119	0.470588
osa-miR818b	C->A	5	9	119	0.07563
osa-miR818b	C->T	5	13	119	0.109244
osa-miR818b	G->A	16	8	119	0.067227
osa-miR818b	G->C	16	5	119	0.042017
osa-miR818b	G->T	16	5	119	0.042017
osa-miR818c	A->G	14	29	76	0.381579
osa-miR818c	C->A	5	9	76	0.118421
osa-miR818c	C->T	5	13	76	0.171053
osa-miR818c	G->A	16	7	76	0.092105
osa-miR818c	T->G	15	5	76	0.065789
osa-miR818d	A->G	14	215	482	0.446058
osa-miR818d	C->A	5	8	482	0.016598
osa-miR818d	C->T	5	12	482	0.024896
osa-miR818d	G->A	16	13	482	0.026971
osa-miR818d	G->C	16	5	482	0.010373
osa-miR818d	G->T	16	5	482	0.010373
osa-miR818d	G->T	22	6	482	0.012448
osa-miR818d	T->G	15	20	482	0.041494
osa-miR818e	A->G	14	56	117	0.478632
osa-miR818e	C->A	5	8	117	0.068376
osa-miR818e	C->T	5	12	117	0.102564
osa-miR818e	G->A	16	8	117	0.068376
osa-miR818e	G->C	16	5	117	0.042735
osa-miR818e	G->T	16	5	117	0.042735
osa-miR819a	C->T	14	19	223	0.085202
osa-miR819a	C->T	18	14	223	0.06278
osa-miR819a	G->A	5	5	223	0.022422
osa-miR819b	C->T	14	19	206	0.092233
osa-miR819b	C->T	18	14	206	0.067961
osa-miR819b	G->A	5	5	206	0.024272
osa-miR819c	C->T	14	19	223	0.085202
osa-miR819c	C->T	18	14	223	0.06278
osa-miR819c	G->A	5	5	223	0.022422
osa-miR819d	C->T	14	19	223	0.085202
osa-miR819d	C->T	18	14	223	0.06278
osa-miR819d	G->A	5	5	223	0.022422
osa-miR819e	C->T	14	19	223	0.085202
osa-miR819e	C->T	18	14	223	0.06278
osa-miR819e	G->A	5	5	223	0.022422
osa-miR819f	C->T	14	19	223	0.085202
osa-miR819f	C->T	18	14	223	0.06278
osa-miR819f	G->A	5	5	223	0.022422
osa-miR819g	C->T	14	19	223	0.085202
osa-miR819g	C->T	18	14	223	0.06278
osa-miR819g	G->A	5	5	223	0.022422
osa-miR819h	C->T	14	19	223	0.085202
osa-miR819h	C->T	18	14	223	0.06278
osa-miR819h	G->A	5	5	223	0.022422
osa-miR819i	C->T	14	19	207	0.091787
osa-miR819i	C->T	18	14	207	0.067633
osa-miR819i	G->A	5	5	207	0.024155
osa-miR819j	C->T	14	19	211	0.090047
osa-miR819j	C->T	18	14	211	0.066351
osa-miR819j	G->A	5	5	211	0.023697
osa-miR819k	C->T	14	19	223	0.085202
osa-miR819k	C->T	18	14	223	0.06278
osa-miR819k	G->A	5	5	223	0.022422
osa-miR820a	A->C	13	10	39381	0.000254
osa-miR820a	A->C	17	41	39381	0.001041
osa-miR820a	A->C	20	31	39381	0.000787
osa-miR820a	A->G	13	6	39381	0.000152
osa-miR820a	A->G	17	227	39381	0.005764
osa-miR820a	A->T	13	5	39381	0.000127
osa-miR820a	A->T	17	7	39381	0.000178
osa-miR820a	C->A	18	38	39381	0.000965
osa-miR820a	C->A	19	8	39381	0.000203
osa-miR820a	C->G	18	7	39381	0.000178
osa-miR820a	C->T	18	20	39381	0.000508
osa-miR820a	C->T	19	7	39381	0.000178
osa-miR820a	C->T	5	15	39381	0.000381
osa-miR820a	C->T	8	23	39381	0.000584
osa-miR820a	G->A	11	5	39381	0.000127
osa-miR820a	G->A	12	6	39381	0.000152
osa-miR820a	G->A	16	7	39381	0.000178
osa-miR820a	G->A	9	7	39381	0.000178
osa-miR820a	G->C	15	7	39381	0.000178
osa-miR820a	G->T	11	6	39381	0.000152
osa-miR820a	G->T	12	5	39381	0.000127
osa-miR820a	G->T	15	9	39381	0.000229
osa-miR820a	G->T	16	6	39381	0.000152
osa-miR820a	G->T	9	9	39381	0.000229
osa-miR820a	T->A	14	5	39381	0.000127
osa-miR820a	T->C	10	12	39381	0.000305
osa-miR820a	T->C	14	8	39381	0.000203
osa-miR820a	T->C	7	5	39381	0.000127
osa-miR820a	T->G	10	10	39381	0.000254
osa-miR820b	A->C	13	10	39383	0.000254
osa-miR820b	A->C	17	41	39383	0.001041
osa-miR820b	A->C	20	31	39383	0.000787
osa-miR820b	A->G	13	6	39383	0.000152
osa-miR820b	A->G	17	227	39383	0.005764
osa-miR820b	A->T	13	5	39383	0.000127
osa-miR820b	A->T	17	7	39383	0.000178
osa-miR820b	C->A	18	38	39383	0.000965
osa-miR820b	C->A	19	8	39383	0.000203
osa-miR820b	C->G	18	7	39383	0.000178
osa-miR820b	C->T	18	20	39383	0.000508
osa-miR820b	C->T	19	7	39383	0.000178
osa-miR820b	C->T	5	15	39383	0.000381
osa-miR820b	C->T	8	23	39383	0.000584
osa-miR820b	G->A	11	5	39383	0.000127
osa-miR820b	G->A	12	6	39383	0.000152
osa-miR820b	G->A	16	7	39383	0.000178
osa-miR820b	G->A	9	7	39383	0.000178
osa-miR820b	G->C	15	7	39383	0.000178
osa-miR820b	G->T	11	6	39383	0.000152
osa-miR820b	G->T	12	5	39383	0.000127
osa-miR820b	G->T	15	9	39383	0.000229
osa-miR820b	G->T	16	6	39383	0.000152
osa-miR820b	G->T	9	9	39383	0.000229
osa-miR820b	T->A	14	5	39383	0.000127
osa-miR820b	T->C	10	12	39383	0.000305
osa-miR820b	T->C	14	8	39383	0.000203
osa-miR820b	T->C	7	5	39383	0.000127
osa-miR820b	T->G	10	10	39383	0.000254
osa-miR820c	A->C	13	10	39381	0.000254
osa-miR820c	A->C	17	41	39381	0.001041
osa-miR820c	A->C	20	31	39381	0.000787
osa-miR820c	A->G	13	6	39381	0.000152
osa-miR820c	A->G	17	227	39381	0.005764
osa-miR820c	A->T	13	5	39381	0.000127
osa-miR820c	A->T	17	7	39381	0.000178
osa-miR820c	C->A	18	38	39381	0.000965
osa-miR820c	C->A	19	8	39381	0.000203
osa-miR820c	C->G	18	7	39381	0.000178
osa-miR820c	C->T	18	20	39381	0.000508
osa-miR820c	C->T	19	7	39381	0.000178
osa-miR820c	C->T	5	15	39381	0.000381
osa-miR820c	C->T	8	23	39381	0.000584
osa-miR820c	G->A	11	5	39381	0.000127
osa-miR820c	G->A	12	6	39381	0.000152
osa-miR820c	G->A	16	7	39381	0.000178
osa-miR820c	G->A	9	7	39381	0.000178
osa-miR820c	G->C	15	7	39381	0.000178
osa-miR820c	G->T	11	6	39381	0.000152
osa-miR820c	G->T	12	5	39381	0.000127
osa-miR820c	G->T	15	9	39381	0.000229
osa-miR820c	G->T	16	6	39381	0.000152
osa-miR820c	G->T	9	9	39381	0.000229
osa-miR820c	T->A	14	5	39381	0.000127
osa-miR820c	T->C	10	12	39381	0.000305
osa-miR820c	T->C	14	8	39381	0.000203
osa-miR820c	T->C	7	5	39381	0.000127
osa-miR820c	T->G	10	10	39381	0.000254
